# Supplementary material for: Deubiquitinase USP19 modulates apoptotic calcium release and endoplasmic reticulum stress by deubiquitinating BAG6 in triple negative breast cancer
Source: Clin Transl Med. 2023 Sep 12;13(9):e1398. doi: 10.1002/ctm2.1398 (PMC10497826; doi:10.1002/ctm2.1398)
Supplement: Supplementary file 5 — Supporting Information [file CTM2-13-e1398-s003.xlsx]

## Sheet: DUB genes Expression (TCGA)
geneNames	type	COPS5	USP7	USP3	STAMBPL1	USP49	BRCC3	MPND	OTUB1	USP32	MINDY4	USP36	USP17L20	USP46	OTUD5	USP17L4	YOD1	TAF1D	UFSP2	USP34	USP48	PSMD14	PSMD7	ZRANB1	SENP7	USP40	USP19	UCHL5	USP21	USP45	USP11	USP1	USP12	UCHL3	ZC3H12A	OTUD6A	USP17L2	USP2	UFSP1	USP50	OTUD7A	USP17L19	USP54	USP13	TNFAIP3	USP17L10	USP28	USP27X	SENP1
normalExp_TCGA-BH-A1FE-11B-14R-A13Q-07	normal	2.89987	5.1264	2.33932	1.33333	1.78373	3.47999	1.29506	2.77598	2.41673	0.515108	2.98024	0	2.24786	3.27165	0	2.44846	4.27155	3.65118	3.69924	3.49556	2.47218	3.41815	2.31398	2.84756	2.23103	2.5413	3.29524	2.79733	1.7391	2.84747	5.54305	3.66312	2.26643	1.9747	0.000256333	-0.0146054	1.68857	0.279238	-0.00146345	0.0824107	0	2.21826	3.20026	3.10196	4.13e-05	3.12092	1.72959	2.96115
normalExp_TCGA-BH-A1EV-11A-24R-A137-07	normal	2.84228	4.79734	2.33932	0.944812	1.40577	3.47999	1.72214	3.28505	2.67521	0.389535	2.31561	0	2.85064	3.56883	0	2.44846	2.81537	3.65118	3.25887	2.97174	3.18573	4.37505	2.58493	2.5075	2.15012	3.14112	3.55529	2.56032	1.59433	2.9596	5.28421	3.60068	2.26643	3.24947	0.000256333	0.00168958	1.08737	0.674827	0.0669893	0.278171	0	2.81342	2.8221	5.20283	4.13e-05	2.6394	1.24233	2.64485
normalExp_TCGA-BH-A1FD-11B-21R-A13Q-07	normal	3.36288	4.62374	2.59538	0.728942	0.917203	3.16666	2.0303	3.64737	2.20468	0.389535	3.13372	0	1.76991	4.32913	0	2.09585	3.09039	3.71781	2.61178	3.04105	3.49009	4.8489	2.35586	2.06816	2.31965	3.33233	3.34603	3.83297	1.46036	3.80588	4.42938	3.60068	2.40356	2.73075	0.0189832	-0.0146054	1.29403	0.862988	0.0341572	0.278171	0	2.32014	2.43761	3.21134	4.13e-05	2.37148	1.81348	2.19213
normalExp_TCGA-BH-A18U-11A-23R-A12D-07	normal	2.84228	4.48074	2.04404	0.728942	1.19203	3.3506	3.03985	4.04773	2.75041	0.515108	3.29515	0	1.66925	4.32913	0	1.9605	3.181	2.84365	2.98076	2.71509	2.94424	4.59968	2.49287	2.25828	2.31965	3.56209	2.93226	3.51934	1.17841	4.4054	4.96948	2.9469	2.33107	3.926	0.000256333	0.0111766	1.98952	0.674827	0.0669893	0.197939	0	3.1431	2.61878	3.71537	4.13e-05	2.60572	1.36821	2.27318
normalExp_TCGA-E2-A1L7-11A-33R-A144-07	normal	3.11905	4.06689	2.23428	0.468294	0.917203	3.28478	3.43598	4.45044	2.78987	0.984452	3.66346	0	1.66925	4.57754	0	1.5105	3.22395	3.07439	2.37276	2.71509	3.29804	4.31413	1.97347	1.92068	2.3619	3.87406	2.61068	3.51934	1.17841	4.4054	4.34413	2.51838	2.53432	3.74023	0.000256333	0.0265267	1.08737	1.30345	0.0341572	0.356019	0	3.10082	2.32491	5.60538	4.13e-05	2.73544	1.6126	2.76418
normalExp_TCGA-BH-A0B8-11A-41R-A089-07	normal	3.36288	3.89242	2.33932	1.51895	1.19203	2.97929	3.03985	3.49277	2.5633	0.515108	2.74533	0	1.96696	4.09175	0	2.34675	2.4209	3.78799	3.03505	3.28059	3.55514	5.10389	2.49287	1.82893	2.49598	3.61938	2.9827	3.04537	1.26249	3.07987	3.42357	3.46901	2.20597	2.16604	0.000256333	-0.0146054	0.661475	1.42289	0.266417	0.455525	0	1.29744	3.23727	2.32988	4.13e-05	2.10119	1.50424	2.09952
normalExp_TCGA-BH-A1FM-11B-23R-A13Q-07	normal	2.95416	4.62374	2.11114	0.828392	1.40577	3.07098	2.42787	3.8488	2.59742	0.208717	3.1872	0	1.66925	4.21432	0	1.5105	2.55293	3.47911	3.19455	3.19657	2.72436	4.67845	2.58493	2.25828	2.58789	3.50198	2.74965	3.28287	1.46036	4.50289	4.96948	3.15597	1.96434	3.09744	0.000256333	0.0886541	1.53354	0.862988	0.00600414	0.197939	0	2.59587	2.48889	3.14031	4.13e-05	2.6394	2.15861	2.4287
normalExp_TCGA-E2-A15K-11A-13R-A12P-07	normal	3.84709	3.81677	2.59538	1.03535	0.403843	2.92739	4.42351	4.86887	2.15207	1.43334	3.66346	0	1.88346	4.94918	0	1.5105	3.52614	3.07439	0.959323	3.04105	3.55514	4.37505	1.97347	1.11626	2.3619	3.61938	2.93226	4.41091	0.578594	4.13034	3.50157	2.9469	3.65053	3.52097	0.0301328	-0.0146054	1.58914	3.0665	0.0669893	0.278171	0	2.28897	2.53539	3.43748	4.13e-05	2.6394	2.87424	2.4287
normalExp_TCGA-E2-A1LS-11A-32R-A157-07	normal	3.70904	3.97209	2.51268	2.07574	1.61269	2.81655	2.42787	3.21693	2.52908	0.515108	2.26704	0	1.76991	4.45042	0	2.24197	2.4209	3.25612	3.25887	3.28059	3.7222	5.10389	2.88906	1.82893	2.53599	3.50198	3.39291	3.00793	1.17841	3.19373	3.50157	3.53292	2.60626	2.76508	0.000256333	0.0111766	0.741104	1.01867	0.0341572	0.356019	0	1.2096	3.4336	3.3408	4.13e-05	2.15792	1.6126	2.09952
normalExp_TCGA-A7-A0CH-11A-32R-A089-07	normal	3.76945	4.17131	2.59538	1.19546	0.682436	3.70034	4.09839	4.51514	2.15207	0.636951	3.08437	0	2.24786	4.45042	0	1.5105	2.81537	3.40963	1.61857	2.97174	3.7222	4.67845	2.1325	1.74271	2.49598	3.76126	3.0362	3.71805	0.972552	4.13034	3.62988	2.879	3.45294	2.83354	0.000256333	-0.0146054	1.29403	2.20939	-0.0142897	0.0824107	0	2.32014	2.43761	3.82236	4.13e-05	2.50155	2.15861	1.47717
normalExp_TCGA-BH-A204-11A-53R-A157-07	normal	3.29988	4.17131	2.11114	1.51895	1.19203	2.76678	2.42787	3.53574	2.4941	0.636951	3.03545	0	1.76991	4.45042	0	1.63337	2.85209	3.55401	2.86035	2.97174	3.3304	5.10389	2.77993	1.82893	2.01768	3.56209	2.81727	2.64124	1.17841	3.72933	3.89778	3.40724	2.05087	3.38618	0.0301328	-0.0146054	1.53354	1.14987	0.0341572	0.455525	0	1.89509	2.98072	3.71537	4.13e-05	1.97827	1.50424	2.19213
normalExp_TCGA-BH-A0HA-11A-31R-A12P-07	normal	2.84228	4.79734	2.23428	0.728942	1.40577	3.90072	2.59029	3.75259	2.4941	0.636951	3.53228	0	1.54974	4.45042	0	1.5105	4.44812	3.55401	2.82551	3.04105	2.47218	4.37505	2.49287	2.39291	2.27094	3.87406	3.14063	3.33297	1.17841	4.50289	5.07704	2.42259	2.12375	1.86727	0.000256333	0.0265267	1.29403	0.862988	0.0341572	0.197939	0	2.71571	2.85234	3.71537	4.13e-05	3.04202	1.89491	2.91302
normalExp_TCGA-BH-A0DV-11A-22R-A12P-07	normal	3.06231	5.1264	2.04404	0.352452	1.40577	3.3506	2.51487	3.70499	2.95696	0.208717	3.29515	0	1.76991	4.09175	0	1.7906	3.22395	3.40963	2.98076	3.04105	3.04468	4.76168	2.39764	2.25828	2.31965	3.50198	3.14063	2.96475	1.7391	4.50289	4.59822	3.27885	2.20597	2.64139	0.000256333	0.0886541	1.2106	1.30345	0.0341572	0.278171	0	3.40759	2.09624	3.14031	4.13e-05	2.83449	1.72959	2.81677
normalExp_TCGA-E2-A158-11A-22R-A12D-07	normal	3.29988	3.81677	2.28577	2.17319	1.78373	3.11919	3.2858	3.70499	2.52908	0.984452	2.88025	0	1.76991	4.57754	0	1.7906	2.26146	3.40963	2.93852	3.04105	3.21211	4.96407	2.5337	1.74271	2.10415	3.61938	2.9827	3.23662	1.26249	3.97328	4.24986	3.15597	2.05087	1.81509	0.000256333	0.00168958	0.906816	1.01867	0.00600414	0.356019	0	2.03979	2.95124	4.91883	4.13e-05	2.37148	1.72959	2.64485
normalExp_TCGA-BH-A1FB-11A-33R-A13Q-07	normal	2.89987	4.62374	2.67144	0.828392	0.682436	3.70034	2.62337	4.10079	2.38084	0.208717	2.88025	0	2.59891	4.57754	0	2.34675	3.13843	3.13097	2.61178	2.97174	2.8678	4.09325	1.91684	2.2085	2.78978	3.94291	2.74965	3.83297	1.26249	4.31238	4.87183	3.09518	2.26643	4.27872	0.000256333	0.0265267	1.86309	0.862988	-0.0142897	0.197939	0	2.8794	2.21899	2.85375	4.13e-05	2.70516	1.89491	2.01648
normalExp_TCGA-BH-A0BW-11A-12R-A115-07	normal	2.79638	4.62374	2.63346	1.72124	1.19203	3.5587	2.89242	3.8488	2.34062	0.515108	3.24367	0	2.05623	4.32913	0	3.10129	3.79658	2.25688	3.13608	2.97174	3.24432	5.10389	1.91684	2.54151	1.92201	3.50198	2.9827	3.33297	1.59433	3.97328	4.87183	3.21624	1.8752	3.24947	0.00710079	0.0469432	0.741104	0.862988	0.00600414	0.197939	0	2.03979	2.15427	5.60538	4.13e-05	2.96625	1.24233	2.86763
normalExp_TCGA-E9-A1RC-11A-33R-A157-07	normal	3.42942	3.89242	2.38561	1.41476	1.19203	3.28478	2.65846	3.58889	2.59742	0.984452	2.74533	0	2.15636	3.98046	0	2.24197	2.26146	3.65118	3.25887	3.1194	3.81897	4.96407	2.9408	1.82893	2.58789	3.56209	3.14063	2.68426	1.35566	2.90377	3.50157	3.46901	2.46982	1.09669	0.000256333	0.0265267	0.661475	1.53852	0.0341572	0.356019	0	1.46027	2.95124	2.89726	4.13e-05	2.03638	1.6126	2.27318
normalExp_TCGA-BH-A209-11A-42R-A157-07	normal	3.29988	4.79734	2.17573	0.944812	1.78373	3.76387	2.09782	3.94933	2.78987	0.636951	2.88025	0	1.96696	3.66865	0	2.24197	2.77303	3.40963	2.98076	2.80763	3.3304	4.96407	2.44863	1.92068	2.05964	3.38422	3.14063	3.13906	1.35566	3.72933	4.71185	3.15597	2.72399	1.81509	0.000256333	0.0111766	0.661475	0.862988	0.0341572	0.197939	0	2.4057	2.53539	3.14031	4.13e-05	2.83449	1.50424	2.4287
normalExp_TCGA-E9-A1RD-11A-33R-A157-07	normal	3.49007	4.17131	2.33932	1.26086	1.19203	3.40843	2.7585	3.49277	2.59742	0.515108	2.84029	0	2.05623	4.32913	0	2.09585	3.22395	3.55401	2.98076	3.1194	3.45354	5.10389	2.72945	2.00027	2.74036	3.28567	2.87572	3.38588	1.35566	2.9596	3.89778	3.34609	2.40356	1.46924	0.000256333	-0.0146054	0.741104	1.42289	0.0669893	0.197939	0	1.6446	2.79118	2.66859	4.13e-05	2.32012	1.72959	2.19213
normalExp_TCGA-BH-A0DZ-11A-22R-A089-07	normal	3.99159	4.17131	3.01902	0.728942	0.403843	3.82985	4.56329	5.02193	2.59742	0.636951	3.43392	0	2.92201	4.57754	0	1.40114	3.27048	3.13097	1.74126	2.97174	4.04244	4.43922	2.03236	0.751546	3.13749	3.8162	3.09146	4.10427	0.856142	4.31238	4.03733	2.47183	3.9919	3.33447	0.000256333	-0.0146054	1.03502	2.92391	0.0669893	0.278171	0	2.71571	2.57627	2.74344	4.13e-05	2.96625	2.09778	2.4287
normalExp_TCGA-BH-A0DD-11A-23R-A12P-07	normal	3.24172	3.81677	2.23428	1.19546	1.40577	2.97929	3.12144	3.49277	2.78987	0.792692	2.93209	0	1.76991	4.32913	0	1.63337	2.4209	3.55401	3.32225	2.71509	3.29804	5.10389	2.9408	1.92068	2.27094	3.61938	2.87572	2.84291	1.26249	3.01759	3.566	3.53292	2.40356	2.11941	0.000256333	0.0111766	0.661475	1.14987	-0.00146345	0.278171	0	1.6446	2.7228	3.92365	4.13e-05	2.15792	1.36821	2.01648
normalExp_TCGA-BH-A0AZ-11A-22R-A12P-07	normal	2.79638	4.17131	2.59538	0.728942	1.40577	3.16666	2.51487	3.70499	3.38236	0.208717	3.24367	0	1.96696	5.33545	0	1.40114	2.96861	2.48186	3.13608	2.892	2.52432	4.22527	2.35586	2.5075	2.31965	4.16482	2.9827	3.56414	1.35566	4.78789	4.87183	2.51838	1.63575	1.9747	0.00130763	0.0886541	1.29403	0.862988	0.0341572	0.197939	0	2.68245	2.38433	3.87275	4.13e-05	3.15833	1.81348	2.81677
normalExp_TCGA-BH-A0DT-11A-12R-A12D-07	normal	3.06231	4.79734	2.51268	0.610927	0.917203	3.90072	2.96738	4.20404	2.82408	0.208717	3.03545	0	2.15636	4.21432	0	1.9605	2.88598	3.25612	3.08882	2.80763	3.04468	4.51558	1.97347	2.23367	2.78978	3.61938	2.9827	3.23662	1.26249	4.50289	4.71185	2.879	2.66922	3.03777	0.0189832	0.0886541	1.53354	1.01867	-0.0111531	0.278171	0	3.26735	2.21899	2.63789	4.13e-05	2.80251	1.81348	2.50495
normalExp_TCGA-AC-A23H-11A-12R-A157-07	normal	3.36288	4.62374	2.88565	1.19546	1.61269	3.47999	2.20831	3.99769	2.41673	0.792692	3.13372	0	2.24786	3.98046	0	2.53413	3.48516	4.14062	2.93852	3.28059	3.18573	4.37505	2.5337	2.03355	2.3619	3.04517	3.09146	3.38588	1.26249	4.22434	4.96948	2.82413	2.79004	1.39905	0.000256333	0.0469432	0.906816	0.402454	-0.00146345	0.197939	0	2.71571	2.75644	2.32988	4.13e-05	3.04202	2.09778	2.86763
normalExp_TCGA-BH-A0DH-11A-31R-A089-07	normal	4.1672	4.17131	2.51268	0.728942	0.917203	3.63627	4.14937	4.65665	2.25093	0.984452	3.34381	0	1.88346	4.7454	0	1.5105	3.04849	3.65118	1.56493	3.49556	3.62792	4.76168	2.63323	1.27258	2.63611	3.61938	2.81727	4.22464	0.856142	4.50289	3.62988	2.879	3.131	2.83354	0.000256333	-0.0146054	1.2106	1.53852	0.0180867	0.278171	0	2.46137	2.48889	2.56627	4.13e-05	2.6742	2.9446	2.34369
normalExp_TCGA-BH-A1FN-11A-34R-A13Q-07	normal	3.42942	4.48074	2.84173	1.19546	0.917203	3.63627	2.37937	4.10079	1.77345	0.792692	3.03545	0	1.66925	4.45042	0	2.24197	3.73482	3.55401	2.05172	3.19657	3.38735	4.43922	2.35586	2.00027	1.86576	3.14112	3.39291	3.43412	1.26249	4.13034	5.07704	3.66312	3.09149	2.4755	0.000256333	-0.0146054	1.1454	0.402454	0.0669893	0.0824107	0	2.5438	2.32491	4.19739	4.13e-05	3.04202	2.41759	2.86763
normalExp_TCGA-BH-A0DG-11A-43R-A12P-07	normal	2.84228	4.79734	2.23428	0.828392	1.9381	3.82985	2.51487	3.49277	3.29814	0.208717	2.84029	0	2.24786	4.21432	0	2.53413	3.22395	3.13097	3.42651	3.28059	2.68125	4.37505	2.72945	2.23367	2.53599	3.50198	2.61068	3.38588	1.17841	3.90518	5.39576	2.76168	1.8752	1.70711	0.000256333	0.0265267	1.1454	1.01867	-0.00146345	0.278171	0	2.8794	2.57627	2.63789	4.13e-05	3.04202	2.04088	2.50495
normalExp_TCGA-E9-A1N5-11A-41R-A14D-07	normal	3.24172	4.26911	2.17573	0.610927	1.19203	4.47414	3.39824	4.39041	2.82408	0.208717	3.86988	0	2.15636	3.98046	0	1.7906	3.79658	2.67134	3.42651	2.97174	3.21211	4.31413	2.31398	1.64278	2.95141	3.8162	3.18872	3.71805	1.08525	3.80588	4.96948	2.42259	2.33107	1.59477	0.000256333	-0.0146054	0.906816	1.14987	-0.0142897	0.197939	0	2.8794	2.98072	3.28886	4.13e-05	3.08386	1.50424	2.81677
normalExp_TCGA-BH-A1FG-11B-12R-A13Q-07	normal	4.33273	3.89242	2.88565	1.03535	1.19203	3.3506	1.72214	3.64737	1.35551	0.636951	1.87869	0	2.69012	3.56883	0	2.70184	4.21536	3.78799	1.74126	2.29703	3.69421	3.24489	1.13564	2.66978	1.23061	1.87006	4.34003	2.59959	2.15486	3.01759	5.72187	3.66312	4.27344	2.55542	0.000256333	-0.0146054	1.2106	1.14987	0.0669893	0.197939	0	2.21826	2.27564	2.70712	4.13e-05	2.70516	1.6126	3.1942
normalExp_TCGA-BH-A1EO-11A-31R-A137-07	normal	3.99159	3.81677	2.67144	1.72124	0.403843	3.11919	3.56564	4.10079	2.41673	1.27682	2.66418	0	2.05623	4.09175	0	2.34675	3.04849	3.55401	1.8922	3.04105	4.04244	5.10389	2.27116	1.59426	1.61179	3.18728	3.80095	3.33297	1.08525	3.13652	4.34413	3.53292	3.9154	2.35678	0.000256333	-0.0146054	0.906816	2.06085	0.0341572	0.278171	0	1.39227	2.27564	3.14031	4.13e-05	2.10119	2.04088	2.34369
normalExp_TCGA-BH-A0BT-11A-21R-A12P-07	normal	3.65356	4.17131	3.07164	0.352452	1.19203	3.76387	2.78996	4.65665	2.34062	0.208717	2.79421	0	2.15636	4.32913	0	2.34675	3.04849	3.25612	2.44364	2.892	3.13224	4.43922	1.91684	2.03355	3.13749	3.56209	2.81727	4.10427	1.26249	4.78789	4.71185	2.879	2.46982	3.38618	0.000256333	0.00168958	1.38419	1.01867	0.0341572	0.197939	0	3.00703	2.32491	2.3669	4.13e-05	3.04202	1.89491	2.57832
normalExp_TCGA-BH-A18P-11A-43R-A12D-07	normal	3.24172	4.48074	2.63346	1.33333	1.19203	3.11919	2.72696	3.53574	2.82408	0.208717	2.36258	0	2.33695	4.7454	0	1.9605	2.96861	3.87149	3.19455	3.19657	2.82294	4.67845	2.77993	1.82893	2.84332	3.38422	2.81727	3.38588	1.17841	3.65832	4.24986	3.15597	1.8752	3.03777	0.000256333	0.0886541	0.977002	1.42289	0.00600414	0.197939	0	1.94997	3.39678	2.20473	4.13e-05	2.53836	2.04088	2.27318
normalExp_TCGA-E2-A15I-11A-32R-A137-07	normal	3.42942	4.17131	2.75802	2.22966	1.61269	2.71747	2.37937	3.05907	2.4941	0.515108	2.31561	0	2.05623	3.88694	0	2.09585	3.40676	4.36196	2.89974	3.04105	2.77633	4.31413	2.99685	2.44591	2.58789	3.43552	3.18872	3.13906	1.35566	3.19373	4.51063	3.34609	1.35744	1.65951	0.000256333	-0.0146054	0.661475	0.862988	0.00600414	0.356019	0	1.46027	3.83168	3.28886	4.13e-05	2.50155	1.72959	2.09952
normalExp_TCGA-BH-A1EW-11B-33R-A137-07	normal	3.06231	4.79734	2.55644	0.728942	1.9381	4.63972	1.41172	3.05907	3.13524	0.208717	2.70638	0	2.52326	3.88694	0	3.01673	3.09039	2.72597	3.3746	3.04105	2.98143	4.02659	2.31398	2.18022	2.05964	2.65871	3.55529	2.91895	1.46036	3.01759	5.39576	3.46901	1.75089	2.16604	0.00315076	0.0111766	0.741104	0.674827	0.0180867	0.197939	0	2.65681	1.91326	3.39226	4.13e-05	2.45898	1.50424	3.14152
normalExp_TCGA-A7-A0DB-11A-33R-A089-07	normal	3.42942	3.89242	2.84173	1.63155	0.917203	3.11919	3.19901	3.75259	2.5633	0.636951	2.93209	0	2.24786	4.21432	0	2.34675	2.66803	3.07439	2.82551	3.38858	3.662	5.10389	2.44863	1.92068	2.53599	3.56209	2.68463	3.19079	1.08525	3.80588	3.83231	2.879	2.72399	1.70711	0.0120922	-0.0146054	1.1454	1.42289	0.0669893	0.455525	0	1.52628	2.7228	4.19739	4.13e-05	2.37148	1.24233	2.27318
normalExp_TCGA-BH-A1FU-11A-23R-A14D-07	normal	2.68934	4.62374	2.23428	0.610927	1.61269	3.16666	2.93101	3.94933	3.04111	0.208717	3.3861	0	1.88346	4.57754	0	1.7906	2.73835	2.95505	3.53834	2.71509	2.8678	3.89599	2.31398	2.2085	2.53599	4.08978	2.52912	3.65631	1.26249	4.78789	4.78977	2.879	1.8752	2.83354	0.000256333	0.0469432	1.2106	1.30345	0.0669893	0.278171	0	2.65681	2.21899	2.85375	4.13e-05	2.864	1.96351	2.27318
normalExp_TCGA-BH-A0AU-11A-11R-A12P-07	normal	3.18409	4.62374	2.38561	0.610927	1.61269	3.5587	2.96738	4.20404	2.5633	0.389535	3.59817	0	1.54974	4.94918	0	2.53413	3.52614	3.07439	2.78542	3.28059	2.6317	4.09325	2.31398	2.18022	2.84332	4.24347	2.74965	4.22464	1.17841	4.4054	4.78977	2.31742	1.75089	1.86727	0.000256333	-0.0146054	0.906816	0.674827	0.0180867	0.0824107	0	3.03771	2.53539	2.81579	4.13e-05	2.90105	2.15861	2.4287
normalExp_TCGA-BH-A1F6-11B-94R-A13Q-07	normal	3.24172	4.62374	2.55644	1.12301	1.40577	3.40843	1.49538	3.21693	2.67521	0.389535	2.88025	0	2.05623	3.79814	0	2.24197	2.96861	3.19391	3.42651	3.1194	3.24432	4.59968	2.22303	2.54151	2.23103	2.65871	3.14063	2.56032	1.7391	3.13652	4.59822	3.46901	2.90626	1.59477	0.000256333	0.0111766	1.64311	0.674827	0.0669893	0.0824107	0	2.03979	2.53539	3.49342	4.13e-05	2.50155	1.36821	2.81677
normalExp_TCGA-BH-A0B5-11A-23R-A12P-07	normal	3.76945	4.06689	2.43037	1.95492	1.40577	3.07098	3.03985	3.32086	2.34062	0.792692	2.57567	0	2.15636	4.32913	0	2.09585	2.62808	3.55401	2.61178	2.892	4.17716	6.43851	2.99685	1.69002	2.3619	3.50198	3.5072	2.72254	1.46036	2.90377	3.02934	3.60068	2.90626	1.21051	0.0189832	-0.0146054	0.661475	1.53852	0.392849	0.356019	0	1.46027	2.88249	3.43748	4.13e-05	2.10119	1.72959	1.83787
normalExp_TCGA-BH-A0BA-11A-22R-A19E-07	normal	2.59531	4.26911	2.04404	1.26086	0.682436	3.28478	2.82836	4.14967	3.04111	0.389535	3.03545	0	1.88346	4.45042	0	2.34675	2.01006	3.01297	3.32225	2.71509	3.04468	4.43922	2.35586	1.82893	2.44985	3.8162	2.52912	3.56414	1.35566	4.50289	4.34413	2.9469	1.63575	2.32461	0.00315076	0.0469432	0.566981	1.30345	-0.0131505	0.0824107	0	2.51258	2.53539	4.03215	0.0188231	2.864	1.96351	2.27318
normalExp_TCGA-GI-A2C8-11A-22R-A16F-07	normal	4.1672	3.29762	0.736164	0.828392	1.19203	3.63627	2.96738	3.79978	3.22099	0.515108	1.87869	0	3.45487	2.49231	0	2.24197	2.01006	3.07439	2.48634	1.92715	3.99076	5.10389	3.99434	1.96242	1.6823	4.16482	4.49791	3.13906	1.26249	3.13652	2.93313	2.36857	3.00338	2.4755	0.0752594	-0.0146054	4.47232	2.71087	-0.0142897	0.455525	0	3.06792	6.45116	2.89726	4.13e-05	4.40428	1.14395	1.36578
normalExp_TCGA-BH-A0DK-11A-13R-A089-07	normal	3.42942	4.62374	2.55644	0.468294	0.403843	4.91731	3.66246	3.94933	3.67141	0.636951	2.70638	0	2.33695	4.45042	0	1.63337	2.20018	3.07439	2.82551	2.54657	3.7222	4.8489	1.91684	1.92068	3.18883	3.61938	3.29524	3.33297	1.08525	3.80588	3.89778	2.82413	3.00338	2.67376	0.000256333	0.0469432	0.906816	1.81597	0.0180867	0.278171	0	3.53513	1.7849	3.21134	4.13e-05	3.00553	1.50424	2.34369
normalExp_TCGA-BH-A208-11A-51R-A157-07	normal	2.84228	4.79734	2.11114	0.610927	1.19203	3.82985	2.72696	3.75259	2.86846	0.208717	3.86988	0	1.66925	4.45042	0	2.24197	3.52614	3.19391	3.19455	2.80763	2.68125	4.67845	2.88906	2.09808	2.44985	3.8162	2.9827	3.00793	1.08525	4.13034	5.07704	2.76168	2.20597	3.52097	0.00315076	0.0111766	1.2106	0.279238	0.0180867	0.278171	0	2.78203	2.85234	3.61561	4.13e-05	2.76564	2.22683	2.4287
normalExp_TCGA-E9-A1ND-11A-43R-A144-07	normal	3.924	3.54254	2.7178	1.26086	0.682436	3.63627	4.62656	4.71728	2.09404	0.984452	3.59817	0	1.54974	4.57754	0	1.7906	3.57075	3.33673	0.787273	2.80763	3.75386	4.76168	2.03236	1.78882	2.74036	3.68114	3.14063	4.22464	0.856142	3.90518	3.83231	2.51838	3.53281	2.4755	0.000256333	-0.0146054	2.29217	1.81597	0.0669893	0.197939	0	1.89509	2.48889	2.89726	4.13e-05	2.45898	2.41759	1.83787
normalExp_TCGA-A7-A13G-11A-51R-A13Q-07	normal	3.65356	4.06689	2.51268	1.95492	1.78373	2.92739	2.27029	3.25338	2.59742	0.636951	2.79421	0	1.96696	4.32913	0	2.09585	2.96861	3.65118	3.03505	3.19657	2.98143	4.59968	2.77993	2.12702	2.74036	3.28567	3.18872	3.04537	1.26249	2.9596	3.7675	3.02158	1.8752	1.81509	0.000256333	0.0469432	0.452776	1.01867	-0.0142897	0.278171	0	0.997295	3.71889	2.39994	4.13e-05	2.20727	0.783967	2.01648
normalExp_TCGA-A7-A0DC-11A-41R-A089-07	normal	3.65356	4.79734	2.17573	0.728942	1.40577	3.16666	2.93101	3.70499	3.22099	0.389535	2.93209	0	2.33695	4.21432	0	2.09585	2.4209	2.78271	3.03505	2.80763	3.52247	4.76168	2.03236	1.64278	2.05964	3.43552	2.93226	2.36753	1.46036	4.045	3.83231	3.02158	2.20597	3.06578	0.000256333	0.0265267	0.977002	1.14987	0.0669893	0.356019	0	2.03979	2.79118	3.39226	4.13e-05	1.66649	1.36821	2.27318
normalExp_TCGA-E2-A153-11A-31R-A12D-07	normal	2.74667	4.48074	2.63346	0.610927	1.19203	4.03028	3.61717	4.25779	2.70856	0.389535	3.43392	0	1.54974	4.45042	0	1.7906	3.22395	2.89907	2.52601	2.46641	3.13224	5.10389	2.03236	1.96242	3.13749	3.87406	2.74965	3.23662	1.35566	4.22434	4.03733	2.9469	2.66922	3.06578	0.00710079	0.0265267	0.906816	1.53852	0.0669893	0.278171	0	3.40759	1.97141	3.82236	4.13e-05	3.00553	1.72959	2.50495
normalExp_TCGA-BH-A1FH-11B-42R-A13Q-07	normal	3.65356	4.26911	2.17573	1.03535	0.917203	3.40843	3.07786	4.39041	2.09404	0.636951	3.3861	0	1.25495	4.45042	0	1.7906	3.27048	3.55401	2.08834	3.19657	3.52247	4.8489	2.44863	2.06816	2.3619	3.50198	3.5072	3.28287	1.46036	3.90518	4.96948	3.46901	3.00338	3.83038	0.000256333	0.0111766	2.20887	0.862988	0.0669893	0.197939	0	2.48701	2.38433	4.84051	4.13e-05	2.15792	1.50424	2.01648
normalExp_TCGA-BH-A0BJ-11A-23R-A089-07	normal	2.74667	4.48074	2.51268	0.610927	0.917203	3.96518	2.96738	3.75259	2.82408	0.389535	3.1872	0	2.24786	4.45042	0	1.30246	3.62809	3.40963	3.13608	2.892	2.90848	4.43922	2.88906	1.96242	2.69138	3.76126	2.52912	3.56414	0.578594	4.22434	4.78977	3.09518	2.26643	3.03777	0.000256333	0.0469432	1.38419	1.30345	0.0669893	0.278171	0	3.06792	2.69108	2.70712	4.13e-05	3.24164	2.52839	2.70335
normalExp_TCGA-BH-A1F0-11B-23R-A137-07	normal	3.29988	4.17131	2.28577	0.610927	0.917203	3.3506	2.99893	3.64737	2.29904	0.389535	3.24367	0	1.54974	4.57754	0	1.63337	3.181	3.13097	2.15982	3.28059	3.3609	4.76168	2.08327	2.00027	2.05964	3.50198	3.34603	3.19079	1.17841	3.97328	4.87183	3.27885	2.40356	3.09744	0.000256333	0.0265267	1.77756	1.42289	0.0341572	0.455525	0	2.17883	2.98072	3.10196	4.13e-05	2.32012	1.72959	2.19213
normalExp_TCGA-BH-A18S-11A-43R-A12D-07	normal	3.36288	4.17131	2.11114	0.944812	0.917203	3.21835	3.78012	4.10079	2.41673	0.636951	3.43392	0	1.66925	4.57754	0	1.9605	3.40676	3.13097	2.61178	2.1466	3.27226	4.76168	1.85243	2.28283	2.53599	3.68114	2.93226	3.09394	1.26249	3.90518	3.83231	3.15597	2.66922	4.27872	0.000256333	-0.0146054	1.2106	0.674827	0.0669893	0.197939	0	2.5438	2.15427	4.68096	4.13e-05	2.41804	1.6126	2.34369
normalExp_TCGA-BH-A18Q-11A-34R-A12D-07	normal	2.68934	4.79734	2.28577	0.828392	1.40577	3.16666	2.55321	3.79978	2.45479	0.208717	2.93209	0	1.88346	4.21432	0	1.7906	2.96861	3.19391	3.08882	2.892	2.68125	4.09325	2.31398	2.5075	2.4009	3.68114	2.61068	3.38588	1.46036	4.63161	5.17778	2.9469	1.75089	2.93404	0.0189832	0.0469432	1.58914	0.862988	0.0669893	0.278171	0	2.57088	2.32491	3.6657	4.13e-05	2.73544	1.89491	2.4287
normalExp_TCGA-BH-A0DL-11A-13R-A115-07	normal	2.95416	4.48074	2.11114	0.728942	1.19203	3.5587	2.89242	3.75259	2.29904	0.389535	3.1872	0	1.96696	4.32913	0	2.63077	3.40676	2.84365	2.98076	3.1194	2.90848	4.76168	2.22303	2.23367	2.3619	3.56209	2.34987	3.71805	1.17841	4.045	4.51063	3.09518	2.12375	2.58764	0.000256333	-0.0146054	0.741104	1.53852	-0.0142897	0.278171	0	2.25292	2.21899	4.03215	4.13e-05	2.73544	1.6126	2.27318
normalExp_TCGA-BH-A18M-11A-33R-A12D-07	normal	3.00124	4.48074	2.11114	0.828392	1.19203	2.92739	2.82836	4.14967	2.9097	0.389535	3.59817	0	1.96696	4.45042	0	1.9605	2.62808	3.01297	2.93852	3.04105	2.94424	4.37505	2.39764	2.12702	2.74036	3.76126	2.44437	3.47972	1.08525	4.63161	4.51063	3.15597	2.12375	3.56431	0.000256333	-0.0146054	1.29403	0.862988	0.0341572	0.278171	0	2.21826	2.09624	4.91883	4.13e-05	2.70516	1.6126	2.09952
normalExp_TCGA-E9-A1RH-11A-34R-A169-07	normal	3.5474	4.06689	2.47032	1.19546	1.40577	3.11919	2.32587	3.64737	2.5633	0.636951	2.88025	0	2.15636	4.7454	0	2.53413	2.92852	3.71781	2.93852	3.38858	3.52247	5.10389	2.83779	2.03355	2.63611	3.61938	3.5072	3.28287	1.35566	3.50143	3.96551	3.15597	2.46982	1.09669	0.000256333	-0.0146054	0.452776	1.14987	0.0669893	0.197939	0	1.6446	2.65554	1.87517	4.13e-05	2.15792	1.50424	2.34369
normalExp_TCGA-BH-A0H7-11A-13R-A089-07	normal	4.40698	4.37244	2.63346	0.468294	1.40577	4.23486	3.61717	4.59909	2.09404	0.515108	3.29515	0	1.96696	4.21432	0	1.30246	3.09039	3.40963	1.8477	2.97174	3.81897	5.10389	2.58493	1.11626	2.69138	3.8162	3.61768	3.60826	0.42686	4.31238	4.24986	3.09518	2.66922	2.4755	0.000256333	-0.0146054	1.1454	2.20939	0.0180867	0.197939	0	2.84509	2.48889	2.60462	4.13e-05	2.60572	2.59054	2.34369
normalExp_TCGA-BH-A0H9-11A-22R-A466-07	normal	4.25786	3.54254	2.51268	2.22966	0.682436	2.76678	4.2021	4.59909	2.03376	1.67291	2.93209	0	1.66925	4.45042	0	2.09585	2.66803	3.71781	1.79708	2.62746	3.81897	5.10389	2.35586	1.74271	2.31965	3.68114	3.5072	3.60826	0.972552	3.72933	3.7675	3.27885	3.16626	2.06741	0.000256333	-0.0146054	0.741104	3.45642	-0.0142897	0.578045	0	1.58189	2.95124	2.89726	4.13e-05	2.03638	2.15861	2.27318
normalExp_TCGA-BH-A1FC-11A-32R-A13Q-07	normal	3.70904	4.62374	2.59538	1.03535	0.682436	3.63627	2.96738	4.45044	1.96653	0.515108	3.1872	0	1.88346	4.21432	0	2.09585	2.92852	3.25612	1.74126	2.892	3.55514	4.76168	2.03236	1.78882	2.27094	3.38422	2.9827	3.47972	1.26249	3.97328	4.87183	3.40724	3.00338	3.16259	0.000256333	-0.0146054	0.977002	1.30345	0.0341572	0.197939	0	2.59587	1.91326	3.55496	4.13e-05	2.26677	1.72959	2.19213
normalExp_TCGA-E9-A1NF-11A-73R-A14D-07	normal	3.11905	3.89242	2.17573	1.12301	1.19203	2.97929	2.93101	3.64737	2.95696	0.792692	3.34381	0	1.76991	4.45042	0	2.09585	2.4209	3.01297	3.19455	3.04105	3.55514	5.10389	2.67512	1.92068	2.15012	3.68114	2.9827	3.00793	1.35566	3.43784	3.50157	3.21624	2.20597	1.39905	0.000256333	0.0111766	0.906816	1.14987	0.0180867	0.578045	0	1.89509	3.12204	3.6657	4.13e-05	2.15792	1.36821	2.19213
normalExp_TCGA-BH-A18J-11A-31R-A12D-07	normal	3.49007	4.62374	2.23428	0.610927	0.682436	3.40843	3.03985	3.99769	2.29904	0.515108	3.59817	0	1.88346	4.32913	0	1.5105	3.22395	3.33673	2.6965	3.04105	2.8678	4.22527	2.44863	1.69002	2.63611	3.94291	2.2715	3.56414	1.26249	4.22434	4.42938	2.69865	1.63575	3.61087	0.000256333	-0.0146054	1.53354	1.30345	-0.0142897	0.197939	0	2.62724	2.38433	3.39226	4.13e-05	2.60572	1.6126	2.01648
normalExp_TCGA-BH-A0DP-11A-12R-A089-07	normal	2.64239	4.79734	2.79515	0.610927	1.78373	3.82985	2.78996	4.10079	3.49467	0.515108	2.66418	0	1.88346	4.7454	0	1.40114	2.4209	3.33673	2.98076	3.70589	2.98143	4.59968	2.9408	1.82893	2.58789	3.76126	2.52912	3.56414	0.578594	4.50289	4.24986	2.64961	2.05087	3.43714	0.000256333	-0.0146054	0.906816	1.30345	0.0341572	0.356019	0	2.8794	2.03663	2.93582	4.13e-05	2.90105	2.15861	2.86763
normalExp_TCGA-GI-A2C9-11A-22R-A21T-07	normal	2.95416	4.48074	1.90715	1.03535	0.403843	2.92739	3.03985	3.8488	2.29904	0.792692	3.59817	0	1.42663	4.7454	0	1.63337	3.40676	2.72597	2.61178	3.04105	2.94424	4.67845	2.17644	2.2085	2.31965	3.61938	2.87572	3.33297	1.35566	3.97328	4.42938	3.34609	2.05087	4.60174	0.000256333	0.00168958	1.86309	1.14987	0.0341572	0.278171	0	2.62724	2.48889	4.68096	4.13e-05	2.41804	1.50424	1.67683
normalExp_TCGA-BH-A1F2-11A-32R-A13Q-07	normal	3.06231	4.26911	2.28577	1.12301	1.19203	2.92739	2.59029	3.58889	2.70856	0.389535	3.08437	0	1.88346	4.7454	0	1.5105	2.46979	3.40963	3.08882	3.04105	2.82294	4.76168	2.83779	2.28283	2.49598	3.61938	2.61068	3.13906	1.17841	4.045	4.24986	3.09518	1.75089	3.12863	0.00710079	-0.0106205	1.58914	1.01867	0.0669893	0.0824107	0	2.21826	3.01771	3.3408	4.13e-05	2.26677	1.72959	2.01648
normalExp_TCGA-BH-A0BS-11A-11R-A12P-07	normal	3.5474	4.17131	2.59538	0.352452	0.682436	3.90072	3.39824	4.51514	2.09404	0.515108	3.48101	0	1.54974	4.32913	0	1.5105	3.36441	3.33673	2.05172	2.80763	3.21211	4.43922	2.44863	1.69002	2.23103	3.8162	3.34603	3.65631	1.17841	4.4054	4.42938	2.879	2.40356	2.32461	0.000256333	-0.0146054	1.2106	1.53852	0.00600414	0.0824107	0	2.74661	2.38433	4.0836	4.13e-05	2.96625	1.72959	2.86763
normalExp_TCGA-BH-A0BC-11A-22R-A089-07	normal	2.95416	4.26911	2.33932	0.610927	0.917203	3.5587	3.47315	4.14967	2.34062	0.515108	3.3861	0	1.66925	4.21432	0	1.63337	3.27048	3.33673	2.37276	2.97174	3.55514	4.96407	2.39764	1.20729	2.19103	3.43552	2.93226	3.09394	1.26249	4.13034	4.71185	2.9469	2.33107	3.24947	0.000256333	0.0265267	1.45601	1.01867	0.0341572	0.197939	0	2.91564	2.32491	2.85375	4.13e-05	2.26677	2.28919	2.57832
normalExp_TCGA-BH-A0B3-11B-21R-A089-07	normal	3.00124	4.79734	2.47032	0.728942	1.40577	3.63627	2.82836	3.75259	2.29904	0.208717	3.43392	0	2.05623	4.57754	0	2.34675	2.73835	2.95505	2.86035	2.97174	2.90848	4.37505	2.31398	2.18022	2.01768	3.76126	2.61068	3.71805	1.26249	3.72933	5.17778	3.02158	1.75089	2.76508	0.000256333	0.0111766	0.452776	1.14987	0.0180867	0.197939	0	2.57088	2.27564	3.10196	4.13e-05	2.6742	1.89491	2.4287
normalExp_TCGA-BH-A0BZ-11A-61R-A12P-07	normal	3.24172	4.17131	2.33932	1.03535	0.682436	3.3506	2.78996	4.10079	2.86846	0.636951	3.03545	0	2.15636	4.45042	0	1.5105	2.26146	2.78271	3.03505	2.80763	3.38735	4.67845	2.44863	1.82893	2.78978	3.68114	2.93226	3.47972	1.08525	3.58381	3.83231	2.9469	2.79004	2.93404	0.000256333	0.0265267	1.08737	0.674827	0.0341572	0.278171	0	2.4057	2.27564	3.82236	4.13e-05	2.53836	1.6126	2.01648
normalExp_TCGA-BH-A18L-11A-42R-A12D-07	normal	3.06231	4.26911	2.04404	1.03535	0.917203	3.16666	3.36485	4.14967	2.41673	0.636951	3.29515	0	1.54974	4.7454	0	1.63337	2.46979	3.33673	2.44364	2.71509	3.29804	4.76168	2.1325	1.82893	2.31965	3.87406	2.68463	3.51934	1.35566	3.97328	4.03733	2.879	2.46982	3.38618	0.000256333	-0.00518234	1.64311	1.01867	0.0669893	0.197939	0	2.43516	2.21899	3.71537	4.13e-05	2.32012	1.50424	2.27318
normalExp_TCGA-E2-A1LB-11A-22R-A144-07	normal	3.18409	4.26911	2.17573	0.610927	1.61269	4.3804	3.71849	4.39041	2.4941	0.389535	3.13372	0	1.76991	4.09175	0	2.24197	3.73482	2.84365	2.86035	3.19657	2.77633	4.22527	2.67512	1.54116	3.09035	4.01874	2.9827	3.97263	1.26249	3.90518	4.78977	2.42259	2.20597	2.16604	0.000256333	-0.00518234	0.661475	1.81597	-0.00146345	0.278171	0	2.81342	2.65554	2.50337	4.13e-05	2.80251	2.22683	2.09952
normalExp_TCGA-E2-A15M-11A-22R-A12D-07	normal	3.06231	4.06689	2.38561	0.944812	0.682436	3.11919	2.7585	3.8488	2.67521	0.636951	3.08437	0	1.88346	4.57754	0	1.19313	2.37389	3.19391	2.86035	2.80763	2.82294	4.22527	2.77993	2.28283	2.44985	3.43552	2.61068	3.33297	1.35566	4.22434	4.51063	3.40724	2.33107	4.5322	0.000256333	0.0111766	1.58914	0.279238	0.0669893	0.278171	0	2.65681	2.57627	5.60538	4.13e-05	2.864	1.6126	2.27318
normalExp_TCGA-BH-A0E0-11A-13R-A089-07	normal	4.40698	4.17131	2.92373	0.728942	0.917203	4.3804	4.2021	4.9433	2.78987	0.515108	3.24367	0	1.66925	4.57754	0	0.924241	3.22395	3.71781	2.05172	3.49556	3.94378	4.76168	2.1325	1.03193	2.69138	3.61938	3.18872	4.04472	0.972552	4.13034	3.42357	2.55883	3.9154	2.79697	0.000256333	-0.0146054	1.08737	2.71087	0.0341572	0.356019	0	3.61759	2.38433	2.47117	4.13e-05	3.00553	2.69992	2.50495
normalExp_TCGA-BH-A203-11A-42R-A169-07	normal	2.89987	4.37244	2.43037	0.610927	1.40577	3.21835	1.77889	3.28505	2.29904	0.208717	2.57567	0	2.05623	4.09175	0	2.63077	3.22395	2.78271	3.13608	2.97174	2.94424	4.43922	2.49287	2.70149	2.19103	3.56209	3.23669	3.04537	1.35566	3.80588	5.07704	3.46901	1.8752	2.06741	0.000256333	0.0469432	1.03502	0.52201	0.0669893	0.197939	0	2.4057	2.65554	2.81579	4.13e-05	2.60572	1.6126	2.01648
normalExp_TCGA-BH-A0BM-11A-12R-A089-07	normal	3.36288	4.37244	2.75802	0.610927	0.682436	3.63627	3.19901	4.45044	1.84668	0.208717	3.24367	0	2.05623	4.57754	0	2.34675	3.44356	3.33673	1.9785	3.1194	3.29804	4.31413	2.44863	1.69002	2.01768	3.8162	2.74965	4.22464	0.856142	5.08411	4.59822	2.64961	2.72399	2.67376	0.0449624	0.0265267	1.53354	1.72037	-0.0142897	0.197939	0	2.43516	2.03663	2.89726	4.13e-05	2.93596	2.69992	2.01648
normalExp_TCGA-BH-A18R-11A-42R-A12D-07	normal	2.89987	4.79734	2.17573	0.828392	1.40577	3.02835	2.62337	3.53574	2.59742	0.208717	2.98024	0	1.96696	4.32913	0	2.34675	2.85209	3.25612	3.25887	3.28059	2.77633	4.02659	2.63323	2.3128	2.53599	3.76126	2.74965	3.56414	1.26249	4.045	4.96948	3.09518	1.8752	2.64139	0.000256333	0.00168958	1.2106	0.862988	0.0669893	0.197939	0	2.4057	2.79118	3.24845	4.13e-05	2.70516	2.41759	2.27318
normalExp_TCGA-BH-A18N-11A-43R-A12D-07	normal	2.79638	4.48074	2.23428	0.944812	0.917203	3.21835	2.99893	3.8488	2.86846	0.515108	3.24367	0	2.05623	4.7454	0	1.63337	2.77303	3.19391	3.08882	2.62746	2.8678	4.67845	2.31398	1.8773	2.63611	3.8162	2.74965	3.43412	1.26249	3.90518	4.34413	3.15597	2.12375	3.12863	0.000256333	0.0469432	0.977002	0.862988	0.0669893	0.197939	0	2.59587	2.27564	3.61561	4.13e-05	2.53836	1.6126	2.19213
normalExp_TCGA-BH-A0E1-11A-13R-A089-07	normal	3.59723	4.62374	2.11114	0.352452	0.682436	4.09763	3.71849	4.45044	2.38084	0.389535	3.66346	0	1.54974	4.32913	0	1.40114	3.98677	3.33673	2.15982	2.892	3.18573	4.51558	2.83779	1.44954	2.49598	3.8162	3.29524	3.28287	0.972552	4.22434	4.42938	2.60457	2.95794	1.86727	0.000256333	-0.0146054	1.38419	1.53852	-0.0142897	0.278171	0	3.53513	2.79118	2.56627	4.13e-05	2.864	2.41759	2.76418
normalExp_TCGA-BH-A18K-11A-13R-A12D-07	normal	2.89987	4.26911	2.23428	0.261824	1.61269	3.21835	2.86168	3.94933	2.99885	0.208717	2.93209	0	1.96696	4.94918	0	2.63077	2.96861	2.72597	3.69924	2.892	2.72436	4.09325	2.35586	2.03355	2.84332	4.16482	2.52912	4.10427	1.17841	4.13034	4.34413	2.60457	1.8752	2.41565	0.000256333	0.0111766	0.834321	1.14987	0.0669893	0.197939	0	2.78203	2.15427	2.43497	4.13e-05	3.15833	1.81348	2.4287
normalExp_TCGA-E9-A1R7-11A-42R-A14M-07	normal	3.11905	4.17131	2.28577	1.12301	1.40577	3.21835	2.20831	3.09603	2.86846	0.636951	2.88025	0	2.43631	3.88694	0	2.34675	2.81537	3.13097	3.25887	3.38858	3.52247	5.10389	3.05604	2.12702	2.10415	2.90792	3.45174	2.79733	1.46036	3.01759	4.51063	3.46901	2.33107	1.09669	0.000256333	0.0265267	0.566981	1.14987	-0.0142897	0.197939	0	1.79534	2.43761	2.66859	4.13e-05	2.26677	1.6126	2.27318
normalExp_TCGA-BH-A0DO-11A-22R-A12D-07	normal	2.39133	4.62374	2.55644	0.610927	1.78373	3.90072	2.78996	4.14967	2.29904	0.208717	2.98024	0	1.54974	4.32913	0	2.09585	3.22395	3.40963	3.03505	3.04105	2.6317	4.22527	2.72945	1.8773	2.31965	3.87406	3.14063	3.19079	1.26249	4.13034	5.28421	2.9469	2.26643	3.09744	0.000256333	-0.0146054	1.38419	1.01867	-0.0142897	0.197939	0	2.8794	2.7228	3.61561	4.13e-05	2.15792	1.96351	2.09952
normalExp_TCGA-E9-A1RI-11A-41R-A169-07	normal	3.24172	4.17131	2.33932	1.19546	1.61269	3.28478	2.20831	3.17838	2.67521	0.515108	2.57567	0	2.69012	3.79814	0	2.63077	2.77303	3.55401	3.591	3.49556	3.59054	4.67845	2.83779	2.15284	2.15012	2.79711	3.67564	2.64124	1.7391	2.43476	3.566	3.97059	3.09149	0.835797	0.000256333	0.00168958	0.452776	1.14987	0.0341572	0.578045	0	1.39227	3.27462	2.1563	4.13e-05	1.79503	1.24233	2.64485
normalExp_TCGA-BH-A0HK-11A-11R-A089-07	normal	3.49007	4.37244	2.28577	0.828392	0.682436	3.5587	3.66246	4.51514	2.34062	0.636951	3.66346	0	1.96696	4.21432	0	0.924241	2.62808	3.65118	2.19274	3.28059	3.52247	4.51558	2.39764	0.926065	2.53599	3.61938	3.14063	3.13906	1.35566	4.31238	4.1035	3.21624	2.95794	3.74023	0.000256333	-0.0146054	2.51761	1.72037	-0.0142897	0.278171	0	3.03771	2.61878	4.14082	4.13e-05	2.20727	1.72959	2.19213
normalExp_TCGA-BH-A0DQ-11A-12R-A089-07	normal	3.24172	4.62374	3.01902	0.610927	1.19203	4.03028	2.69471	3.90145	3.49467	0.208717	2.79421	0	2.43631	4.45042	0	2.70184	2.73835	3.07439	3.13608	2.97174	2.90848	4.43922	2.1325	2.06816	2.49598	3.94291	2.52912	3.71805	1.26249	4.22434	4.71185	2.64961	1.8752	2.06741	0.0189832	0.0265267	0.452776	1.42289	0.0669893	0.278171	0	3.31744	1.97141	2.60462	4.13e-05	2.864	2.04088	2.4287
normalExp_TCGA-BH-A0C3-11A-23R-A12P-07	normal	3.00124	4.62374	2.38561	0.944812	2.10918	3.5587	2.59029	4.39041	2.59742	0.389535	3.43392	0	2.24786	4.45042	0	2.24197	3.73482	3.13097	3.08882	2.892	2.82294	4.02659	2.35586	2.3128	2.44985	4.08978	2.68463	4.10427	1.26249	4.50289	4.59822	2.31742	2.20597	2.41565	0.000256333	-0.0146054	0.977002	0.52201	0.0341572	0.0824107	0	3.06792	2.21899	3.14031	4.13e-05	2.6742	2.09778	2.57832
normalExp_TCGA-BH-A0C0-11A-21R-A089-07	normal	2.89987	4.48074	2.23428	0.610927	1.61269	3.76387	2.96738	3.90145	2.34062	0.208717	3.08437	0	2.15636	4.32913	0	2.63077	2.88598	3.07439	3.08882	3.28059	2.72436	3.83844	2.44863	2.2085	2.58789	3.94291	2.52912	4.04472	1.26249	4.63161	5.07704	2.55883	1.8752	2.38789	0.000256333	0.0469432	1.03502	1.14987	-0.00146345	0.278171	0	2.68245	2.09624	2.97472	4.13e-05	2.83449	2.09778	2.27318
normalExp_TCGA-E9-A1NA-11A-33R-A144-07	normal	2.95416	3.97209	2.17573	0.610927	0.682436	3.5587	3.32644	3.99769	2.82408	0.515108	3.3861	0	2.05623	4.32913	0	1.7906	2.55293	3.25612	3.19455	2.71509	3.52247	4.96407	2.5337	1.64278	2.3619	3.8162	2.68463	3.65631	1.17841	3.90518	3.96551	2.82413	2.20597	2.50256	0.000256333	-0.0146054	0.741104	1.72037	0.0669893	0.197939	0	2.28897	2.38433	2.60462	4.13e-05	2.45898	1.50424	2.09952
normalExp_TCGA-E9-A1N9-11A-71R-A14D-07	normal	3.18409	4.62374	2.11114	0.728942	0.917203	4.16905	3.51363	3.94933	2.52908	0.208717	3.1872	0	1.54974	4.21432	0	1.7906	2.92852	2.95505	2.93852	2.62746	3.29804	4.8489	2.39764	1.96242	3.04247	3.87406	2.81727	3.13906	1.26249	3.80588	4.1771	3.02158	2.60626	3.43714	0.00710079	-0.0146054	1.1454	1.30345	0.0669893	0.455525	0	3.44803	2.32491	2.77493	4.13e-05	2.73544	1.24233	2.01648
normalExp_TCGA-BH-A18V-11A-52R-A12D-07	normal	4.8805	3.97209	2.75802	1.33333	0.403843	3.40843	4.62656	4.9433	1.50075	1.14311	3.86988	0	1.66925	4.94918	0	1.40114	4.5113	3.65118	-0.310657	3.1194	3.45354	4.37505	1.7076	1.64278	2.78978	3.68114	3.09146	4.22464	0.706459	4.4054	3.2143	2.47183	3.69696	3.65321	0.000256333	-0.0146054	1.81788	2.54705	0.0341572	0.278171	0	2.4057	2.57627	2.60462	4.13e-05	2.76564	2.87424	2.19213
normalExp_TCGA-BH-A1EU-11A-23R-A137-07	normal	2.84228	4.79734	2.43037	0.728942	1.61269	3.11919	1.96977	3.49277	2.75041	0.636951	3.03545	0	1.88346	3.79814	0	2.53413	3.40676	2.84365	3.32225	2.892	2.90848	4.09325	2.49287	2.5075	2.15012	3.43552	2.81727	3.09394	1.59433	4.31238	5.07704	3.21624	1.96434	2.50256	0.0120922	0.0886541	0.566981	0.279238	0.0341572	0.0824107	0	2.68245	1.97141	2.24731	4.13e-05	2.60572	1.72959	2.50495
normalExp_TCGA-BH-A1ET-11B-23R-A137-07	normal	2.59531	5.1264	2.23428	0.610927	1.61269	3.07098	2.15691	3.39453	2.9097	0.208717	2.93209	0	1.88346	4.45042	0	2.09585	3.00338	2.67134	3.13608	2.71509	2.57509	4.15679	2.58493	2.57164	1.97064	3.68114	2.81727	3.38588	1.59433	3.90518	5.39576	3.66312	1.63575	2.44509	0.00710079	0.0886541	0.906816	0.674827	0.0341572	0.278171	0	2.59587	2.57627	2.89726	4.13e-05	2.76564	2.09778	2.57832
normalExp_TCGA-AC-A2FF-11A-13R-A17B-07	normal	3.29988	4.48074	2.84173	0.944812	0.682436	4.16905	3.32644	4.45044	2.52908	0.515108	3.86988	0	2.59891	4.21432	0	2.09585	3.31962	2.89907	2.93852	3.58957	3.75386	4.76168	2.08327	1.64278	2.58789	3.68114	2.93226	3.77921	1.17841	4.045	4.42938	2.55883	3.05064	1.9747	0.000256333	0.00168958	0.452776	1.42289	0.0341572	0.356019	0	3.26735	2.15427	3.6657	4.13e-05	3.04202	1.96351	2.70335
normalExp_TCGA-A7-A0D9-11A-53R-A089-07	normal	3.18409	3.97209	2.38561	1.33333	1.19203	3.28478	2.89242	3.39453	2.63908	0.636951	2.57567	0	2.05623	4.32913	0	1.7906	2.46979	3.71781	3.19455	3.1194	3.59054	5.36893	2.77993	1.82893	2.05964	3.56209	3.14063	2.64124	0.972552	3.19373	3.27246	3.27885	2.95794	1.81509	0.0301328	-0.0146054	0.661475	1.53852	0.0669893	0.455525	0	1.46027	3.05258	4.19739	4.13e-05	2.03638	1.72959	2.19213
normalExp_TCGA-BH-A1FJ-11B-42R-A13Q-07	normal	2.84228	4.79734	2.43037	0.828392	1.61269	3.5587	1.49538	3.13608	2.25093	0.636951	2.98024	0	1.76991	2.94761	0	2.24197	3.62809	3.71781	3.13608	3.04105	3.21211	4.15679	2.17644	2.81598	1.81167	2.25648	4.11321	1.74997	1.7391	3.19373	5.54305	4.23711	2.46982	2.35678	0.000256333	-0.0146054	2.26669	0.402454	0.0669893	0.197939	0	2.71571	2.27564	2.93582	4.13e-05	2.26677	1.36821	3.09837
normalExp_TCGA-AC-A2FB-11A-13R-A17B-07	normal	3.29988	4.26911	2.47032	1.19546	0.682436	3.63627	3.03985	4.10079	2.45479	0.515108	3.3861	0	2.15636	4.7454	0	1.9605	2.55293	3.78799	2.37276	3.28059	3.45354	4.51558	2.5337	1.44954	2.3619	3.8162	3.23669	3.56414	1.08525	4.22434	4.1771	3.15597	2.53432	2.16604	0.000256333	-0.0146054	1.2106	0.862988	0.0669893	0.197939	0	2.28897	2.32491	3.82236	4.13e-05	2.45898	1.89491	2.4287
normalExp_TCGA-AC-A2FM-11B-32R-A19W-07	normal	4.25786	3.45977	2.92373	1.03535	0.403843	3.16666	4.78324	4.9433	2.20468	1.14311	3.3861	0	2.05623	4.7454	0	1.5105	3.22395	3.40963	0.00447974	2.80763	3.81897	4.59968	1.05509	1.11626	3.09035	3.61938	3.0362	4.35041	0.856142	4.13034	3.62988	2.17061	4.33314	4.15358	0.000256333	-0.0146054	2.47504	3.70534	0.0341572	0.278171	0	2.48701	2.09624	2.39994	4.13e-05	2.76564	2.69992	2.27318
normalExp_TCGA-BH-A0BQ-11A-33R-A115-07	normal	2.95416	5.1264	2.38561	0.610927	1.40577	3.11919	2.32587	4.04773	3.13524	0.389535	3.53228	0	1.66925	4.21432	0	1.30246	3.27048	2.67134	3.19455	2.97174	3.07242	4.22527	2.22303	2.00027	2.69138	3.38422	2.34987	2.91895	1.46036	4.4054	4.78977	2.76168	2.46982	2.86593	0.000256333	-0.0146054	1.08737	1.14987	0.0341572	0.278171	0	3.44803	2.69108	3.92365	4.13e-05	2.83449	1.50424	3.14152
normalExp_TCGA-A7-A0CE-11A-21R-A089-07	normal	4.07522	4.17131	2.75802	0.828392	0.403843	4.3804	3.89102	4.59909	2.63908	0.515108	3.43392	0	1.88346	4.57754	0	1.40114	3.27048	3.33673	1.8477	3.28059	3.7222	4.67845	2.03236	1.69002	2.78978	3.61938	3.23669	3.97263	1.08525	4.4054	3.69624	2.76168	3.24227	3.43714	0.000256333	-0.0146054	1.03502	1.81597	0.0669893	0.197939	0	3.06792	1.71933	2.85375	4.13e-05	2.73544	2.69992	2.34369
normalExp_TCGA-E9-A1N4-11A-33R-A14M-07	normal	3.00124	5.1264	2.28577	0.828392	1.40577	3.82985	2.78996	3.39453	2.5633	0.515108	3.1872	0	1.76991	4.09175	0	2.77782	4.39133	3.25612	2.78542	3.04105	2.52432	4.09325	2.5337	2.3388	2.05964	4.01874	3.14063	3.00793	1.35566	2.9596	5.72187	2.82413	2.05087	2.76508	0.00315076	-0.0146054	1.2106	1.01867	0.0669893	0.197939	0	3.06792	2.65554	4.68096	4.13e-05	2.80251	1.6126	2.64485
normalExp_TCGA-E2-A1LH-11A-22R-A14D-07	normal	3.49007	4.62374	2.67144	0.468294	0.917203	3.90072	3.66246	4.51514	2.29904	0.389535	3.03545	0	2.43631	4.94918	0	2.34675	2.5894	3.07439	2.48634	2.71509	3.01358	3.95288	2.1325	1.82893	2.31965	4.01874	3.0362	4.35041	1.17841	4.31238	4.71185	2.64961	2.53432	3.43714	0.000256333	-0.0146054	1.2106	1.42289	0.0669893	0.278171	0	2.91564	2.09624	2.93582	4.13e-05	3.38581	1.96351	2.4287
normalExp_TCGA-E9-A1NG-11A-52R-A14M-07	normal	3.06231	4.26911	2.23428	1.26086	0.917203	3.47999	2.89242	3.44388	2.78987	0.515108	3.13372	0	1.66925	4.21432	0	1.9605	3.09039	3.55401	2.93852	3.04105	3.59054	5.10389	2.44863	1.96242	2.10415	3.38422	3.45174	2.51631	1.08525	3.31569	4.1035	3.46901	2.60626	1.86727	0.000256333	-0.0146054	1.1454	1.42289	0.0669893	0.197939	0	1.69073	2.8221	4.33696	4.13e-05	2.15792	1.6126	2.4287
normalExp_TCGA-BH-A0AY-11A-23R-A089-07	normal	3.36288	4.26911	1.96921	1.19546	0.917203	3.47999	2.86168	3.99769	2.03376	0.515108	3.34381	0	1.66925	4.45042	0	1.06086	3.04849	3.65118	2.57149	3.28059	3.3304	4.8489	2.27116	1.78882	2.05964	3.8162	3.39291	3.04537	1.08525	4.13034	4.24986	3.21624	2.26643	2.25162	0.0301328	-0.0146054	1.1454	0.862988	-0.0142897	0.197939	0	2.65681	2.21899	4.03215	4.13e-05	2.6394	1.6126	2.70335
normalExp_TCGA-E2-A1BC-11A-32R-A12P-07	normal	3.84709	3.62142	2.92373	1.95492	1.78373	2.52072	3.47315	3.58889	2.41673	0.515108	3.03545	0	1.25495	4.7454	0	1.19313	3.6849	3.96346	2.19274	2.71509	3.04468	4.37505	2.72945	2.06816	2.3619	3.76126	2.87572	3.47972	1.26249	3.07987	3.62988	2.60457	2.40356	1.65951	0.000256333	0.0469432	0.566981	1.42289	0.0669893	0.455525	0	1.2096	3.27462	2.93582	4.13e-05	2.15792	1.96351	1.83787
normalExp_TCGA-BH-A1F8-11B-21R-A13Q-07	normal	3.49007	4.48074	2.11114	0.944812	0.917203	3.63627	2.96738	4.32743	1.84668	0.792692	3.24367	0	1.96696	4.45042	0	1.7906	3.62809	3.01297	2.37276	3.19657	3.38735	4.67845	1.97347	2.15284	2.58789	3.56209	3.18872	3.47972	1.26249	3.80588	5.07704	3.60068	2.95794	2.93404	0.000256333	0.0111766	1.45601	0.862988	0.0341572	0.278171	0	2.32014	2.61878	2.89726	4.13e-05	2.70516	1.50424	2.34369
normalExp_TCGA-E9-A1RF-11A-32R-A157-07	normal	3.42942	4.26911	2.33932	1.41476	1.40577	3.02835	1.77889	3.28505	2.75041	0.792692	2.84029	0	2.05623	3.88694	0	2.44846	2.77303	3.65118	3.42651	3.49556	3.52247	4.8489	2.77993	2.12702	2.3619	3.09542	3.0362	2.91895	1.59433	2.90377	4.03733	3.66312	2.66922	1.30117	0.000256333	0.342014	0.287456	1.14987	0.0669893	0.356019	0	1.6446	2.91931	3.01687	4.13e-05	2.32012	1.14395	2.34369
normalExp_TCGA-E2-A1IG-11A-22R-A144-07	normal	3.00124	4.26911	1.7543	0.610927	0.682436	3.02835	3.32644	3.8488	2.41673	0.389535	3.66346	0	1.42663	4.45042	0	1.7906	2.4209	2.95505	3.03505	2.62746	3.18573	4.96407	2.72945	1.82893	2.19103	3.68114	2.61068	3.13906	1.26249	3.90518	3.7675	2.9469	2.20597	2.93404	0.000256333	-0.0146054	1.45601	1.30345	0.0180867	0.455525	0	3.2218	2.91931	4.0836	4.13e-05	2.26677	1.50424	1.75466
normalExp_TCGA-A7-A13E-11A-61R-A12P-07	normal	3.49007	4.06689	2.43037	1.19546	0.682436	3.11919	2.51487	3.94933	2.9097	0.515108	2.84029	0	2.52326	4.21432	0	2.24197	2.4209	3.40963	3.08882	3.04105	3.69421	4.96407	2.35586	1.74271	2.58789	3.68114	2.9827	3.28287	0.706459	3.50143	3.62988	3.09518	3.20364	1.75801	0.000256333	0.0469432	1.1454	1.30345	-0.0142897	0.197939	0	2.03979	2.15427	3.43748	4.13e-05	2.41804	1.50424	2.01648
normalExp_TCGA-BH-A0H5-11A-62R-A115-07	normal	2.95416	4.37244	2.43037	0.610927	1.19203	3.76387	2.78996	3.90145	2.52908	0.208717	2.93209	0	1.88346	5.33545	0	1.7906	3.181	3.13097	2.89974	2.71509	2.47218	4.15679	2.03236	2.25828	2.69138	4.08978	2.68463	3.13906	1.17841	3.97328	4.96948	2.51838	1.96434	2.58764	0.0120922	0.0265267	0.906816	1.14987	0.0669893	0.356019	0	2.91564	2.38433	3.39226	4.13e-05	2.96625	1.89491	2.34369
normalExp_TCGA-A7-A13F-11A-42R-A12P-07	normal	3.36288	4.17131	2.04404	0.944812	0.682436	3.28478	2.78996	4.04773	2.41673	0.389535	3.48101	0	1.88346	4.94918	0	1.63337	3.44356	3.19391	2.78542	3.1194	3.27226	4.76168	2.58493	1.82893	2.58789	3.94291	2.93226	3.23662	1.26249	3.72933	3.69624	2.9469	2.53432	2.58764	0.000256333	0.0469432	1.03502	0.674827	0.0669893	0.278171	0	2.48701	2.57627	3.71537	4.13e-05	2.70516	1.72959	2.19213
normalExp_TCGA-BH-A1EN-11A-23R-A13Q-07	normal	3.36288	4.17131	2.43037	1.12301	1.19203	3.3506	3.2858	3.79978	2.67521	0.389535	3.43392	0	1.96696	4.57754	0	1.9605	2.88598	3.47911	2.78542	3.38858	3.18573	4.96407	2.63323	2.00027	2.53599	3.56209	2.87572	3.51934	1.35566	4.045	4.24986	3.09518	2.46982	2.02428	0.000256333	0.0111766	0.661475	1.42289	0.0341572	0.278171	0	1.94997	2.57627	2.81579	4.13e-05	2.32012	1.96351	2.4287
normalExp_TCGA-E9-A1N6-11A-32R-A144-07	normal	2.89987	4.62374	1.96921	0.944812	0.917203	3.21835	3.16005	3.94933	2.4941	0.636951	3.86988	0	1.42663	4.45042	0	1.5105	3.44356	2.84365	2.52601	2.46641	3.01358	4.8489	2.44863	1.92068	2.4009	3.8162	2.81727	3.09394	1.17841	4.31238	4.1771	2.9469	2.12375	4.09636	0.0120922	-0.00518234	1.77756	1.01867	0.0669893	0.278171	0	2.97989	2.53539	4.46823	4.13e-05	2.45898	1.50424	2.4287
normalExp_TCGA-E9-A1RB-11A-33R-A157-07	normal	3.42942	4.79734	2.59538	1.33333	1.19203	3.47999	2.09782	3.53574	3.04111	0.389535	3.08437	0	1.96696	4.21432	0	2.86303	2.96861	2.54954	3.3746	3.28059	2.82294	4.76168	2.99685	2.12702	2.31965	3.56209	3.09146	3.47972	1.08525	3.13652	4.87183	3.21624	1.8752	1.09669	0.00315076	0.0469432	0.360022	1.01867	0.0669893	0.278171	0	2.25292	3.01771	2.77493	4.13e-05	3.00553	1.81348	2.34369
normalExp_TCGA-BH-A1FR-11B-42R-A13Q-07	normal	3.29988	4.48074	2.28577	0.828392	0.682436	3.70034	2.69471	4.14967	2.20468	0.515108	2.79421	0	2.52326	4.45042	0	2.34675	3.09039	3.25612	2.44364	3.19657	3.04468	4.43922	1.7814	2.18022	2.69138	3.56209	2.61068	3.89947	1.46036	3.97328	5.07704	3.40724	2.53432	2.86593	0.000256333	-0.0146054	0.906816	0.862988	0.0669893	0.197939	0	2.46137	1.91326	3.21134	4.13e-05	2.73544	1.6126	2.34369
normalExp_TCGA-BH-A0B7-11A-34R-A115-07	normal	2.95416	5.1264	2.33932	0.610927	1.19203	3.90072	2.7585	3.79978	2.59742	0.389535	3.08437	0	1.66925	4.7454	0	2.09585	3.79658	3.13097	2.89974	2.97174	2.77633	4.51558	2.1325	2.44591	2.44985	4.08978	3.14063	3.43412	1.46036	3.72933	5.07704	2.69865	2.12375	2.58764	0.000256333	0.0469432	0.661475	0.52201	0.0669893	0.0824107	0	3.06792	2.27564	3.6657	4.13e-05	2.864	2.04088	2.57832
normalExp_TCGA-BH-A0BV-11A-31R-A089-07	normal	2.79638	4.37244	2.28577	0.468294	0.917203	3.90072	2.89242	3.94933	2.99885	0.389535	3.3861	0	2.24786	4.57754	0	1.63337	3.27048	3.01297	3.03505	3.49556	2.57509	4.22527	2.58493	1.74271	2.63611	4.01874	2.81727	3.19079	0.972552	4.13034	4.51063	2.9469	2.20597	3.52097	0.000256333	0.0111766	1.29403	1.30345	0.0180867	0.278171	0	3.31744	2.43761	2.50337	4.13e-05	2.73544	1.89491	2.34369
basal_TCGA-E2-A1LI	basal	4.15729	4.24539	2.06696	0.602303	1.37238	3.70353	2.39251	3.87177	2.19607	0.630375	2.67184	0	1.56598	4.29472	0	2.03599	2.80931	2.94421	2.29177	2.89778	3.1616	4.44348	2.18617	2.35262	2.45167	3.4259	3.52047	3.48981	1.1644	3.34724	5.18522	3.24997	2.15845	3.26009	-3.43e-07	0.00531889	0.915789	1.3779	0.0315141	0.155876	0	3.92614	2.75229	3.29712	-3.56e-05	2.74302	1.8549	2.52002
basal_TCGA-A8-A07R	basal	3.33003	5.00859	2.33265	0.280973	0.775386	2.99327	2.4752	4.12443	2.89792	0.630375	3.27783	0	1.90223	4.17668	0	1.84188	2.77498	2.74952	2.71857	3.22731	2.84297	4.62155	2.60793	1.55125	2.82856	3.78391	3.67491	2.92721	0.989425	3.53658	5.59147	2.46765	2.97684	1.55674	-3.43e-07	0.00531889	1.19799	0.56249	0.0482489	0.2148	0	2.00233	3.57023	1.79404	-3.56e-05	2.54612	2.10894	2.35778
basal_TCGA-AO-A128	basal	3.11869	4.3816	2.47269	1.77912	0.775386	3.57336	3.13008	3.47611	2.53595	0.630375	2.70148	0	1.76461	4.98161	0	1.98267	2.6095	3.285	2.77797	3.41444	3.04284	4.52929	2.6343	2.07171	2.50492	3.91657	2.80081	2.86339	1.1644	3.99302	3.81874	3.036	2.32569	2.28799	-3.43e-07	0.00643172	0.51168	1.761	0.0315141	0.2148	0	2.27696	1.59799	5.00183	-3.56e-05	2.83345	1.45582	2.24764
basal_TCGA-AC-A2QH	basal	2.38586	4.67888	3.55414	1.34788	1.95171	2.87319	1.63401	2.56995	3.20961	0.702774	4.30381	0	3.09932	4.01853	0	1.29501	2.6653	2.72422	4.45076	3.7325	2.32136	4.7288	2.84678	2.56296	2.39809	3.39326	2.51713	2.83564	1.98359	4.39807	3.71552	2.65727	1.69945	1.50404	-3.43e-07	0.0430401	1.06133	0.0949811	0.0145923	0.127069	0	2.17848	3.23924	1.97549	-3.56e-05	2.43196	1.8549	2.94443
basal_TCGA-B6-A409	basal	3.83283	4.24539	2.19129	0.466869	0.896864	3.37595	3.79559	4.3468	2.10436	0.560799	2.80939	0	2.19839	4.84766	0	2.77364	3.17942	4.11451	1.66279	2.61438	3.37574	5.05042	2.11719	1.35007	2.37106	3.3291	3.18649	3.57913	1.23491	3.89712	4.50011	2.63003	2.97684	3.60126	-3.43e-07	0.00531889	2.09297	2.89801	0.00833529	0.269244	0	2.30616	1.79807	2.82169	-3.56e-05	2.54612	2.19346	1.85369
basal_TCGA-AN-A0XU	basal	3.11869	4.59549	1.8193	0.762817	1.01093	3.75393	1.90327	2.98167	3.3029	0.244859	3.64039	0	1.76461	4.12368	0	1.71806	3.52945	3.25278	3.66946	2.92632	3.1616	5.74811	2.30486	1.77435	2.04833	3.74816	2.19839	3.36276	1.23491	4.32765	4.91558	2.92737	2.38489	2.34537	-3.43e-07	0.0430401	1.46729	0.480174	0.0203386	0.179656	0	2.14876	2.66744	3.20262	-3.56e-05	2.62916	1.59872	2.84959
basal_TCGA-AO-A129	basal	3.33003	4.08503	2.03117	0.602303	1.06345	3.70353	2.93492	3.92765	2.31134	0.886755	3.27783	0	1.8346	4.57424	0	2.28572	3.52945	2.94421	2.26358	2.79287	3.28588	4.52929	2.57705	1.72357	2.67109	3.4259	3.01477	3.9622	1.10923	3.99302	4.18594	2.68861	3.3168	4.00809	0.0123462	0.00531889	0.992237	1.70112	0.0482489	0.2148	0	2.36403	2.7217	3.41161	-3.56e-05	2.17984	2.21913	1.88699
basal_TCGA-E2-A1LL	basal	2.84726	5.18531	2.71156	2.01909	0.639368	4.08367	3.90611	4.3468	2.5887	0.350709	2.64659	0	2.05953	4.43411	0	1.64742	2.80931	3.3715	3.06203	3.1636	3.69257	5.32876	2.57705	1.82309	3.50822	3.8283	2.77091	3.17666	0.989425	3.94188	3.57658	2.87552	2.57114	3.55605	-3.43e-07	0.00531889	1.26092	1.45376	0.00833529	0.179656	0	1.88955	2.32982	3.17222	-3.56e-05	2.71352	1.63753	2.24764
basal_TCGA-GM-A3XL	basal	3.53195	3.75802	2.33265	0.466869	0.839193	3.57336	3.5454	4.27025	2.50435	0.478692	3.42551	0	1.73056	4.84766	0	1.54289	4.07688	3.05294	1.66279	2.61438	3.1616	5.05042	1.90734	1.41672	2.25239	3.46232	3.47082	3.78784	1.48888	3.53658	4.41073	3.01207	2.63568	2.31593	0.0238412	0.00531889	0.915789	1.761	0.00833529	0.2148	0	2.27696	2.32982	2.9196	-3.56e-05	2.6862	2.4445	2.70107
basal_TCGA-A2-A04P	basal	3.72718	4.45338	2.38619	0.689191	1.06345	2.99327	3.45879	4.27025	2.22582	0.244859	3.64039	0	1.61001	4.57424	0	2.44443	3.40121	3.05294	1.98235	3.1044	3.42344	5.05042	1.57495	1.99423	2.75434	3.1716	3.01477	3.28838	1.10923	3.80977	3.87214	3.15861	3.55282	3.43508	-3.43e-07	0.00531889	1.06133	1.90781	0.0712892	0.2148	0	2.77118	2.21743	4.4801	-3.56e-05	1.98892	1.95867	2.13943
basal_TCGA-A2-A0SX	basal	2.78922	4.03196	2.22065	1.15762	1.13058	3.1486	2.41588	3.87177	2.53595	0.17504	2.77997	0	1.52011	4.43411	0	1.81069	4.07688	3.02614	2.99496	3.31235	3.0826	4.7288	2.76596	1.99423	2.31106	3.4933	2.74377	2.95958	1.04697	4.32765	5.18522	3.24997	1.87217	2.02418	-3.43e-07	0.0166629	1.19799	0.704826	0.0315141	0.346883	0	3.54845	3.39275	4.31834	-3.56e-05	2.34782	1.50373	2.62315
basal_TCGA-A2-A1G1	basal	3.02775	4.67888	2.22065	0.909911	0.639368	4.29298	1.75997	3.81609	2.98594	0.478692	2.64659	0	2.49731	4.29472	0	1.57883	2.99423	3.21845	3.71288	3.01617	2.74231	5.05042	2.38843	1.91618	2.6136	2.8809	3.04438	2.27793	1.53741	3.47223	4.32761	3.65038	3.66153	2.02418	-3.43e-07	0.00531889	1.19799	0.351867	0.0482489	0.269244	0	2.80319	2.82034	3.53141	-3.56e-05	2.98911	1.29323	2.76381
basal_TCGA-C8-A12V	basal	3.09096	4.13859	2.49545	1.77912	0.951647	4.53905	3.38016	3.76091	2.25721	0.244859	3.2073	0	1.56598	4.50164	0	1.71806	2.52829	3.40506	2.69266	3.38077	3.42344	4.86857	2.92804	1.95654	2.34026	3.58958	2.68583	3.05479	0.928851	3.85193	3.9786	3.15861	2.1047	2.49455	-3.43e-07	0.00531889	0.752827	1.3779	0.0482489	0.179656	0	1.88955	2.16173	3.86831	-3.56e-05	2.76777	1.78426	2.21947
basal_TCGA-A8-A07C	basal	3.77991	4.19233	2.38619	0.839432	1.5246	4.08367	2.33235	3.43214	3.05052	0.478692	2.87486	0	1.56598	3.37037	0	3.15674	2.22407	3.13547	4.38071	2.82163	3.47069	3.86359	3.04768	2.35262	2.31106	2.51033	2.49227	3.44795	1.29506	3.19315	4.91558	2.79455	2.63568	1.36702	0.0238412	0.00531889	0.310042	0.56249	0.0203386	0.2148	0	2.39468	2.97652	2.85205	-3.56e-05	3.15141	1.45582	3.46721
basal_TCGA-AR-A1AI	basal	2.67541	5.18531	2.13231	1.49885	1.28386	4.01719	2.41588	3.60994	2.67081	0.244859	2.67184	0	2.19839	4.29472	0	1.81069	2.52829	3.69467	3.37183	3.565	3.20429	4.44348	3.07792	2.07171	2.11684	3.39326	2.83332	3.01992	1.1644	3.64908	4.73941	3.036	1.96192	3.3224	-3.43e-07	0.00531889	0.752827	0.704826	0.0203386	0.179656	0	3.72144	2.47187	3.86831	-3.56e-05	2.49171	1.7482	2.41107
basal_TCGA-AC-A2QJ	basal	3.57548	3.88674	2.79631	1.81666	0.775386	2.68417	4.17498	4.43349	2.50435	1.1333	3.42551	0	2.02876	4.57424	0	1.47141	3.05513	4.21961	1.08476	3.1044	3.11975	4.22339	1.45242	1.77435	3.36392	4.2842	2.49227	3.40528	1.1644	5.21168	3.0796	2.82173	3.15496	3.26009	-3.43e-07	0.00531889	2.58077	3.51551	0.00833529	0.346883	0	1.5686	2.53213	2.97606	-3.56e-05	2.46419	1.92634	2.02159
basal_TCGA-AR-A251	basal	3.0619	4.52186	2.41408	0.762817	1.37238	2.55191	1.86867	3.04522	2.72339	0.350709	4.02083	0	1.90223	4.43411	0	1.98267	3.21336	3.49865	3.4749	3.7325	3.0071	4.22339	2.5545	2.83004	2.2799	3.10516	3.01477	2.14311	1.1644	3.80977	5.59147	2.98356	2.18614	1.75817	-3.43e-07	0.00531889	1.46729	0.889274	0.0203386	0.179656	0	3.92614	2.97652	3.76163	-3.56e-05	2.62916	1.50373	2.38027
basal_TCGA-B6-A0RT	basal	2.90439	5.00859	2.47269	1.70554	0.775386	3.70353	2.66827	3.87177	2.07005	0.478692	3.59625	0	1.65694	4.50164	0	1.68241	3.32612	3.00314	2.82815	3.31235	2.81206	4.52929	2.33554	2.59259	2.34026	3.58958	2.51713	3.44795	1.39591	3.7668	5.59147	3.06556	1.69945	2.69376	-3.43e-07	0.00531889	0.253844	0.771597	0.0315141	0.269244	0	1.31889	2.03884	4.57247	-3.56e-05	2.83345	1.92634	2.21947
basal_TCGA-C8-A131	basal	4.08986	4.59549	2.71156	1.03412	0.775386	3.57336	3.74093	4.43349	2.22582	0.560799	2.21424	0	2.02876	4.29472	0	2.01107	3.12028	3.53386	2.26358	2.56232	3.47069	4.86857	2.049	1.91618	3.08624	3.66513	3.07725	3.734	0.989425	3.68951	3.30313	3.46532	3.35925	3.84014	-3.43e-07	0.00531889	0.992237	0.95131	0.00833529	0.346883	0	2.53896	1.59799	3.04147	-3.56e-05	2.79835	1.8549	2.19218
basal_TCGA-AR-A5QQ	basal	3.2907	4.08503	2.47269	1.62996	0.438092	3.1486	3.59137	4.43349	2.53595	0.769376	2.80939	0	1.65694	4.43411	0	1.78314	3.17942	3.8448	1.76397	3.1044	3.57862	4.86857	1.97844	1.82309	2.99985	3.8283	2.98709	2.89397	1.23491	3.94188	3.9786	2.98356	3.50135	4.19351	-3.43e-07	0.0112322	0.832688	1.41619	0.0712892	0.155876	0	1.31889	1.94265	5.28049	-3.56e-05	2.6862	1.35398	2.38027
basal_TCGA-A2-A0D2	basal	3.48799	3.88674	2.52663	0.839432	1.13058	3.27079	3.00214	4.19905	2.50435	0.350709	3.17723	0	1.90223	4.36333	0	2.12213	2.52829	3.31261	2.3237	2.66461	3.28588	5.05042	2.82061	1.61563	2.22105	3.20493	2.49227	3.36276	1.39591	4.04412	5.59147	2.85279	2.88267	3.47694	-3.43e-07	0.00531889	2.35818	0.56249	0.0712892	0.2148	0	2.14876	2.87721	3.57515	-3.56e-05	2.37599	2.10894	2.67743
basal_TCGA-A2-A04Q	basal	3.67492	4.19233	2.25162	1.54989	1.06345	3.24074	3.38016	4.3468	2.28475	0.560799	3.08502	0	2.65386	4.84766	0	1.01398	2.86912	3.40506	2.16048	2.92632	3.69257	5.05042	2.82061	2.03347	2.64462	3.8283	3.04438	3.62991	0.989425	4.39807	3.66516	2.79455	2.18614	2.43211	-3.43e-07	0.00531889	0.51168	1.07652	0.0712892	0.2148	0	2.60107	2.07123	4.24779	-3.56e-05	2.29312	1.89162	2.19218
basal_TCGA-BH-A0B9	basal	3.48799	4.31204	2.10081	1.66699	1.13058	3.96426	2.5292	3.98281	2.44949	0.560799	3.27783	0	2.38895	4.36333	0	1.98267	3.72209	3.56381	2.49686	2.87467	3.28588	4.62155	2.76596	1.28848	2.42418	3.4259	3.04438	3.78784	1.10923	3.41384	4.604	3.06556	2.69578	2.1614	-3.43e-07	0.0166629	0.992237	1.63063	0.0315141	0.269244	0	2.77118	2.44557	3.29712	-3.56e-05	3.40332	2.01917	2.87974
basal_TCGA-E9-A1NC	basal	3.4052	4.31204	2.38619	1.15762	0.896864	3.70353	3.22456	4.52671	2.5887	0.769376	3.39151	0	1.52011	4.57424	0	2.12213	3.67087	3.31261	2.35362	2.87467	3.69257	4.7288	2.08239	1.66943	2.55976	3.70623	2.62361	2.95958	1.23491	4.47074	4.25421	2.95715	2.66804	3.025	-3.43e-07	0.00531889	1.19799	1.45376	0.0315141	0.346883	0	2.7439	2.24692	3.26267	-3.56e-05	2.20794	1.98704	1.81896
basal_TCGA-B6-A0I1	basal	3.62522	4.13859	1.59239	0.466869	0.951647	4.01719	2.5611	4.27025	2.28475	0.702774	3.14912	0	2.00159	4.84766	0	2.06376	3.25111	3.285	1.85726	2.20338	3.75001	4.86857	2.24476	1.72357	2.50492	3.52286	3.57009	4.24713	1.44334	3.80977	3.37683	2.21219	2.72392	3.05752	-3.43e-07	0.00531889	1.34135	1.7927	0.00833529	0.2148	0	2.86224	2.55565	2.48823	-3.56e-05	2.518	2.947	2.21947
basal_TCGA-OL-A5D7	basal	3.21791	3.98148	2.22065	1.40108	1.06345	3.24074	4.74681	4.19905	1.964	0.769376	3.84767	0	1.80006	4.57424	0	1.50837	3.40121	2.69538	2.01768	3.19372	3.47069	4.22339	2.11719	1.66943	2.88448	4.40985	2.62361	4.17312	1.48888	4.20647	3.37683	2.3484	2.63568	3.09287	-3.43e-07	0.00531889	0.752827	2.55346	0.0482489	0.2148	0	2.86224	2.97652	3.45276	-3.56e-05	2.23506	2.01917	2.59372
basal_TCGA-A7-A26I	basal	2.43879	4.67888	2.74136	0.909911	2.48476	2.93861	1.83258	1.87098	3.71009	0.17504	3.46773	0	1.65694	4.50164	0	1.38615	3.28639	3.00314	4.52607	3.34474	2.06076	4.08322	3.66702	1.99423	2.53266	3.10516	2.25241	2.57845	1.95376	3.34724	3.30313	3.24997	0.840029	1.98676	0.00643556	0.539635	1.26092	0.632243	0.10534	0.179656	0	3.76957	2.44557	3.20262	-3.56e-05	2.92324	1.10344	2.35778
basal_TCGA-A2-A0T0	basal	3.33003	4.76854	2.25162	0.466869	0.839193	3.65943	4.0294	4.12443	3.20961	0.478692	3.46773	0	1.93739	3.83132	0	2.25477	2.99423	3.34062	2.91133	2.61438	3.47069	4.86857	2.01418	1.95654	2.39809	3.1716	3.67491	3.24901	1.29506	3.57424	4.25421	3.15861	3.2304	2.89632	-3.43e-07	0.00531889	1.19799	1.82242	0.00833529	0.346883	0	1.77177	2.07123	2.57367	-3.56e-05	2.6554	1.71117	2.24764
basal_TCGA-GM-A2DF	basal	3.11869	4.24539	2.33265	0.689191	1.01093	3.53101	3.09969	4.52671	2.64776	0.244859	3.27783	0	2.02876	4.65647	0	1.75177	3.52945	3.16432	1.98235	3.41444	3.33124	4.7288	2.049	2.14657	2.34026	3.58958	3.22576	2.92721	1.48888	3.94188	4.11439	3.06556	2.32569	3.84014	0.0238412	0.00531889	1.26092	1.7927	0.0482489	0.269244	0	1.81242	2.84857	3.86831	-3.56e-05	2.20794	1.35398	2.35778
basal_TCGA-EW-A1P8	basal	3.18128	4.52186	2.30502	0.909911	1.06345	3.70353	2.69539	4.0521	2.50435	0.350709	2.70148	0	3.6265	4.36333	0	1.90196	2.89713	3.16432	2.71857	2.76838	2.77765	4.29725	2.24476	1.61563	2.25239	3.55447	3.01477	2.98866	1.04697	3.57424	4.50011	2.76914	2.63568	2.63643	-3.43e-07	0.00531889	1.85524	1.3779	0.0315141	0.179656	0	2.71543	2.53213	3.48784	-3.56e-05	3.48253	1.92634	2.35778
basal_TCGA-E2-A1B6	basal	3.77991	4.31204	2.57867	1.81666	1.18785	3.02362	3.33901	4.52671	1.99817	0.560799	3.17723	0	1.73056	4.65647	0	1.61385	4.07688	3.02614	1.85726	2.87467	3.47069	4.7288	1.57495	2.38629	2.25239	3.4933	2.86497	3.32853	1.34532	3.89712	4.25421	2.74253	3.27352	2.80892	-3.43e-07	0.0430401	1.06133	1.00627	0.0315141	0.179656	0	1.88955	2.58305	3.48784	-3.56e-05	2.49171	1.7482	2.21947
basal_TCGA-AR-A0U4	basal	2.93695	4.87276	2.57867	0.602303	1.41859	4.08367	2.5611	3.81609	3.23825	0.350709	3.74121	0	2.17125	4.17668	0	2.12213	2.74508	3.07861	3.6262	2.95908	3.37574	4.22339	2.76596	2.14657	2.0833	3.26245	3.30081	3.44795	1.1644	3.99302	4.50011	3.57105	2.15845	2.89632	-3.43e-07	0.00531889	0.752827	0.632243	0.00833529	0.2148	0	2.83158	3.07481	5.70033	-3.56e-05	2.74302	1.50373	2.13943
basal_TCGA-A2-A3XU	basal	4.15729	4.19233	2.25162	1.5903	1.13058	3.1486	3.5454	4.3468	2.28475	1.18325	3.05397	0	2.38895	4.229	0	2.36003	3.32612	3.13547	1.47634	2.42716	3.52468	4.62155	1.77816	1.61563	2.91286	3.78391	3.57009	3.53468	1.48888	3.47223	3.66516	2.21219	3.11503	2.86481	-3.43e-07	0.00531889	2.01724	2.52583	0.00833529	0.2148	0	2.42156	2.58305	1.86773	-3.56e-05	2.34782	1.7482	2.10884
basal_TCGA-A2-A0T2	basal	3.62522	4.76854	2.38619	0.602303	0.839193	3.18321	2.93492	3.87177	2.10436	0.702774	2.80939	0	1.56598	4.98161	0	1.29501	2.69202	3.34062	2.26358	3.45237	3.11975	4.22339	2.68641	1.61563	2.45167	3.3291	2.68583	3.48981	1.34532	3.89712	3.92571	2.68861	3.19568	1.87494	-3.43e-07	0.00531889	0.752827	2.2936	0.00833529	0.346883	0	3.01977	2.47187	2.74069	-3.56e-05	2.34782	2.63988	1.81896
basal_TCGA-A7-A6VV	basal	3.2907	3.60257	2.38619	0.602303	1.01093	3.1486	3.00214	3.98281	2.83354	0.244859	2.53963	0	2.02876	4.12368	0	1.47141	2.58271	3.3715	3.08985	3.64644	2.94482	4.44348	2.38843	1.99423	2.6136	3.8283	2.33597	3.21406	0.718965	3.94188	4.604	3.31128	2.18614	2.93248	-3.43e-07	0.00531889	0.992237	0.831946	0.0482489	0.464587	0	2.77118	2.07123	3.76163	-3.56e-05	2.26363	1.10344	2.13943
basal_TCGA-AO-A0JL	basal	4.63652	4.87276	2.27879	0.839432	1.28386	3.30415	3.90611	3.81609	1.89179	0.886755	2.64659	0	1.73056	4.229	0	3.00139	3.40121	3.10874	2.16048	2.64007	3.42344	4.44348	2.049	2.77151	2.96609	3.20493	3.34254	4.17312	1.44334	3.99302	3.30313	2.63003	2.32569	1.75817	-3.43e-07	0.00531889	0.992237	2.80485	0.00833529	0.2148	0	3.08234	2.55565	2.32109	-3.56e-05	2.40842	2.19346	1.88699
basal_TCGA-AO-A0J6	basal	3.62522	4.24539	1.92716	0.839432	1.01093	3.65943	3.22456	4.12443	2.61626	0.350709	3.2073	0	2.38895	4.12368	0	1.24542	3.36665	2.94421	2.29177	2.29072	2.7098	5.74811	2.52344	1.77435	2.96609	2.91341	2.60015	3.40528	1.04697	2.02143	4.32761	2.54865	2.021	1.98676	-3.43e-07	0.00531889	1.06133	1.07652	0.10534	0.155876	0	3.08234	2.97652	3.41161	-3.56e-05	2.40842	2.13585	2.54248
basal_TCGA-A8-A08R	basal	3.36356	4.76854	2.19129	1.40108	1.18785	3.80428	2.41588	3.92765	2.5887	0.350709	4.58061	0	2.46678	4.229	0	1.75177	3.02358	2.77773	3.37183	3.38077	3.04284	4.86857	2.36245	1.99423	1.85589	3.70623	2.92397	3.14305	1.23491	3.99302	4.91558	3.37726	2.29986	3.60126	-3.43e-07	0.00531889	1.46729	0.704826	0.00833529	0.269244	0	2.39468	3.52391	3.0074	-3.56e-05	2.86638	1.04533	2.35778
basal_TCGA-A8-A07O	basal	3.25214	4.08503	2.36117	1.23177	0.896864	3.02362	2.1656	3.60994	2.50435	0.350709	3.69082	0	2.02876	3.7484	0	2.17586	2.58271	2.97171	2.88439	2.79287	3.37574	4.7288	2.4158	1.47577	2.31106	3.52286	3.57009	3.78784	1.44334	3.28536	5.18522	3.31128	1.87217	3.22854	-3.43e-07	0.00531889	0.992237	0.889274	0.10534	0.179656	0	2.88796	3.16592	3.48784	-3.56e-05	2.79835	1.40474	2.46247
basal_TCGA-BH-A18G	basal	3.33003	4.3816	2.74136	0.762817	0.560705	3.57336	3.74093	4.3468	2.98594	0.350709	3.46773	0	2.02876	4.29472	0	2.30837	4.14972	3.65691	1.94452	3.1044	3.69257	4.52929	2.08239	1.77435	2.0833	3.1716	3.47082	3.734	1.29506	3.47223	3.57658	3.036	3.15496	3.43508	-3.43e-07	0.00531889	1.12697	1.18652	0.00833529	0.2148	0	2.39468	2.58305	1.86773	-3.56e-05	2.54612	1.8549	1.74908
basal_TCGA-AN-A0FJ	basal	2.99713	4.3816	2.65968	1.03412	1.59351	3.6149	3.85076	3.47611	2.61626	0.478692	2.72777	0	1.80006	4.01853	0	1.81069	2.10906	2.91849	3.02956	3.52404	3.75001	4.52929	2.7911	1.15191	2.55976	3.4259	2.77091	3.28838	1.10923	4.09784	4.73941	2.4367	2.91804	1.83802	0.0238412	0.0648149	1.40996	0.771597	0.233313	0.155876	0	2.91974	2.82034	3.33545	-3.56e-05	2.43196	1.54971	2.82224
basal_TCGA-D8-A1JK	basal	3.02775	4.45338	2.74136	1.40108	0.706025	3.91065	3.96076	4.3468	2.78036	0.478692	2.84316	0	1.6941	4.74489	0	0.952939	2.3619	3.62297	2.52236	2.66461	3.75001	5.74811	2.11719	1.66943	3.11661	3.70623	2.60015	2.92721	0.989425	4.32765	3.66516	3.81129	2.82148	3.35815	-3.43e-07	0.00531889	0.51168	1.52537	0.15809	0.346883	0	3.01977	1.7249	3.66403	-3.56e-05	2.46419	1.98704	2.38027
basal_TCGA-S3-AA0Z	basal	3.11869	5.18531	2.27879	0.762817	1.78468	2.96574	2.5292	3.81609	2.64776	0.829572	2.40298	0	1.56598	4.36333	0	3.28539	1.84197	2.77773	2.49686	2.87467	2.7098	4.52929	2.76596	2.25656	2.45167	4.2842	3.84541	4.10428	1.29506	3.72399	4.604	2.74253	1.7694	3.22854	0.0238412	0.0430401	0.310042	0.56249	0.011053	0.346883	0	2.99044	3.66854	2.85205	-3.56e-05	1.98892	1.40474	2.94443
basal_TCGA-EW-A1PH	basal	3.83283	4.3816	1.96232	0.689191	1.49108	3.30415	2.24878	3.56353	2.69766	0.702774	3.05397	0	2.49731	3.87534	0	1.95515	3.32612	3.88772	2.12467	2.98983	2.97491	4.86857	2.57705	1.66943	2.18738	3.62863	2.92397	3.9622	1.57585	3.09923	4.41073	2.98356	2.72392	1.91339	-3.43e-07	0.00531889	1.26092	0.95131	0.00833529	0.2148	0	2.39468	2.84857	2.01156	-3.56e-05	2.76777	2.04929	2.54248
basal_TCGA-E2-A14Y	basal	3.62522	4.19233	2.36117	0.909911	0.706025	3.91065	1.97607	4.27025	2.89792	0.478692	2.95994	0	2.30515	3.91894	0	1.61385	3.28639	3.53386	2.66552	3.2559	3.87793	4.22339	2.4158	1.91618	2.59096	3.91657	3.42735	3.21406	1.29506	3.09923	4.41073	2.82173	3.3168	3.95084	-3.43e-07	0.00531889	0.752827	0.95131	0.00833529	0.346883	0	2.27696	1.7249	2.94763	-3.56e-05	2.34782	1.29323	2.59372
basal_TCGA-A2-A3Y0	basal	3.25214	4.13859	2.41408	1.45096	1.18785	3.6149	3.06396	4.52671	2.5887	0.702774	3.2073	0	2.22641	3.87534	0	1.38615	2.96155	3.8448	2.23147	3.07237	3.47069	4.7288	2.6343	1.28848	2.96609	4.33989	3.01477	3.44795	1.1644	2.71876	4.41073	3.28227	2.49098	4.93813	0.0123462	0.00531889	0.832688	2.24377	0.0482489	0.179656	0	2.17848	2.21743	3.76163	-3.56e-05	2.89461	1.71117	2.76381
basal_TCGA-S3-AA10	basal	3.36356	4.03196	2.22065	1.40108	1.01093	3.21265	3.06396	3.98281	2.44949	0.244859	3.59625	0	2.59988	4.65647	0	2.28572	3.17942	2.91849	2.52236	3.0429	3.11975	4.62155	2.89875	1.87504	2.53266	3.62863	2.17388	3.17666	0.928851	4.47074	4.91558	2.71137	2.32569	2.63643	0.0123462	0.00531889	0.915789	0.632243	0.0145923	0.155876	0	1.92832	1.8693	4.10217	-3.56e-05	2.26363	1.50373	2.16627
basal_TCGA-LL-A6FR	basal	3.21791	3.80046	2.84982	0.466869	0.839193	2.73575	4.40722	4.0521	2.28475	1.4848	2.87486	0	1.80006	5.82447	0	2.25477	3.09033	4.06324	1.08476	3.31235	3.11975	4.36772	1.57495	1.66943	2.69638	3.91657	3.25924	3.62991	0.788978	4.89528	3.9786	2.902	3.27352	2.46114	-3.43e-07	0.00531889	1.89598	2.07752	0.0482489	0.269244	0	2.39468	2.66744	2.40468	-3.56e-05	2.60176	2.88407	1.92169
basal_TCGA-A2-A04U	basal	3.11869	3.93096	1.85641	1.03412	1.6601	3.05661	3.90611	4.3468	1.964	0.560799	3.31254	0	2.46678	4.43411	0	2.49773	2.74508	3.56381	3.1492	3.45237	3.57862	3.81165	2.82061	1.41672	2.53266	3.20493	2.92397	3.8952	0.989425	5.89806	4.73941	2.54865	3.27352	2.06232	-3.43e-07	0.00531889	0.992237	1.18652	0.0712892	0.346883	0	2.83158	1.76075	2.26579	-3.56e-05	2.29312	1.81885	2.67743
basal_TCGA-AN-A0AT	basal	3.14835	4.24539	2.68618	0.354857	0.706025	3.53101	2.87515	3.92765	2.80928	0.478692	3.35163	0	2.14548	4.01853	0	1.47141	3.57475	3.34062	2.80115	3.38077	3.63534	5.05042	2.4158	1.35007	2.72343	3.58958	3.34254	3.11277	1.61355	4.69901	3.66516	3.37726	2.38489	3.55605	0.0123462	0.00531889	0.752827	0.704826	0.00833529	0.155876	0	1.9661	2.03884	3.04147	-3.56e-05	2.49171	1.81885	2.41107
basal_TCGA-A2-A0YJ	basal	3.62522	4.3816	1.89108	0.689191	2.7822	3.70353	2.1656	3.98281	2.36825	0.630375	2.87486	0	2.51965	3.63372	0	1.95515	2.72087	2.86004	3.80113	2.50574	3.0826	4.52929	2.08239	1.61563	2.39809	3.29439	3.38347	2.74238	1.23491	2.82569	4.73941	3.37726	2.63568	1.91339	-3.43e-07	0.00531889	1.12697	0.95131	0.0712892	0.155876	0	3.04953	2.7217	2.17596	-3.56e-05	3.32125	1.54971	2.56865
basal_TCGA-D8-A142	basal	3.25214	4.67888	2.15997	1.15762	2.18967	3.1486	3.68894	4.27025	2.75358	0.244859	2.84316	0	1.73056	4.57424	0	1.75177	3.02358	3.5924	3.21596	3.0429	2.94482	5.05042	2.21737	2.14657	2.53266	3.62863	3.04438	3.44795	0.928851	4.04412	3.81874	4.28262	2.1047	2.25903	-3.43e-07	0.0166629	1.12697	1.28418	0.0712892	0.269244	0	2.83158	1.50334	3.04147	-3.56e-05	2.74302	1.59872	1.88699
basal_TCGA-EW-A1OW	basal	2.96865	4.31204	2.71156	0.602303	1.32903	3.75393	2.5013	3.87177	2.67081	0.350709	3.08502	0	1.52011	4.229	0	2.28572	3.21336	3.25278	2.91133	2.64007	3.1616	4.62155	2.08239	2.44437	2.18738	3.39326	3.47082	3.40528	1.29506	3.89712	5.18522	2.82173	2.218	2.96642	-3.43e-07	0.0430401	0.992237	1.18652	0.00833529	0.179656	0	2.14876	2.21743	3.26267	-3.56e-05	2.92324	2.04929	2.27235
basal_TCGA-E9-A243	basal	3.18128	5.18531	2.52663	1.15762	0.560705	4.22467	2.19349	2.82568	2.95787	0.350709	2.75615	0	2.4151	4.229	0	3.00139	2.52829	3.5924	3.55052	3.49106	3.0826	4.62155	2.65948	2.3207	1.97796	3.05027	2.98709	2.98866	1.10923	3.85193	4.32761	3.28227	1.84015	2.37575	-3.43e-07	0.0166629	0.253844	0.56249	0.0482489	0.269244	0	1.9661	1.8693	3.86831	-3.56e-05	2.37599	1.59872	2.35778
basal_TCGA-B6-A0IJ	basal	2.54703	4.24539	2.10081	1.0996	0.775386	3.48882	3.59137	4.12443	2.19607	0.350709	3.24069	0	2.11879	4.57424	0	2.59044	2.69202	2.91849	2.43963	3.0429	4.02898	4.52929	3.07792	1.91618	2.25239	3.55447	3.30081	3.44795	1.1644	3.57424	5.18522	3.28227	2.49098	3.47694	-3.43e-07	0.00531889	0.992237	1.23692	0.00833529	0.179656	0	1.5686	2.41805	3.61804	-3.56e-05	2.43196	2.10894	2.21947
basal_TCGA-A2-A4RX	basal	3.0619	4.45338	2.36117	0.689191	1.13058	3.30415	2.87515	3.92765	3.01689	0.244859	3.08502	0	1.29625	4.57424	0	2.17586	3.44412	3.05294	2.80115	3.38077	2.32136	4.7288	2.38843	2.38629	2.34026	4.33989	2.60015	2.8083	0.928851	4.78978	4.73941	3.40686	2.07572	3.025	-3.43e-07	0.00531889	1.73024	0.480174	0.0482489	0.464587	0	2.80319	1.55163	4.10217	-3.56e-05	2.49171	1.35398	1.92169
basal_TCGA-E9-A244	basal	3.14835	4.52186	2.33265	0.973611	1.06345	2.93861	2.1656	3.87177	3.11268	0.630375	3.0251	0	2.85508	3.56082	0	2.61802	4.14972	2.77773	2.52236	3.28317	3.42344	4.62155	2.87504	1.72357	2.39809	3.46232	3.62226	3.57913	1.44334	3.44372	4.04504	2.95715	2.27281	2.06232	-3.43e-07	0.0166629	1.19799	0.889274	0.0482489	0.179656	0	3.46316	3.72093	2.65684	0.0205696	2.62916	1.35398	1.99047
basal_TCGA-OL-A6VO	basal	3.44699	4.19233	2.30502	0.466869	1.2357	3.45485	3.29868	4.0521	2.48128	0.478692	3.0251	0	1.86772	4.12368	0	2.17586	2.69202	2.80529	2.3237	3.31235	3.0826	4.86857	2.49645	1.41672	2.48003	3.91657	2.92397	4.03213	1.39591	3.53658	5.18522	3.15861	2.85097	2.1614	-3.43e-07	0.00531889	1.06133	1.28418	0.0315141	0.2148	0	3.76957	2.49999	3.53141	-3.56e-05	2.43196	1.78426	2.13943
basal_TCGA-C8-A1HJ	basal	3.88507	4.52186	2.60587	0.466869	1.87333	3.80428	2.41588	3.27834	2.72339	1.00345	2.99295	0	1.4712	3.79026	0	3.11448	4.00629	3.02614	3.11808	2.87467	3.95227	4.02863	2.11719	2.3207	1.60722	2.70878	3.52047	3.32853	1.57585	4.15206	5.18522	3.28227	4.21238	1.70728	-3.43e-07	0.00643172	0.752827	0.704826	0.0145923	0.179656	0	1.77177	2.41805	3.13648	0.010635	2.71352	2.30787	2.43736
basal_TCGA-A8-A07U	basal	2.84726	4.31204	2.91562	1.62996	0.896864	3.45485	2.5611	3.70843	2.44949	0.350709	3.11965	0	2.08836	4.65647	0	1.92903	2.33435	2.86004	3.21596	2.66461	3.37574	5.74811	2.24476	1.82309	2.25239	3.66513	2.83332	3.8952	1.23491	4.47074	3.87214	3.34247	2.60119	2.72199	0.0123462	0.00531889	0.832688	0.771597	0.0315141	0.155876	0	2.36403	3.10544	3.70959	-3.56e-05	2.6862	1.8549	1.99047
basal_TCGA-B6-A400	basal	3.2907	3.98148	2.55325	0.762817	1.01093	3.37595	3.13008	4.52671	2.61626	0.350709	3.59625	0	1.93739	4.36333	0	1.98267	3.21336	3.31261	2.85402	3.07237	2.87621	4.36772	2.46883	1.66943	2.6136	3.87286	2.44404	3.40528	1.23491	4.04412	4.18594	2.68861	1.66373	3.09287	-3.43e-07	0.0166629	0.752827	1.73301	0.0145923	0.269244	0	1.81242	2.55565	3.23164	-3.56e-05	1.88073	2.19346	2.46247
basal_TCGA-EW-A1PB	basal	2.90439	3.68167	2.52663	1.8549	0.438092	3.96426	4.24551	4.43349	2.44949	0.478692	2.5976	0	1.61001	4.229	0	1.64742	3.44412	3.18854	2.4678	2.7428	3.69257	4.44348	1.97844	1.66943	2.53266	3.55447	2.65258	3.05479	1.23491	3.89712	4.04504	2.82173	3.3168	3.15821	0.00279506	0.00643172	1.40996	2.10056	0.233313	0.2148	0	2.42156	2.64011	3.41161	-3.56e-05	2.62916	2.13585	1.99047
basal_TCGA-AN-A04D	basal	3.48799	4.3816	1.99604	0.973611	1.75793	3.24074	3.59137	3.76091	2.07005	0.478692	3.27783	0	1.90223	4.17668	0	2.44443	2.96155	3.53386	2.23147	2.53204	3.47069	4.86857	2.44405	2.07171	1.97796	2.91341	3.25924	4.52585	0.507557	3.60944	5.59147	3.15861	2.51783	2.25903	0.0647535	0.00531889	1.52499	0.632243	0.0482489	0.346883	0	3.08234	3.48069	2.26579	-3.56e-05	2.46419	1.98704	2.94443
basal_TCGA-A7-A26G	basal	3.57548	4.59549	2.65968	1.0996	1.13058	3.05661	1.75997	3.98281	2.39361	0.244859	3.11965	0	1.80006	3.87534	0	1.90196	2.41664	3.18854	3.51046	2.82163	2.94482	4.7288	2.36245	2.47442	2.2799	3.58958	3.25924	2.86339	1.34532	3.50272	4.11439	2.98356	1.93209	1.50404	-3.43e-07	0.0112322	0.832688	0.480174	0.0203386	0.464587	0	2.45152	1.90563	3.61804	-3.56e-05	2.95481	1.45582	2.46247
basal_TCGA-A1-A0SK	basal	3.53195	4.31204	2.82025	1.03412	2.08715	3.85722	2.69539	3.47611	2.22582	0.478692	2.64659	0	1.90223	4.01853	0	1.75177	2.89713	2.5524	2.85402	3.31235	3.24068	3.81165	2.6343	1.95654	1.94104	3.3629	2.8934	2.77639	1.23491	4.20647	4.91558	4.42438	2.35332	0.678236	-3.43e-07	0.00531889	1.6864	0.245748	0.0203386	0.269244	0	2.30616	3.10544	2.40468	-3.56e-05	3.24657	1.95867	3.3082
basal_TCGA-AN-A0FL	basal	3.88507	4.59549	1.73369	0.689191	1.01093	3.65943	3.22456	4.96001	1.92836	0.630375	3.17723	0	1.6941	4.65647	0	2.33475	3.09033	3.13547	2.01768	2.29072	3.57862	4.86857	2.6343	1.87504	2.8582	3.4933	3.18649	3.84187	0.928851	3.7668	4.11439	2.79455	3.19568	2.4024	-3.43e-07	0.00531889	1.40996	2.31929	0.0482489	0.346883	0	2.5145	2.78739	1.97549	-3.56e-05	2.95481	2.33123	2.19218
basal_TCGA-A2-A0D0	basal	3.48799	4.24539	2.82025	1.03412	0.706025	3.34126	3.45879	4.43349	2.31134	0.244859	3.08502	0	1.8346	4.84766	0	1.84188	4.00629	2.69538	2.80115	3.01617	3.42344	4.44348	2.76596	1.15191	2.18738	3.55447	3.25924	3.44795	1.34532	3.94188	4.25421	2.92737	2.35332	3.09287	-3.43e-07	0.00531889	1.19799	0.771597	0.0482489	0.269244	0	1.88955	3.07481	3.37127	-3.56e-05	2.83345	2.4166	1.43943
basal_TCGA-B6-A0I6	basal	3.09096	4.08503	2.76778	0.354857	1.41859	3.6149	3.33901	3.98281	2.72339	0.478692	3.31254	0	1.6941	4.65647	0	2.33475	3.57475	3.34062	3.4749	3.49106	2.65124	4.86857	2.15264	2.07171	1.76486	3.8283	2.22571	3.44795	0.718965	4.04412	4.91558	2.71137	2.60119	2.66953	-3.43e-07	0.0430401	1.19799	0.351867	0.011053	0.2148	0	2.42156	2.7217	4.10217	-3.56e-05	2.14782	1.7482	2.21947
basal_TCGA-A7-A26F	basal	2.35509	4.3816	3.4691	0.909911	1.18785	3.11758	1.68304	2.62096	3.26889	1.00345	2.99295	0	1.80006	3.7484	0	1.47141	3.67087	3.00314	3.94966	2.82163	2.0874	4.02863	2.96166	2.41584	2.72343	3.29439	2.30543	2.36458	1.79109	2.65963	3.37683	3.81129	2.51783	4.93813	-3.43e-07	0.00643172	0.752827	0.95131	0.233313	0.2148	0	4.15627	1.33944	5.70033	-3.56e-05	3.61608	0.842907	2.59372
basal_TCGA-E2-A574	basal	3.83283	3.64172	2.60587	1.0996	0.896864	2.84379	3.45879	4.52671	2.56293	1.23352	3.17723	0	2.65386	4.12368	0.0255429	2.49773	4.00629	3.69467	1.66279	3.31235	3.37574	4.52929	1.86987	1.55125	2.6136	3.4259	3.42735	3.36276	1.89384	3.80977	3.41665	2.98356	3.98248	1.98676	-3.43e-07	0.00531889	1.81342	2.2936	0.0203386	0.2148	0	1.5686	2.32982	1.79404	-3.56e-05	2.83345	2.01917	2.04891
basal_TCGA-E2-A1AZ	basal	3.2907	4.52186	2.13231	1.49885	0.951647	4.15307	1.97607	4.0521	2.5887	0.350709	3.11965	0	2.11879	4.57424	0	2.06376	3.67087	3.25278	2.91133	3.13559	3.37574	5.05042	2.7911	2.47442	1.8113	2.70878	3.07725	3.08446	1.23491	4.26018	4.604	3.34247	2.1047	1.30917	-3.43e-07	0.00531889	2.38717	0.56249	0.00833529	0.2148	0	3.1839	2.58305	3.86831	-3.56e-05	3.52657	1.35398	2.43736
basal_TCGA-OL-A5S0	basal	3.62522	4.13859	2.60587	0.839432	1.2357	3.6149	3.33901	4.12443	2.36825	0.478692	2.77997	0	2.02876	5.4226	0	1.64742	3.17942	3.53386	1.53169	2.79287	3.42344	4.52929	2.27579	1.95654	2.55976	3.66513	3.30081	3.57913	1.10923	4.54006	4.18594	2.76914	3.55282	3.26009	-3.43e-07	0.00531889	0.992237	1.82242	0.0315141	0.155876	0	2.14876	2.36226	3.57515	-3.56e-05	2.20794	2.36321	2.19218
basal_TCGA-AR-A1AH	basal	3.14835	4.87276	2.38619	0.466869	1.28386	3.45485	2.63769	3.87177	2.50435	0.478692	3.14912	0	1.61001	4.36333	0	2.06376	3.67087	3.10874	3.18302	2.89778	3.63534	3.86359	2.36245	1.41672	2.34026	3.46232	3.18649	3.36276	1.89384	3.22109	5.59147	2.85279	2.54681	1.65953	-3.43e-07	0.00531889	1.97576	1.41619	0.0315141	0.346883	0	3.1839	2.07123	3.70959	-3.56e-05	3.24657	2.13585	2.54248
basal_TCGA-AN-A0FX	basal	3.0619	4.3816	2.13231	0.466869	1.84337	3.02362	3.5454	4.0521	2.28475	0.560799	3.17723	0	1.65694	4.50164	0	2.30837	2.41664	3.43774	2.69266	3.45237	2.40689	5.32876	2.89875	2.74194	2.53266	4.17156	3.34254	3.14305	1.10923	3.94188	4.604	2.98356	1.62706	2.4024	-3.43e-07	0.00531889	0.832688	0.831946	0.0315141	0.346883	0	2.80319	2.49999	2.35037	-3.56e-05	1.598	1.98704	2.07985
basal_TCGA-BH-A0AV	basal	3.02775	4.67888	2.71156	0.602303	1.2357	3.48882	2.19349	3.23966	3.45655	0.560799	3.14912	0	1.65694	4.57424	0	1.19615	3.02358	3.3715	4.23614	3.0429	3.0826	4.62155	2.84678	1.95654	2.2799	4.22778	2.86497	2.49799	0.928851	4.04412	5.59147	3.24997	2.218	1.98676	-3.43e-07	0.00531889	1.12697	0.351867	0.0315141	0.269244	0	2.4808	1.59799	4.24779	-3.56e-05	2.23506	1.95867	2.27235
basal_TCGA-EW-A6SB	basal	4.63652	4.3816	2.33265	1.66699	0.839193	3.41501	3.45879	4.3468	2.03377	0.560799	2.62022	0	1.56598	4.50164	0	1.95515	3.40121	3.53386	1.71322	2.92632	3.20429	4.7288	2.33554	1.72357	2.31106	3.91657	3.57009	3.62991	0.989425	3.19315	4.04504	2.902	3.40477	4.68151	-3.43e-07	0.0648149	0.51168	2.10056	0.00833529	0.269244	0	1.81242	2.36226	3.57515	-3.56e-05	2.71352	1.7482	2.32681
basal_TCGA-D8-A27H	basal	2.51654	4.52186	2.47269	0.602303	0.775386	3.18321	2.69539	3.81609	3.45655	0.350709	3.59625	0	2.51965	4.29472	0	3.43051	3.02358	2.74952	3.71288	3.19372	3.80671	4.86857	2.92804	1.66943	2.93667	3.3629	2.54632	2.11209	0.928851	4.47074	5.59147	3.72696	2.38489	2.13194	-3.43e-07	0.00531889	1.52499	1.00627	0.10534	0.269244	0	2.53896	3.27532	2.57367	-3.56e-05	2.34782	1.16632	1.85369
basal_TCGA-BH-A0E6	basal	2.96865	5.00859	2.36117	0.839432	0.951647	3.48882	3.74093	4.43349	2.53595	0.560799	3.17723	0	1.6941	4.29472	0	2.25477	3.32612	3.285	2.12467	2.76838	3.42344	4.36772	2.27579	1.55125	2.39809	3.58958	3.52047	3.734	1.1644	3.85193	3.66516	2.95715	2.85097	2.25903	-3.43e-07	0.00531889	2.19534	2.24377	0.0712892	0.346883	0	2.36403	2.90879	2.40468	-3.56e-05	2.83345	1.59872	2.19218
basal_TCGA-B6-A0RU	basal	3.67492	4.31204	2.33265	0.602303	1.13058	3.48882	2.19349	3.39673	2.48128	0.244859	2.56668	0	1.61001	4.17668	0	2.01107	2.50079	3.88772	2.96481	3.1044	3.0071	4.7288	2.49645	2.25656	2.15178	4.06286	3.07725	3.11277	0.788978	4.15206	5.18522	3.21681	2.43492	1.91339	-3.43e-07	0.00531889	0.915789	0.95131	0.0203386	0.2148	0	1.9661	2.82034	1.97549	-3.56e-05	2.71352	2.21913	2.76381
basal_TCGA-A2-A3XX	basal	3.83283	4.45338	2.19129	0.973611	4.47723	3.37595	3.13008	3.87177	2.16432	0.350709	3.05397	0	1.8346	4.50164	0	2.28572	3.09033	3.65691	1.98235	2.89778	3.20429	4.86857	2.52344	1.61563	2.82856	3.62863	3.30081	3.57913	1.04697	3.85193	3.81874	2.71137	2.15845	2.55202	-3.43e-07	0.00531889	1.52499	1.96465	0.00833529	0.269244	0	3.31702	2.58305	3.04147	-3.56e-05	2.40842	1.71117	2.13943
basal_TCGA-E2-A1LG	basal	2.84726	5.4558	2.63694	0.466869	1.18785	3.11758	1.54007	3.43214	2.93021	0.244859	2.53963	0	1.73056	3.24682	0	2.80831	3.05513	3.10874	2.66552	3.45237	3.20429	4.08322	2.68641	2.7143	2.45167	4.40985	3.47082	2.95958	0.861831	3.89712	4.73941	4.56691	3.3168	2.86481	-3.43e-07	0.00531889	3.5105	0.480174	0.0315141	0.930142	0	2.5145	1.59799	2.29272	-3.56e-05	1.80707	1.40474	2.84959
basal_TCGA-E2-A573	basal	3.18128	3.93096	1.96232	0.839432	1.01093	3.21265	2.96897	4.0521	1.99817	0.769376	2.45683	0	2.08836	4.36333	0	1.84188	2.99423	2.94421	1.94452	3.31235	3.20429	4.36772	2.18617	1.99423	2.77696	3.52286	3.25924	3.53468	1.48888	4.89528	4.73941	3.036	3.35925	4.12226	-3.43e-07	0.00531889	0.752827	1.18652	0.00833529	0.155876	0	2.95621	2.49999	3.53141	-3.56e-05	2.46419	1.67561	2.35778
basal_TCGA-LL-A73Y	basal	3.53195	4.13859	2.57867	0.839432	1.69472	2.63067	2.5611	3.76091	3.61972	0.126079	3.7942	0	1.56598	4.57424	0	2.68148	2.6653	3.56381	3.24555	3.13559	3.0826	4.52929	2.36245	2.62669	2.93667	4.40985	2.60015	3.05479	1.10923	3.7668	5.18522	3.13133	2.13012	2.13194	-3.43e-07	0.0166629	0.51168	0.771597	0.0712892	0.269244	0	2.00233	2.03884	3.70959	-3.56e-05	2.14782	1.35398	2.13943
basal_TCGA-B6-A402	basal	4.40017	5.00859	2.30502	0.762817	1.06345	2.96574	2.63769	4.0521	2.42187	0.244859	3.24069	0	2.02876	3.7484	0	3.43051	3.67087	2.83701	2.41289	2.82163	2.91328	4.29725	1.97844	2.07171	2.88448	3.70623	3.62226	3.78784	1.57585	3.28536	4.25421	3.34247	2.60119	2.58037	-3.43e-07	0.0166629	1.19799	1.66686	0.0482489	0.2148	0	2.27696	3.13466	2.60159	-3.56e-05	2.74302	1.10344	2.27235
basal_TCGA-D8-A1JM	basal	3.33003	4.59549	2.30502	1.29502	0.706025	3.75393	1.63401	3.92765	2.28475	0.350709	2.80939	0	1.80006	4.29472	0	2.03599	2.96155	2.5524	3.27735	3.1636	3.69257	4.86857	2.82061	1.35007	2.45167	3.26245	3.18649	3.734	1.53741	2.85312	4.41073	3.15861	2.408	2.09837	-3.43e-07	0.00531889	0.658582	1.07652	0.0482489	0.346883	0	2.60107	3.43664	4.57247	-3.56e-05	2.83345	1.40474	2.94443
basal_TCGA-A7-A5ZV	basal	3.67492	4.45338	2.15997	0.689191	1.59351	3.37595	3.5454	4.27025	2.89792	0.478692	3.59625	0	2.91942	4.74489	0	1.64742	2.47508	3.10874	3.40264	2.17071	2.91328	4.7288	2.60793	2.41584	2.34026	3.29439	2.49227	4.24713	1.23491	3.7668	3.92571	2.3484	2.97684	3.47694	-3.43e-07	0.00531889	0.51168	1.45376	0.10534	0.179656	0	2.45152	2.75229	3.04147	-3.56e-05	2.17984	1.59872	2.67743
basal_TCGA-AR-A0TU	basal	3.57548	3.98148	2.33265	1.0996	0.639368	3.85722	4.0294	4.19905	2.10436	0.478692	3.39151	0	2.14548	4.50164	0	2.03599	3.09033	3.21845	2.38519	2.98983	3.1616	4.7288	1.94411	1.82309	1.8113	3.23348	3.34254	3.40528	1.04697	4.04412	4.32761	2.85279	3.00756	1.79848	0.0123462	0.00531889	1.6864	1.00627	0.00833529	0.269244	0	2.21214	2.47187	3.37127	-3.56e-05	2.54612	2.24774	2.67743
basal_TCGA-D8-A1XK	basal	3.02775	4.24539	2.25162	0.689191	0.839193	3.37595	2.63769	3.56353	2.61626	0.244859	3.7942	0	1.76461	4.17668	0	1.78314	3.72209	3.00314	2.99496	2.82163	3.42344	4.62155	2.84678	2.2223	2.34026	3.20493	2.95807	2.98866	1.23491	3.99302	5.59147	3.18629	2.18614	2.19477	-3.43e-07	0.00531889	0.658582	0.704826	0.0712892	0.155876	0	2.04008	3.43664	2.68404	-3.56e-05	2.89461	1.81885	2.54248
basal_TCGA-A1-A0SO	basal	2.93695	5.4558	2.52663	0.195716	1.84337	4.9548	3.5454	3.52024	2.69766	0.560799	2.84316	0	2.59988	4.12368	0	1.47141	2.47508	2.5524	3.08985	2.7428	3.20429	4.22339	3.23692	2.10837	1.85589	4.2842	3.42735	3.40528	1.44334	4.6146	5.59147	3.43511	2.07572	1.50404	-3.43e-07	0.00531889	0.832688	0.771597	0.00833529	0.464587	0	2.17848	2.82034	1.86773	-3.56e-05	2.57825	2.55294	2.67743
basal_TCGA-BH-A0BL	basal	2.64948	4.19233	2.19129	0.973611	1.18785	3.80428	2.5611	3.3552	2.67081	0.244859	2.37587	0	1.6941	4.36333	0	1.29501	2.39362	3.88772	2.91133	2.79287	3.20429	4.86857	3.04768	2.25656	2.39809	3.20493	2.83332	3.24901	1.1644	4.47074	3.9786	3.09949	1.7337	2.1614	0.00121083	0.0430401	0.992237	0.704826	0.0203386	0.464587	0	2.88796	2.2728	3.92348	-3.56e-05	2.74302	1.67561	2.46247
basal_TCGA-D8-A27F	basal	2.90439	3.98148	2.25162	0.354857	1.18785	3.37595	2.81444	3.76091	2.44949	0.478692	3.90132	0	1.97064	4.43411	0	1.78314	3.40121	3.13547	3.66946	2.87467	2.43392	4.62155	2.38843	1.95654	1.90341	3.52286	3.84541	3.21406	1.34532	4.26018	4.91558	3.18629	2.43492	3.35815	-3.43e-07	0.00531889	0.992237	1.48884	0.0315141	0.269244	0	3.21743	2.75229	3.86831	-3.56e-05	3.12079	1.50373	2.54248
basal_TCGA-E2-A1II	basal	3.0619	3.98148	2.47269	1.66699	1.01093	3.96426	2.69539	4.0521	2.13629	0.350709	2.77997	0	1.65694	4.36333	0	2.0909	3.4872	2.61341	3.1492	2.72085	2.81206	4.52929	2.6343	1.91618	1.76486	3.66513	3.30081	3.57913	1.68543	3.34724	4.32761	2.37605	2.15845	1.70728	-3.43e-07	0.00531889	0.390183	1.82242	0.00833529	0.2148	0	2.11491	2.6093	4.81978	-3.56e-05	2.98911	1.81885	3.00392
basal_TCGA-A2-A0YM	basal	2.87443	4.59549	2.03117	0.466869	1.13058	3.85722	2.39251	3.65591	3.05052	0.560799	3.17723	0	2.17125	3.1896	0	1.81069	2.19754	2.94421	3.06203	2.84713	3.11975	4.08322	2.52344	1.87504	2.64462	3.62863	2.30543	3.08446	0.928851	3.25189	4.604	3.06556	1.37417	2.13194	0.0238412	0.00531889	1.19799	0.632243	0.00833529	0.179656	0	3.21743	3.43664	4.31834	-3.56e-05	2.54612	1.35398	3.12532
basal_TCGA-E2-A1LK	basal	5.07684	3.8421	1.89108	0.229161	1.13058	3.05661	2.87515	4.96001	2.89792	0.702774	3.05397	0	2.25098	4.12368	0	2.41602	3.57475	3.49865	2.55079	2.92632	3.75001	4.08322	2.36245	2.10837	2.45167	3.62863	2.71704	4.17312	1.1644	3.64908	4.11439	2.40735	2.29986	3.60126	-3.43e-07	0.00531889	1.06133	1.66686	0.011053	0.179656	0	2.5145	2.32982	3.45276	-3.56e-05	2.62916	1.92634	2.13943
basal_TCGA-C8-A12K	basal	3.62522	4.31204	2.22065	1.62996	0.639368	3.53101	3.59137	3.81609	2.39361	0.350709	3.2073	0	2.38895	4.12368	0	1.84188	3.21336	3.285	2.74629	3.38077	3.57862	5.05042	2.08239	1.99423	2.15178	3.4933	2.86497	3.01992	1.10923	3.68951	4.50011	3.81129	2.43492	1.79848	-3.43e-07	0.00531889	0.915789	1.13645	0.0315141	0.2148	0	2.45152	2.9431	3.70959	-3.56e-05	2.43196	1.95867	2.24764
basal_TCGA-A7-A6VY	basal	3.18128	4.45338	2.03117	1.34788	0.951647	4.53905	3.06396	4.63506	2.48128	0.560799	3.64039	0	1.42259	4.50164	0	1.75177	2.86912	3.40506	2.41289	2.82163	3.33124	5.32876	2.08239	1.87504	2.50492	3.91657	2.8934	3.734	1.1644	3.99302	4.32761	2.76914	2.32569	3.73887	-3.43e-07	0.00531889	0.915789	1.7927	0.00833529	0.2148	0	2.99044	1.55163	3.41161	-3.56e-05	2.29312	1.78426	2.84959
basal_TCGA-B6-A0I2	basal	2.90439	4.59549	2.36117	1.29502	0.896864	4.08367	3.74093	4.63506	1.92836	0.886755	3.46773	0	1.93739	4.65647	0	2.33475	3.32612	3.07861	2.16048	3.1636	2.58116	4.08322	2.08239	1.82309	2.59096	3.55447	3.38347	3.44795	1.23491	3.94188	4.25421	2.65727	2.94813	4.00809	0.0123462	0.00531889	0.992237	2.13212	0.15809	0.2148	0	2.21214	2.78739	3.48784	-3.56e-05	2.60176	1.78426	2.19218
basal_TCGA-A2-A0YE	basal	2.75591	5.00859	1.41429	0.354857	1.28386	3.65943	2.36032	4.63506	3.20961	0.560799	3.0251	0	2.05953	4.36333	0	1.38615	2.86912	3.00314	3.55052	3.1636	3.33124	4.08322	2.4158	1.61563	3.08624	4.22778	2.80081	3.14305	1.10923	5.21168	4.18594	2.98356	2.04765	1.83802	0.0410544	0.00531889	0.992237	1.3779	0.0203386	0.269244	0	2.71543	3.07481	2.79711	-3.56e-05	2.518	1.78426	2.70107
basal_TCGA-A7-A4SE	basal	2.93695	4.31204	1.85641	0.602303	1.13058	3.37595	2.30373	4.19905	2.25721	0.350709	2.90201	0	2.14548	4.50164	0	2.22769	2.77498	3.10874	2.4678	2.40049	3.1616	4.08322	2.60793	1.82309	2.34026	4.00984	3.07725	5.11195	1.39591	4.09784	4.41073	3.13133	2.24113	3.84014	-3.43e-07	0.00531889	0.992237	1.52537	0.00833529	0.179656	0	1.81242	1.64739	3.81363	-3.56e-05	2.60176	1.89162	2.87974
basal_TCGA-D8-A143	basal	2.78922	4.67888	2.60587	1.15762	1.01093	4.29298	2.33235	3.65591	2.95787	0.244859	2.5976	0	2.14548	3.96876	0	1.54289	1.39353	3.72995	3.27735	3.31235	3.69257	5.74811	2.7911	2.18549	2.67109	3.62863	3.22576	3.734	0.788978	4.04412	4.73941	2.52103	2.54681	1.79848	-3.43e-07	0.00531889	1.46729	0.704826	0.0203386	0.269244	0	2.80319	2.7217	3.29712	-3.56e-05	2.43196	1.95867	2.64925
basal_TCGA-AQ-A54N	basal	3.72718	3.88674	2.76778	1.23177	1.01093	3.48882	4.74681	4.0521	1.73227	1.28066	2.62022	0	1.97064	5.15587	0	1.61385	3.25111	3.56381	1.08476	3.19372	3.0071	3.86359	2.01418	2.10837	2.53266	3.20493	2.74377	4.52585	1.29506	4.69901	3.33779	2.3484	2.75493	2.63643	-3.43e-07	0.00531889	2.61023	0.632243	0.0482489	0.346883	0	3.04953	2.75229	2.17596	-3.56e-05	2.40842	2.55294	2.24764
basal_TCGA-AC-A2BK	basal	3.57548	3.53059	1.99604	1.81666	1.37238	2.81999	2.13382	3.31449	2.93021	0.350709	3.46773	0	2.73978	3.96876	0	3.04053	3.12028	3.13547	4.00395	2.92632	3.57862	4.7288	2.65948	2.25656	2.0833	3.3629	3.72774	3.78784	1.04697	4.32765	4.50011	2.71137	1.84015	1.04974	-3.43e-07	0.0969953	0.658582	1.00627	0.00833529	0.138604	0	2.36403	2.44557	1.66014	-3.56e-05	1.69374	2.97901	2.82224
basal_TCGA-AC-A62X	basal	3.48799	4.19233	2.30502	0.354857	1.13058	3.75393	2.44788	4.12443	2.36825	0.478692	2.62022	0	1.61001	4.98161	0	1.68241	2.77498	3.34062	1.94452	2.56232	3.0071	4.36772	2.30486	1.28848	2.53266	3.66513	3.25924	3.78784	1.72114	3.7668	4.604	2.54865	3.04165	2.1614	0.0238412	0.00531889	1.12697	1.59508	0.00833529	0.155876	0	3.54845	2.6093	2.94763	-3.56e-05	2.86638	2.08106	2.76381
basal_TCGA-A7-A13D	basal	3.11869	4.31204	2.27879	1.03412	0.639368	2.76536	3.03193	3.81609	2.39361	0.769376	3.46773	0	2.17125	4.57424	0	1.68241	2.74508	3.7697	3.1492	3.41444	3.52468	4.52929	2.30486	1.82309	2.67109	3.78391	2.74377	3.57913	0.861831	3.68951	4.25421	3.13133	2.24113	1.83802	-3.43e-07	0.00531889	1.46729	0.831946	0.0315141	0.346883	0	2.21214	2.41805	2.85205	-3.56e-05	2.54612	1.81885	2.32681
basal_TCGA-AR-A1AJ	basal	2.32835	5.00859	2.44133	1.29502	0.839193	3.53101	2.22042	3.56353	2.56293	0.478692	2.67184	0	2.08836	4.50164	0	1.81069	2.55971	3.3715	3.06203	3.0429	3.42344	5.74811	2.21737	1.95654	2.69638	3.78391	2.95807	3.24901	1.23491	3.94188	4.04504	2.95715	1.93209	2.83931	-3.43e-07	0.00531889	0.51168	0.831946	0.0315141	0.2148	0	2.88796	2.75229	3.86831	-3.56e-05	2.89461	2.10894	2.38027
basal_TCGA-AR-A1AY	basal	3.25214	4.87276	2.22065	0.602303	1.06345	3.57336	3.00214	3.60994	2.56293	0.560799	3.14912	0	1.52011	4.01853	0	2.28572	2.74508	2.72422	3.59137	2.58429	2.65124	5.05042	2.36245	2.03347	1.66612	4.06286	3.72774	3.48981	1.34532	3.22109	5.59147	2.65727	2.07572	2.19477	-3.43e-07	0.0430401	1.19799	0.771597	0.00833529	0.269244	0	2.33434	2.84857	4.17384	-3.56e-05	2.95481	1.8549	3.00392
basal_TCGA-D8-A1JL	basal	3.33003	4.19233	2.27879	0.909911	0.951647	3.53101	1.79554	3.1443	3.01689	0.350709	3.17723	0	1.73056	4.229	0	1.34151	2.28085	2.80529	3.24555	2.66461	2.81206	4.62155	2.4158	2.2223	2.2799	3.4259	2.74377	2.49799	1.1644	3.94188	5.18522	3.81129	1.51569	1.91339	0.00121083	0.00531889	2.01724	0.56249	0.0203386	0.269244	0	2.00233	2.6093	3.57515	-3.56e-05	2.92324	1.95867	2.19218
basal_TCGA-B6-A1KF	basal	3.77991	4.67888	2.63694	0.602303	1.6601	4.08367	1.90327	3.52024	2.28475	0.829572	2.75615	0	2.70643	4.229	0	2.71366	2.69202	3.49865	2.0903	2.26048	3.28588	4.86857	2.46883	2.3207	2.77696	3.4933	4.05167	3.68065	1.29506	3.72399	3.66516	2.54865	2.15845	2.22604	-3.43e-07	0.00531889	0.832688	1.32955	0.00833529	0.2148	0	2.60107	2.84857	1.7552	-3.56e-05	2.518	2.36321	2.19218
basal_TCGA-AR-A0U0	basal	4.08986	4.08503	2.13231	1.0996	0.951647	3.37595	2.87515	3.87177	3.01689	0.560799	2.77997	0	2.08836	3.70669	0	2.0909	2.39362	3.43774	2.94041	3.2559	3.80671	4.7288	2.36245	1.91618	2.0833	3.87286	2.92397	2.74238	1.68543	3.89712	4.11439	2.98356	2.46071	2.34537	-3.43e-07	0.00531889	1.52499	0.831946	0.233313	0.269244	0	2.71543	2.18885	3.53141	-3.56e-05	2.54612	1.29323	1.95704
basal_TCGA-D8-A27M	basal	2.75591	4.19233	2.03117	1.0996	0.951647	3.57336	2.22042	3.43214	2.69766	0.350709	2.87486	0	2.00159	4.36333	0	2.1448	3.12028	3.13547	3.21596	3.38077	3.37574	5.05042	2.36245	2.38629	2.8582	3.52286	2.51713	2.92721	0.989425	3.41384	4.604	3.46532	1.62706	2.46114	0.0238412	0.00531889	0.915789	0.632243	0.0712892	0.269244	0	2.21214	2.30164	3.76163	-3.56e-05	2.08508	1.45582	1.95704
basal_TCGA-BH-A18T	basal	3.4052	5.18531	2.41408	0.909911	1.01093	3.48882	3.68894	4.12443	2.5887	0.350709	3.14912	0	2.38895	4.17668	0	2.0909	3.57475	3.00314	3.55052	2.47883	3.57862	4.36772	2.27579	1.77435	2.82856	3.20493	3.84541	3.44795	1.1644	3.09923	4.604	2.95715	2.88267	1.44096	0.0238412	0.0430401	0.915789	1.13645	0.0203386	0.2148	0	2.07854	3.35741	3.10444	-3.56e-05	3.24657	1.78426	2.94443
basal_TCGA-E2-A14R	basal	3.77991	3.8421	2.30502	0.689191	1.18785	4.08367	3.38016	3.76091	2.44949	0.886755	3.42551	0	1.4712	4.43411	0	1.98267	4.37853	2.72422	2.3237	3.45237	2.65124	4.86857	1.97844	2.62669	2.22105	3.29439	3.52047	3.01992	1.61355	4.26018	5.59147	3.90041	3.00756	2.06232	-3.43e-07	0.0272246	1.34135	0.95131	0.0145923	0.155876	0	2.7439	2.87721	3.04147	-3.56e-05	3.02252	1.45582	2.29989
basal_TCGA-LL-A5YP	basal	3.18128	4.45338	2.52663	0.839432	1.01093	3.37595	2.5292	3.76091	3.23825	0.350709	3.39151	0	2.54568	4.36333	0	1.64742	3.02358	3.53386	2.23147	2.72085	3.1616	4.52929	2.65948	1.87504	2.45167	3.62863	2.77091	3.48981	1.04697	4.54006	3.81874	3.09949	2.29986	3.19146	-3.43e-07	0.00531889	1.34135	1.63063	0.0712892	0.346883	0	1.81242	2.18885	3.20262	-3.56e-05	2.29312	1.78426	2.10884
basal_TCGA-E9-A3QA	basal	2.96865	4.13859	2.15997	1.45096	0.839193	3.11758	2.7796	4.43349	2.07005	0.478692	3.74121	0	1.8346	4.43411	0	1.87112	2.6095	3.07861	2.23147	3.1044	3.28588	4.22339	1.97844	1.66943	2.48003	3.70623	3.148	3.05479	1.29506	3.68951	4.04504	3.53617	1.7694	4.49652	-3.43e-07	0.00531889	0.832688	1.93578	0.0315141	0.155876	0	2.33434	2.78739	4.57247	-3.56e-05	2.31898	1.7482	2.16627
basal_TCGA-EW-A3U0	basal	2.30099	4.08503	2.97061	1.0996	2.05682	3.11758	3.74093	3.98281	3.17959	0.350709	3.27783	0	1.97064	5.82447	0	1.78314	3.17942	2.91849	2.61054	2.61438	2.81206	4.1518	2.44405	2.41584	2.42418	3.66513	2.62361	3.53468	1.53741	5.48551	4.41073	2.92737	1.46715	3.19146	-3.43e-07	0.00531889	1.12697	0.704826	0.0203386	0.269244	0	2.7439	2.49999	4.17384	-3.56e-05	2.518	2.49972	2.07985
basal_TCGA-OL-A66I	basal	3.62522	3.53059	2.47269	1.34788	0.951647	2.73575	3.29868	3.87177	2.50435	0.560799	3.05397	0	1.65694	4.50164	0	1.47141	2.928	4.21961	2.01768	2.82163	3.1616	4.7288	1.33561	2.14657	2.18738	3.8283	2.95807	3.8952	1.23491	4.04412	4.50011	2.76914	2.57114	2.22604	-3.43e-07	0.00531889	0.658582	1.56095	0.0482489	0.2148	0	1.67228	1.97765	4.4801	-3.56e-05	2.74302	2.13585	2.29989
basal_TCGA-AR-A0TP	basal	3.72718	4.67888	1.96232	2.16922	1.18785	3.24074	3.22456	3.60994	2.31134	0.244859	3.05397	0	2.02876	4.229	0	2.22769	3.61961	3.31261	2.96481	2.95908	3.0071	4.86857	2.73972	1.22365	1.71533	3.46232	3.34254	3.28838	1.1644	4.15206	4.18594	3.13133	2.46071	2.89632	-3.43e-07	0.00531889	1.19799	1.41619	0.00833529	0.2148	0	3.15271	3.43664	2.26579	-3.56e-05	3.76674	1.89162	2.02159
basal_TCGA-E9-A22G	basal	3.77991	3.93096	2.38619	0.466869	1.72746	3.45485	2.93492	4.19905	2.31134	1.07353	3.46773	0	3.04187	4.36333	0	2.3897	2.86912	3.07861	2.82815	3.34474	3.24068	4.1518	2.65948	1.99423	2.04833	3.26245	3.18649	3.734	1.04697	3.60944	5.59147	2.76914	3.35925	2.25903	0.0410544	0.00531889	0.658582	0.831946	0.0203386	0.179656	0	2.65761	2.66744	3.66403	-3.56e-05	2.76777	1.8549	2.41107
basal_TCGA-AR-A24Q	basal	2.96865	4.76854	2.30502	0.762817	1.01093	3.1486	2.5292	3.87177	3.17959	0.560799	3.27783	0	1.56598	4.07087	0	1.24542	2.44817	3.40506	3.08985	2.50574	3.0071	4.52929	2.5545	1.82309	2.34026	4.06286	2.65258	2.71276	1.39591	3.44372	5.59147	3.13133	1.59184	2.06232	-3.43e-07	0.0166629	0.915789	1.48884	0.0315141	0.2148	0	1.77177	2.47187	3.45276	-3.56e-05	2.83345	1.22203	2.9731
basal_TCGA-AQ-A04J	basal	2.96865	4.59549	2.76778	0.689191	1.32903	3.45485	2.39251	3.92765	2.67081	0.350709	3.08502	0	2.02876	4.229	0	1.50837	2.928	3.62297	3.18302	2.82163	2.94482	4.62155	2.65948	1.91618	2.31106	3.26245	2.8934	3.48981	1.23491	4.04412	4.91558	3.43511	2.91804	2.99549	0.00643556	0.0272246	1.06133	0.889274	0.00833529	0.269244	0	2.691	2.21743	4.17384	-3.56e-05	2.6554	1.92634	2.38027
basal_TCGA-A2-A04T	basal	2.48986	4.24539	2.49545	0.909911	1.49108	4.08367	2.74925	3.76091	1.78069	0.350709	3.2073	0	2.22641	4.36333	0	1.95515	3.57475	2.74952	2.94041	3.38077	3.63534	5.05042	2.21737	1.41672	1.71533	3.52286	3.25924	3.84187	0.861831	3.7668	4.50011	3.49886	2.78865	2.06232	-3.43e-07	0.00531889	1.63104	0.56249	0.00833529	0.346883	0	3.04953	4.15827	3.20262	-3.56e-05	2.37599	2.01917	2.73028
basal_TCGA-D8-A1XQ	basal	3.53195	4.24539	3.06664	0.689191	0.775386	3.24074	2.90358	4.43349	3.45655	0.17504	2.5976	0	2.11879	5.4226	0	2.01107	2.72087	2.97171	2.55079	2.79287	3.1616	4.7288	3.35742	1.99423	1.90341	3.8283	2.8934	2.92721	1.23491	4.47074	4.73941	3.09949	2.13012	2.55202	-3.43e-07	0.00531889	2.05646	1.23692	0.0482489	0.2148	0	1.67228	3.23924	3.86831	-3.56e-05	2.60176	1.8549	1.85369
basal_TCGA-PL-A8LZ	basal	2.7034	4.19233	2.25162	1.23177	0.951647	3.57336	2.69539	3.87177	2.50435	0.244859	3.31254	0	1.52011	4.74489	0	2.20237	2.89713	3.285	2.61054	2.95908	3.42344	5.05042	2.049	1.87504	2.31106	3.55447	3.22576	3.57913	1.1644	3.7668	4.18594	2.85279	2.18614	2.69376	-3.43e-07	0.00531889	0.915789	1.52537	0.0315141	0.179656	0	2.04008	2.58305	4.4801	-3.56e-05	3.15141	1.40474	2.24764
basal_TCGA-E2-A159	basal	3.14835	4.31204	2.74136	1.0996	0.951647	3.65943	2.61164	4.12443	2.36825	0.478692	2.53963	0	1.80006	4.43411	0	1.92903	2.55971	3.25278	2.96481	3.78143	3.33124	4.52929	2.46883	2.14657	2.34026	3.4259	3.67491	3.21406	0.989425	3.16561	4.50011	2.98356	2.07572	3.15821	-3.43e-07	0.00531889	0.992237	0.632243	0.00833529	0.269244	0	2.4808	1.94265	3.53141	-3.56e-05	3.40332	1.63753	2.19218
basal_TCGA-E9-A5FL	basal	3.77991	4.52186	2.44133	0.973611	0.706025	2.44001	2.81444	4.63506	3.45655	0.560799	2.90201	0	1.6941	3.87534	0	1.54289	3.77595	3.56381	1.76397	2.92632	3.87793	4.62155	2.08239	1.55125	2.6136	3.58958	2.95807	3.68065	1.29506	3.47223	2.78222	3.31128	3.77042	3.55605	-3.43e-07	0.00531889	1.26092	2.24377	0.00833529	0.2148	0	1.72044	2.13362	3.53141	-3.56e-05	1.95191	2.01917	2.24764
basal_TCGA-BH-A0BG	basal	2.84726	4.45338	2.22065	1.03412	1.01093	3.91065	2.63769	3.92765	2.67081	0.350709	2.99295	0	2.25098	4.50164	0	2.22769	3.32612	3.81024	2.77797	2.98983	3.47069	4.86857	2.36245	2.38629	2.22105	3.58958	3.148	2.71276	1.57585	3.22109	4.04504	3.01207	2.15845	1.65953	-3.43e-07	0.00531889	0.832688	1.18652	0.0482489	0.179656	0	2.33434	2.32982	3.86831	-3.56e-05	2.29312	1.98704	2.02159
basal_TCGA-A7-A0DA	basal	3.18128	4.13859	2.79631	0.466869	1.2357	3.34126	2.33235	3.92765	2.13629	0.478692	3.14912	0	1.6941	4.74489	0	2.0909	3.32612	2.69538	2.61054	2.72085	2.37867	4.52929	2.27579	2.38629	2.11684	3.3629	2.83332	3.24901	1.44334	4.09784	5.18522	3.72696	2.75493	2.5188	-3.43e-07	0.00788732	1.26092	1.23692	0.0315141	0.269244	0	2.7439	2.18885	3.23164	-3.56e-05	2.83345	2.19346	1.92169
basal_TCGA-BH-A0RX	basal	4.63652	4.45338	2.47269	0.909911	0.639368	3.37595	3.00214	3.98281	2.19607	0.886755	3.46773	0	1.56598	4.36333	0	1.81069	3.21336	3.46709	2.23147	2.7428	3.42344	5.05042	2.15264	1.61563	2.11684	3.23348	3.57009	3.734	1.10923	3.85193	3.41665	2.79455	2.94813	2.25903	0.0238412	0.00531889	1.46729	2.31929	0.00833529	0.346883	0	2.14876	2.2728	3.41161	-3.56e-05	2.71352	2.33123	2.24764
basal_TCGA-B6-A0IQ	basal	2.78922	5.18531	2.52663	0.354857	1.55951	3.48882	3.79559	4.52671	2.10436	0.560799	2.99295	0	1.76461	4.65647	0	2.01107	3.32612	3.18854	2.35362	3.01617	3.28588	3.97332	2.24476	1.91618	2.50492	3.46232	3.22576	4.03213	1.34532	4.04412	4.04504	2.71137	2.04765	2.28799	-3.43e-07	0.0166629	1.34135	0.704826	0.00833529	0.464587	0	2.00233	2.69694	3.66403	-3.56e-05	2.71352	2.30787	2.46247
basal_TCGA-E2-A14N	basal	3.77991	4.3816	2.52663	1.15762	0.775386	3.80428	2.27805	3.39673	2.16432	0.769376	2.70148	0	2.30515	3.91894	0	2.28572	3.88483	3.13547	2.43963	2.69086	4.18084	3.81165	2.4158	1.99423	2.0833	2.6511	3.84541	3.36276	1.53741	2.93414	4.91558	3.31128	3.3168	1.91339	-3.43e-07	0.00531889	1.93505	0.95131	0.00833529	0.2148	0	2.24368	3.13466	3.41161	-3.56e-05	2.86638	1.89162	2.29989
basal_TCGA-A2-A3XS	basal	3.95069	4.13859	1.78147	0.762817	1.28386	3.57336	3.00214	3.92765	1.99817	0.350709	3.14912	0	1.61001	5.15587	0	1.57883	3.17942	3.285	2.3237	3.19372	2.40689	4.44348	2.18617	2.44437	2.55976	3.70623	2.60015	3.57913	1.10923	4.09784	4.25421	3.21681	3.2304	2.25903	-3.43e-07	0.00531889	1.12697	1.761	0.0315141	0.346883	0	2.80319	2.6093	2.94763	-3.56e-05	2.31898	2.04929	2.24764
basal_TCGA-A2-A4S1	basal	3.48799	4.59549	2.57867	1.15762	0.839193	2.93861	3.50251	4.12443	2.61626	0.560799	3.24069	0	2.33596	4.229	0	0.952939	2.86912	4.32851	1.81157	3.19372	3.63534	4.86857	1.6826	2.44437	2.91286	3.78391	2.09318	2.77639	1.48888	4.78978	3.17461	2.95715	2.408	2.4024	-3.43e-07	0.00531889	1.73024	2.15906	0.347355	0.269244	0	1.19217	2.32982	2.76782	-3.56e-05	1.98892	1.71117	1.67505
basal_TCGA-A2-A25F	basal	2.82048	4.31204	2.57867	1.40108	0.896864	3.24074	2.72467	3.1443	2.69766	0.350709	2.90201	0	1.6941	4.229	0	1.84188	2.6653	3.3715	3.31284	3.1044	3.33124	4.86857	2.18617	2.38629	2.15178	3.62863	2.68583	2.60388	1.29506	3.64908	5.18522	3.57105	1.66373	2.55202	-3.43e-07	0.00531889	0.752827	0.704826	0.0315141	0.269244	0	1.72044	2.3858	5.00183	-3.56e-05	2.79835	1.67561	2.54248
basal_TCGA-HN-A2NL	basal	3.02775	3.60257	2.84982	0.280973	1.2357	3.34126	3.90611	4.12443	2.42187	1.00345	3.95429	0	1.8346	4.43411	0	1.95515	3.72209	3.02614	2.57857	3.31235	2.65124	3.66823	2.15264	2.25656	2.45167	3.87286	2.83332	3.734	1.23491	4.78978	4.41073	2.79455	2.218	1.50404	0.0123462	0.00531889	1.85524	1.32955	0.00833529	0.2148	0	2.30616	3.43664	2.52024	-3.56e-05	2.71352	2.21913	2.48933
basal_TCGA-AN-A0AR	basal	3.2907	4.67888	2.36117	1.49885	1.28386	3.96426	3.96076	4.19905	2.19607	0.350709	3.64039	0	2.30515	4.50164	0	1.61385	4.29392	3.65691	2.77797	2.40049	3.87793	3.97332	3.32418	1.35007	2.2799	3.3629	2.83332	3.53468	1.79109	4.09784	3.53507	2.98356	2.46071	1.55674	-3.43e-07	0.0166629	1.26092	2.52583	0.0712892	0.269244	0	2.7439	2.78739	2.74069	-3.56e-05	3.28517	2.10894	2.02159
basal_TCGA-BH-A0WA	basal	3.53195	5.18531	2.84982	0.602303	1.41859	2.96574	1.93933	4.19905	2.72339	0.350709	3.2073	0	1.61001	3.91894	0	1.87112	2.25201	3.18854	3.51046	3.1044	3.57862	3.66823	2.6343	2.03347	2.53266	4.22778	3.30081	3.08446	0.989425	3.47223	4.73941	3.01207	2.218	2.72199	-3.43e-07	0.00531889	0.752827	1.07652	0.00833529	0.179656	0	2.53896	2.49999	3.17222	-3.56e-05	2.518	1.35398	2.52002
basal_TCGA-AC-A7VC	basal	3.48799	3.93096	2.74136	0.973611	1.13058	2.96574	3.90611	4.0521	2.36825	0.702774	3.2073	0	2.25098	4.57424	0	1.24542	3.4872	3.69467	1.81157	3.45237	2.87621	4.29725	2.15264	2.59259	2.42418	4.22778	2.65258	3.62991	1.29506	4.54006	3.9786	2.98356	3.11503	1.75817	-3.43e-07	0.00531889	1.63104	2.49359	0.00833529	0.698206	0	1.6221	2.3858	3.07465	-3.56e-05	2.6554	2.01917	2.52002
basal_TCGA-AR-A1AR	basal	2.96865	4.31204	2.49545	0.839432	0.896864	3.48882	1.83258	3.31449	2.48128	0.350709	2.24127	0	2.27838	3.46145	0	2.46827	3.25111	3.07861	3.24555	3.0429	3.75001	3.97332	2.24476	2.35262	2.48003	3.70623	3.34254	2.74238	1.72114	2.93414	4.73941	3.13133	2.04765	1.79848	-3.43e-07	0.00531889	0.992237	0.632243	0.0712892	0.155876	0	1.67228	2.32982	3.61804	-3.56e-05	3.61608	1.54971	2.41107
basal_TCGA-E2-A14X	basal	4.08986	4.67888	2.38619	0.973611	1.75793	3.70353	2.41588	3.76091	1.78069	0.244859	2.29486	0	1.52011	4.17668	0	2.3897	2.99423	3.285	2.66552	3.1636	2.74231	5.05042	2.68641	2.18549	2.0833	3.4933	3.18649	2.83564	1.29506	3.68951	5.18522	3.43511	2.91804	2.89632	-3.43e-07	0.0166629	1.46729	0.704826	0.0482489	0.464587	0	3.72144	2.32982	3.04147	-3.56e-05	2.62916	2.01917	2.46247
basal_TCGA-LL-A8F5	basal	3.95069	4.45338	2.13231	0.973611	1.06345	2.81999	3.38016	3.43214	2.86352	0.350709	3.08502	0	1.80006	4.57424	0	1.92903	2.52829	3.72995	1.60244	2.95908	3.04284	4.7288	1.97844	2.07171	1.94104	3.39326	2.77091	3.53468	0.928851	4.39807	4.50011	3.036	3.66153	3.26009	0.0410544	0.00531889	0.915789	1.7927	0.00833529	0.2148	0	1.67228	2.36226	2.63349	-3.56e-05	2.02391	1.89162	2.41107
basal_TCGA-C8-A134	basal	3.62522	4.45338	2.57867	0.762817	1.41859	3.96426	2.63769	4.0521	2.42187	0.350709	2.95994	0	1.73056	4.12368	0	1.78314	2.99423	2.6409	3.11808	2.53204	3.24068	4.7288	2.5545	2.18549	1.71533	3.13609	2.98709	3.28838	0.989425	3.7668	5.59147	2.95715	2.91804	2.63643	-3.43e-07	0.00531889	1.73024	0.889274	0.0315141	0.155876	0	2.57247	2.2728	4.03351	-3.56e-05	2.83345	2.01917	3.15847
basal_TCGA-A7-A6VW	basal	3.36356	3.8421	2.88377	1.03412	0.775386	3.1486	4.24551	4.63506	2.19607	1.44981	3.17723	0	2.02876	4.74489	0	2.22769	3.67087	3.46709	1.76397	2.76838	3.63534	4.52929	2.60793	1.28848	2.93667	3.70623	2.65258	3.57913	1.44334	3.68951	4.04504	2.65727	2.82148	3.39792	-3.43e-07	0.00531889	1.34135	2.31929	0.0482489	0.2148	0	2.71543	2.3858	3.66403	-3.56e-05	2.6862	1.8549	2.24764
basal_TCGA-AO-A12F	basal	3.33003	4.67888	2.25162	0.689191	0.896864	3.6149	3.09969	4.3468	2.39361	0.630375	3.08502	0	1.76461	4.07087	0	2.74256	3.4872	3.3715	2.77797	2.92632	3.69257	4.36772	1.73191	2.62669	2.55976	3.55447	3.42735	3.8952	1.61355	4.78978	3.71552	3.28227	2.49098	1.70728	-3.43e-07	0.0272246	0.51168	1.28418	0.0203386	0.269244	0	2.14876	3.27532	2.57367	-3.56e-05	2.54612	1.29323	2.16627
basal_TCGA-AC-A8OQ	basal	2.78922	4.19233	2.41408	0.973611	1.18785	2.4671	2.7796	4.27025	2.48128	0.560799	3.35163	0	2.22641	5.82447	0	1.75177	3.77595	3.285	2.52236	2.87467	2.77765	4.44348	2.11719	2.07171	2.67109	4.11585	2.77091	3.48981	1.10923	5.48551	4.18594	2.82173	1.66373	2.80892	0.0238412	0.00531889	1.73024	1.82242	0.00833529	0.269244	0	1.67228	2.41805	3.66403	-3.56e-05	2.26363	3.76545	1.88699
basal_TCGA-A2-A3XY	basal	3.44699	4.19233	2.55325	0.762817	1.18785	2.49828	3.29868	4.43349	2.36825	0.244859	3.14912	0	1.86772	4.29472	0	1.43373	3.14886	3.65691	2.55079	3.01617	3.0826	4.86857	3.71139	2.14657	2.6136	4.00984	2.44404	4.84004	1.04697	3.85193	3.9786	3.01207	2.60119	3.51965	-3.43e-07	0.0166629	1.85524	1.28418	0.0315141	0.269244	0	2.07854	4.59349	4.17384	-3.56e-05	2.54612	1.67561	2.32681
basal_TCGA-A2-A3XT	basal	3.21791	3.88674	2.65968	1.0996	1.06345	4.15307	3.5454	4.43349	2.83354	0.560799	3.84767	0	2.08836	4.01853	0	3.04053	3.36665	3.00314	2.41289	3.0429	3.47069	3.62539	1.82255	1.77435	2.2799	4.06286	3.62226	3.84187	1.79109	3.47223	4.604	2.95715	1.93209	2.83931	0.0123462	0.00531889	1.52499	2.15906	0.0712892	0.346883	0	1.45182	3.16592	4.24779	-3.56e-05	3.02252	1.63753	1.78332
basal_TCGA-AR-A1AQ	basal	3.2907	3.88674	2.44133	0.973611	1.2357	3.30415	3.74093	4.3468	2.25721	0.478692	2.99295	0	1.6941	4.43411	0	1.57883	3.83029	3.25278	2.49686	3.28317	3.28588	4.22339	2.27579	2.18549	2.72343	4.17156	2.95807	3.08446	1.04697	3.57424	4.41073	2.98356	2.82148	2.69376	-3.43e-07	0.00531889	0.992237	0.95131	0.00833529	0.346883	0	2.24368	2.7217	3.61804	-3.56e-05	3.05253	1.92634	2.35778
basal_TCGA-AN-A0G0	basal	3.25214	4.52186	2.71156	1.45096	1.41859	3.05661	3.03193	4.12443	2.56293	0.630375	2.70148	0	1.93739	3.40458	0	2.30837	3.40121	3.43774	3.4749	2.89778	3.57862	4.7288	1.73191	1.47577	2.53266	3.55447	3.47082	3.84187	1.04697	3.13348	4.18594	2.82173	2.07572	1.91339	-3.43e-07	0.00531889	0.658582	1.07652	0.00833529	0.155876	0	3.01977	3.03881	2.37605	-3.56e-05	3.48253	1.16632	2.24764
basal_TCGA-A2-A0ST	basal	2.46491	4.08503	2.60587	1.49885	0.775386	3.53101	3.06396	3.56353	2.39361	0.478692	2.90201	0	2.08836	4.65647	0	1.90196	2.63517	3.7697	2.66552	2.92632	2.7098	5.05042	2.4158	1.99423	2.15178	3.66513	2.57221	2.68877	1.10923	4.20647	4.25421	3.28227	2.24113	3.39792	-3.43e-07	0.00531889	0.51168	1.13645	0.0482489	0.269244	0	1.77177	2.16173	4.57247	-3.56e-05	2.76777	1.92634	2.24764
basal_TCGA-AR-A256	basal	3.88507	4.87276	2.38619	0.466869	1.18785	2.96574	1.588	3.56353	2.86352	0.630375	2.84316	0	1.93739	3.79026	0	2.46827	3.12028	2.72422	3.66946	3.0429	3.57862	4.62155	3.07792	2.07171	2.53266	3.02263	3.42735	3.21406	1.34532	2.95975	5.18522	2.74253	2.29986	1.83802	0.0238412	0.00531889	1.34135	0.56249	0.00833529	0.346883	0	2.691	2.66744	3.13648	-3.56e-05	2.23506	2.10894	2.38027
basal_TCGA-A2-A0CM	basal	3.36356	4.3816	2.27879	0.909911	0.775386	3.65943	2.5292	3.56353	2.36825	0.350709	3.46773	0	2.11879	4.229	0	2.1448	2.928	3.00314	2.55079	3.01617	3.57862	5.05042	2.46883	2.28663	2.42418	3.4259	3.04438	3.9622	1.34532	3.80977	4.25421	3.24997	1.7337	3.12729	0.00643556	0.00531889	0.658582	1.13645	0.0315141	0.2148	0	2.14876	1.94265	3.97885	-3.56e-05	2.14782	1.59872	1.99047
basal_TCGA-EW-A1P4	basal	2.87443	4.3816	2.36117	1.34788	0.896864	4.64301	2.24878	3.31449	3.20961	0.478692	3.59625	0	1.93739	3.83132	0	1.75177	2.3619	2.97171	3.40264	3.49106	3.63534	4.29725	2.24476	1.77435	2.80332	3.70623	2.54632	2.68877	1.29506	4.20647	4.25421	2.63003	2.57114	2.96642	-3.43e-07	0.00531889	0.51168	0.632243	0.00833529	0.269244	0	2.71543	2.13362	3.23164	-3.56e-05	2.518	1.16632	2.52002
basal_TCGA-AO-A124	basal	2.51654	5.00859	2.57867	0.466869	1.95171	4.22467	2.81444	3.17358	3.20961	0.560799	2.48785	0	1.97064	4.29472	0	1.68241	2.6095	3.97306	3.55052	2.17071	2.87621	4.08322	2.87504	1.61563	1.90341	3.39326	2.74377	2.86339	1.34532	3.94188	5.59147	2.98356	2.408	3.95084	0.0123462	0.00531889	0.832688	1.41619	0.00833529	0.155876	0	2.91974	3.16592	3.92348	-3.56e-05	2.34782	2.21913	3.38387
basal_TCGA-B6-A3ZX	basal	2.54703	4.45338	2.30502	1.49885	0.896864	3.6149	3.13008	4.27025	2.56293	0.702774	3.59625	0	1.56598	4.84766	0	2.17586	3.02358	2.72422	3.18302	2.84713	2.68031	4.44348	2.30486	2.3207	2.80332	3.8283	2.71704	3.62991	1.1644	4.04412	3.66516	2.95715	1.27331	3.05752	-3.43e-07	0.00531889	0.51168	1.07652	0.0203386	0.346883	0	2.62839	1.8693	3.97885	-3.56e-05	2.34782	1.98704	2.21947
basal_TCGA-C8-A27B	basal	2.90439	4.13859	2.41408	0.762817	1.13058	4.44961	2.1656	3.1443	2.33935	0.478692	3.51011	0	1.56598	3.96876	0	2.33475	2.86912	2.83701	3.21596	2.98983	3.28588	4.86857	2.68641	2.35262	1.85589	3.4259	3.62226	3.24901	0.989425	3.72399	5.18522	4.49306	2.04765	3.39792	0.0123462	0.00531889	0.51168	0.704826	0.00833529	0.155876	0	2.62839	2.66744	3.70959	-3.56e-05	2.46419	1.35398	2.27235
basal_TCGA-B6-A0WX	basal	3.4052	4.45338	2.41408	0.909911	0.896864	3.24074	3.63691	3.81609	2.39361	0.350709	2.87486	0	1.93739	4.98161	0	2.20237	2.99423	3.65691	2.05447	2.87467	3.1616	4.52929	2.08239	2.07171	2.88448	3.39326	3.42735	4.17312	1.10923	4.20647	3.9786	2.68861	1.7694	1.70728	0.0238412	0.00531889	1.46729	1.45376	0.00833529	0.269244	0	2.71543	2.07123	3.20262	-3.56e-05	2.54612	1.98704	2.41107
basal_TCGA-A1-A0SP	basal	3.18128	4.24539	2.38619	0.909911	1.06345	3.65943	3.50251	3.81609	1.99817	0.560799	3.2073	0	2.22641	3.96876	0	1.50837	2.33435	3.18854	2.91133	3.2559	3.57862	4.62155	2.33554	1.15191	2.55976	4.70739	2.74377	3.40528	1.86184	3.64908	4.73941	2.92737	2.27281	1.75817	0.0123462	0.00531889	0.51168	1.13645	0.0315141	0.269244	0	2.36403	2.82034	3.70959	-3.56e-05	2.57825	1.29323	2.67743
basal_TCGA-OL-A5RW	basal	3.33003	4.08503	2.74136	0.354857	0.896864	2.90694	4.17498	4.63506	2.56293	1.98466	3.46773	0	1.73056	4.65647	0	2.92947	3.17942	3.43774	1.08476	3.41444	3.37574	4.44348	1.63359	2.2223	1.8113	3.3291	2.77091	3.78784	1.04697	4.20647	3.76584	3.15861	3.07958	3.22854	-3.43e-07	0.00531889	2.16132	1.88127	0.0482489	0.464587	0	1.6221	2.55565	2.46486	0.010635	2.46419	1.8549	2.32681
basal_TCGA-AN-A0AL	basal	3.11869	4.19233	2.52663	0.973611	0.639368	3.57336	2.93492	4.77628	2.61626	0.886755	3.0251	0	2.02876	4.12368	0	1.43373	2.86912	3.49865	2.77797	3.45237	3.87793	4.62155	2.65948	1.91618	2.77696	3.58958	3.22576	3.08446	0.861831	4.39807	4.41073	3.09949	3.27352	2.22604	0.0123462	0.00531889	1.26092	1.28418	0.0712892	0.269244	0	2.5145	2.3858	3.81363	-3.56e-05	3.21188	1.54971	2.07985
basal_TCGA-E2-A150	basal	3.53195	4.13859	2.10081	1.45096	1.18785	4.01719	2.44788	3.43214	2.93021	0.560799	2.84316	0	2.19839	4.43411	0	2.06376	2.28085	3.40506	3.51046	3.34474	3.37574	5.32876	2.30486	2.14657	2.67109	2.99146	3.04438	3.05479	1.10923	3.57424	4.25421	2.87552	1.62706	3.12729	-3.43e-07	0.0272246	0.51168	0.771597	0.0712892	0.2148	0	2.91974	3.77601	3.70959	-3.56e-05	3.08479	1.81885	2.07985
basal_TCGA-A7-A4SD	basal	3.33003	4.08503	2.19129	0.762817	1.13058	3.37595	2.41588	4.0521	2.39361	0.350709	2.84316	0	1.42259	4.65647	0	2.0909	2.89713	2.91849	2.49686	3.01617	3.0826	5.05042	2.49645	1.87504	2.77696	4.11585	2.92397	3.36276	1.39591	4.15206	4.18594	2.4367	2.43492	3.78614	-3.43e-07	0.00531889	1.5791	1.18652	0.0482489	0.179656	0	2.80319	1.97765	4.39419	-3.56e-05	2.6554	1.22203	2.16627
basal_TCGA-E9-A1N8	basal	2.32835	3.88674	2.82025	0.466869	1.2357	3.48882	3.74093	3.81609	2.72339	0.829572	3.90132	0	1.29625	4.57424	0	1.81069	4.37853	2.72422	3.40264	3.19372	2.94482	4.22339	2.84678	1.41672	2.6136	3.8283	2.68583	3.62991	1.39591	3.60944	4.73941	2.52103	1.21315	1.50404	-3.43e-07	0.00531889	0.752827	2.04578	0.0203386	0.2148	0	3.50538	2.53213	2.04831	-3.56e-05	2.518	1.95867	2.87974
basal_TCGA-AC-A6IW	basal	3.44699	3.53059	2.52663	1.29502	0.896864	2.93861	3.38016	4.19905	2.56293	0.630375	3.59625	0	1.97064	4.229	0	2.0909	3.02358	3.43774	2.26358	2.89778	3.37574	4.36772	1.86987	1.47577	2.04833	4.00984	3.04438	3.68065	1.39591	3.7668	3.92571	2.63003	2.69578	2.34537	-3.43e-07	0.00531889	1.34135	2.18479	0.0712892	0.155876	0	1.5686	2.58305	3.23164	-3.56e-05	2.11747	1.71117	2.27235
basal_TCGA-AO-A1KR	basal	3.02775	4.3816	1.18244	1.29502	0.951647	3.85722	3.38016	4.52671	2.50435	1.00345	3.64039	0	1.8346	4.98161	0	2.41602	3.83029	2.83701	2.05447	3.1044	3.42344	4.44348	1.82255	1.95654	2.50492	3.46232	3.30081	4.10428	1.34532	4.26018	3.53507	2.63003	2.94813	2.69376	-3.43e-07	0.00531889	2.29311	2.04578	0.00833529	0.2148	0	3.42567	3.27532	2.9196	-3.56e-05	2.54612	1.59872	2.46247
basal_TCGA-AR-A0TS	basal	2.72689	4.67888	2.38619	0.839432	1.55951	3.96426	2.10368	3.3552	2.80928	0.244859	2.99295	0	2.00159	4.36333	0	1.61385	2.55971	3.53386	3.71288	3.07237	2.23697	4.62155	2.4158	2.41584	2.18738	3.62863	2.51713	2.86339	0.928851	3.89712	5.59147	3.15861	1.46715	2.09837	-3.43e-07	0.00531889	1.26092	0.480174	0.0482489	0.2148	0	2.39468	2.82034	3.76163	-3.56e-05	3.08479	1.50373	2.73028
basal_TCGA-AO-A0J4	basal	3.62522	4.52186	2.19129	0.762817	0.896864	3.53101	2.63769	4.0521	3.20961	0.350709	3.08502	0	2.46678	4.01853	0	1.71806	2.77498	3.34062	3.06203	3.1636	3.24068	5.05042	2.4158	1.99423	2.48003	3.87286	2.54632	3.78784	0.861831	3.47223	5.18522	3.24997	1.84015	3.47694	-3.43e-07	0.00531889	0.992237	1.18652	0.0482489	0.2148	0	2.60107	2.2728	3.37127	-3.56e-05	2.43196	1.35398	2.32681
[truncated: 80 more columns]

## Sheet: DUB genes Expression(TCGA+GTEx)
geneNames	type	USP18	USP17L25	USP14	USP50	USP17L22	USP2	USP30	USP12	USP17L7	KIAA1429	USP45	USP34	USP21	USP17L20	USP17L4	USP17L26	USP11	USP39	USP17L17	USP17L19	USP17L12	USP54	USPL1	USP47	USP7	USP17L23	USP29	USP8	USP48	USP17L15	USP9X	USP38	USP17L5	USP24	USP5	USP17L11	USP43	USP20	USP32	USP28	USP46	USP6	USP13	USP31	USP17L2	USP4	USP25	USP17L21
TCGA-OL-A5RW	basal	20.0623	0.000303897	13.289	0.0824768	0.000303897	3.89732	3.59125	8.71505	0.000303897	6.55065	1.45626	0.726776	16.5109	0.000303897	0.000303897	0.000303897	18.0804	22.9904	0.000303897	0.000303897	0.000303897	2.13829	7.54339	7.20544	15.3251	0.000303897	0.000303897	1.95592	11.1206	0.000303897	7.91385	4.16866	0.000303897	4.73011	35.7005	0.000303897	5.31807	8.31712	5.92132	5.62822	2.99965	0.267294	6.88092	1.78846	0.000303897	10.0501	9.13223	0.000303897
TCGA-B6-A0I2	basal	5.92132	0.000303897	8.71505	0.267294	0.000303897	1.29515	2.13829	5.00602	0.000303897	6.22824	1.62788	2.73146	12.5109	0.000303897	0.000303897	0.000303897	14.2179	22.9904	0.000303897	0.000303897	0.000303897	3.89732	4.16866	5.62822	20.0623	0.000303897	0.000303897	1.78846	7.91385	0.000303897	8.31712	4.73011	0.000303897	7.20544	35.7005	0.000303897	10.0501	10.5298	2.31268	6.55065	2.99965	0.431153	6.88092	3.59125	0.000303897	9.13223	7.54339	0.000303897
TCGA-A2-A04T	basal	7.20544	0.000303897	16.5109	0.000303897	0.000303897	1.95592	2.31268	9.58754	0.000303897	10.5298	0.726776	6.55065	13.289	0.000303897	0.000303897	0.000303897	11.1206	12.5109	0.000303897	0.000303897	0.000303897	7.54339	5.62822	6.22824	14.2179	0.000303897	0.000303897	2.99965	10.0501	0.000303897	11.7421	5.92132	0.000303897	5.00602	35.7005	0.000303897	1.62788	7.91385	2.13829	4.73011	4.44922	0.431153	15.3251	4.16866	0.000303897	8.31712	3.89732	0.000303897
TCGA-E2-A574	basal	2.73146	0.000303897	12.5109	0.0191228	0.000303897	2.13829	1.45626	6.88092	0.000303897	10.5298	3.30282	1.62788	15.3251	0.000303897	0.0402561	0.000303897	16.5109	22.9904	0.000303897	0.000303897	0.000303897	1.78846	9.58754	6.55065	13.289	0.000303897	0.0116611	2.49672	11.7421	0.000303897	8.31712	3.89732	0.000303897	5.92132	35.7005	0.000303897	5.62822	6.22824	5.31807	7.54339	7.20544	0.267294	4.44922	1.95592	0.000303897	9.13223	7.91385	0.000303897
TCGA-E2-A14Y	basal	7.54339	0.000303897	20.0623	0.000303897	0.000303897	0.942538	2.49672	5.62822	0.000303897	13.289	1.62788	5.31807	10.5298	0.000303897	0.000303897	0.000303897	6.88092	16.5109	0.000303897	0.000303897	0.000303897	3.59125	5.00602	9.13223	15.3251	0.000303897	0.000303897	2.73146	9.58754	0.000303897	11.7421	6.55065	0.000303897	7.91385	22.9904	0.000303897	2.13829	5.92132	7.20544	4.16866	4.44922	0.0824768	2.31268	1.95592	0.000303897	10.0501	8.71505	0.000303897
TCGA-BH-A18T	basal	3.30282	0.000303897	12.5109	0.0824768	0.000303897	0.942538	2.31268	6.55065	0.000303897	11.7421	1.29515	10.0501	11.1206	0.000303897	0.000303897	0.000303897	7.20544	16.5109	0.000303897	0.000303897	0.000303897	2.99965	3.89732	5.31807	22.9904	0.000303897	0.000303897	1.78846	4.44922	0.000303897	15.3251	6.88092	0.000303897	13.289	35.7005	0.000303897	1.62788	4.16866	5.62822	9.58754	5.00602	0.431153	10.5298	4.73011	0.148415	7.91385	5.92132	0.000303897
TCGA-AN-A0G0	basal	2.73146	0.000303897	20.0623	0.000303897	0.000303897	0.942538	2.13829	4.73011	0.000303897	11.7421	1.1205	9.13223	13.289	0.000303897	0.000303897	0.000303897	6.22824	14.2179	0.000303897	0.000303897	0.000303897	6.88092	3.59125	7.91385	18.0804	0.000303897	0.0402561	3.30282	5.92132	0.000303897	9.58754	5.62822	0.000303897	11.1206	22.9904	0.000303897	1.45626	3.89732	4.44922	10.0501	2.49672	0.431153	7.54339	1.95592	0.000303897	7.20544	6.55065	0.000303897
TCGA-AR-A1AJ	basal	13.289	0.000303897	18.0804	0.0824768	0.000303897	0.726776	1.78846	5.00602	0.000303897	7.91385	1.45626	6.55065	9.13223	0.000303897	0.000303897	0.000303897	11.1206	12.5109	0.000303897	0.000303897	0.000303897	5.62822	3.89732	7.54339	22.9904	0.000303897	0.000303897	2.13829	7.20544	0.000303897	20.0623	5.31807	0.000303897	8.31712	15.3251	0.000303897	1.62788	6.22824	4.16866	6.88092	2.99965	0.267294	5.92132	2.73146	0.000303897	10.0501	9.58754	0.000303897
TCGA-A7-A26F	basal	5.00602	0.000303897	7.91385	0.431153	0.000303897	0.942538	1.62788	11.1206	0.0402561	7.54339	2.49672	13.289	4.16866	0.000303897	0.000303897	0.000303897	3.89732	12.5109	0.000303897	0.000303897	0.000303897	15.3251	8.71505	6.55065	16.5109	0.000303897	0.000303897	2.31268	5.31807	0.000303897	35.7005	2.99965	0.000303897	20.0623	14.2179	0.000303897	3.30282	4.44922	8.31712	11.7421	2.13829	0.267294	1.29515	5.92132	0.00584767	10.5298	9.13223	0.000303897
TCGA-D8-A142	basal	4.44922	0.000303897	12.5109	0.148415	0.000303897	1.1205	1.95592	16.5109	0.000303897	10.0501	0.942538	8.71505	10.5298	0.000303897	0.000303897	0.000303897	13.289	22.9904	0.000303897	0.000303897	0.000303897	6.55065	3.59125	5.62822	20.0623	0.000303897	0.000303897	1.45626	8.31712	0.000303897	15.3251	3.30282	0.000303897	5.31807	18.0804	0.000303897	2.99965	5.92132	6.22824	6.88092	2.49672	0.0824768	1.78846	5.00602	0.0402561	11.1206	9.13223	0.000303897
TCGA-AR-A1AI	basal	7.20544	0.000303897	11.7421	0.0402561	0.000303897	0.431153	1.78846	6.22824	0.000303897	10.0501	1.29515	8.71505	7.91385	0.000303897	0.000303897	0.000303897	9.13223	16.5109	0.000303897	0.000303897	0.000303897	10.5298	4.16866	6.55065	22.9904	0.000303897	0.000303897	2.49672	9.58754	0.000303897	15.3251	5.92132	0.000303897	13.289	14.2179	0.000303897	1.45626	3.59125	5.31807	4.73011	3.89732	0.267294	5.00602	4.44922	0.000303897	8.31712	6.88092	0.000303897
TCGA-B6-A0I6	basal	7.20544	0.000303897	20.0623	0.0116611	0.000303897	1.1205	4.73011	5.62822	0.148415	11.7421	0.431153	8.71505	10.5298	0.000303897	0.000303897	0.000303897	12.5109	16.5109	0.000303897	0.000303897	0.000303897	5.00602	3.59125	6.22824	13.289	0.000303897	0.000303897	2.99965	9.58754	0.000303897	14.2179	3.89732	0.000303897	7.91385	35.7005	0.000303897	1.45626	8.31712	6.55065	4.16866	2.49672	0.267294	6.88092	4.44922	0.0824768	7.54339	5.31807	0.000303897
TCGA-B6-A0IJ	basal	5.00602	0.000303897	14.2179	0.000303897	0.000303897	0.942538	2.13829	7.20544	0.000303897	8.71505	1.29515	4.73011	11.1206	0.000303897	0.000303897	0.000303897	10.0501	18.0804	0.000303897	0.000303897	0.000303897	1.78846	5.62822	5.92132	15.3251	0.000303897	0.000303897	2.31268	6.88092	0.000303897	12.5109	5.31807	0.000303897	11.7421	22.9904	0.000303897	3.89732	7.91385	3.59125	6.22824	4.16866	0.267294	6.55065	1.95592	0.000303897	8.31712	10.5298	0.000303897
TCGA-A2-A3XU	basal	1.95592	0.000303897	16.5109	0.000303897	0.000303897	2.99965	4.16866	2.49672	0.000303897	11.7421	1.78846	1.1205	14.2179	0.000303897	0.000303897	0.000303897	10.0501	20.0623	0.000303897	0.000303897	0.000303897	4.73011	5.92132	7.20544	18.0804	0.000303897	0.000303897	1.62788	4.44922	0.000303897	9.58754	5.31807	0.000303897	7.54339	35.7005	0.000303897	6.22824	10.5298	3.89732	5.00602	5.62822	0.148415	6.55065	2.31268	0.000303897	7.91385	11.1206	0.000303897
TCGA-A2-A0T2	basal	5.31807	0.000303897	20.0623	0.000303897	0.000303897	0.942538	2.31268	5.00602	0.000303897	10.5298	1.78846	2.99965	11.1206	0.000303897	0.000303897	0.000303897	11.7421	35.7005	0.000303897	0.000303897	0.000303897	7.20544	3.89732	10.0501	22.9904	0.000303897	0.000303897	3.59125	9.58754	0.000303897	12.5109	4.73011	0.000303897	7.91385	16.5109	0.000303897	2.13829	6.22824	2.73146	4.44922	1.95592	0.267294	5.92132	3.30282	0.000303897	8.31712	8.71505	0.000303897
TCGA-HN-A2NL	basal	6.88092	0.000303897	15.3251	0.000303897	0.000303897	2.49672	5.92132	5.31807	0.0402561	6.55065	1.29515	5.00602	13.289	0.000303897	0.000303897	0.000303897	20.0623	16.5109	0.000303897	0.000303897	0.000303897	3.89732	3.59125	8.31712	10.0501	0.000303897	0.000303897	1.62788	9.58754	0.000303897	7.91385	2.99965	0.000303897	7.54339	35.7005	0.000303897	1.1205	7.20544	4.73011	6.22824	2.73146	2.13829	11.1206	0.726776	0.000303897	8.71505	3.30282	0.000303897
TCGA-A8-A07C	basal	2.99965	0.000303897	18.0804	0.0824768	0.000303897	0.267294	6.22824	5.62822	0.000303897	15.3251	1.45626	14.2179	11.7421	0.000303897	0.000303897	0.000303897	7.20544	16.5109	0.000303897	0.000303897	0.000303897	4.44922	4.73011	11.1206	13.289	0.000303897	0.000303897	2.13829	5.92132	0.000303897	12.5109	8.71505	0.000303897	9.13223	22.9904	0.000303897	0.431153	5.31807	7.91385	9.58754	1.78846	0.726776	8.31712	2.73146	0.000303897	4.16866	5.00602	0.000303897
TCGA-E9-A3QA	basal	12.5109	0.000303897	18.0804	0.0824768	0.000303897	0.942538	1.62788	10.0501	0.000303897	6.88092	1.78846	2.99965	9.13223	0.000303897	0.000303897	0.000303897	11.1206	14.2179	0.000303897	0.000303897	0.000303897	3.89732	5.92132	4.73011	15.3251	0.000303897	0.000303897	1.95592	8.31712	0.000303897	11.7421	6.22824	0.000303897	9.58754	35.7005	0.000303897	2.13829	7.20544	2.73146	4.44922	2.49672	0.267294	7.54339	5.00602	0.000303897	7.91385	5.62822	0.000303897
TCGA-LL-A73Y	basal	2.49672	0.000303897	7.20544	0.148415	0.000303897	0.431153	3.59125	6.22824	0.000303897	12.5109	1.1205	7.91385	8.31712	0.000303897	0.000303897	0.000303897	10.5298	18.0804	0.000303897	0.000303897	0.000303897	3.30282	5.31807	8.71505	14.2179	0.000303897	0.000303897	2.99965	7.54339	0.000303897	10.0501	5.00602	0.000303897	6.55065	22.9904	0.000303897	1.78846	6.88092	11.7421	4.73011	1.95592	0.726776	4.16866	0.942538	0.0402561	9.58754	5.62822	0.000303897
TCGA-E2-A1LG	basal	8.31712	0.000303897	16.5109	0.0824768	0.000303897	8.71505	3.59125	15.3251	0.000303897	6.55065	0.726776	5.31807	7.20544	0.000303897	0.000303897	0.000303897	10.0501	18.0804	0.000303897	0.000303897	0.000303897	5.00602	7.54339	9.58754	35.7005	0.000303897	0.000303897	4.73011	9.13223	0.000303897	10.5298	4.44922	0.000303897	2.73146	22.9904	0.000303897	6.22824	3.30282	6.88092	2.13829	1.95592	0.267294	1.78846	1.1205	0.000303897	12.5109	5.92132	0.000303897
TCGA-A8-A07R	basal	22.9904	0.000303897	15.3251	0.148415	0.000303897	1.45626	5.92132	3.30282	0.000303897	11.7421	1.1205	5.00602	7.54339	0.000303897	0.000303897	0.000303897	9.13223	14.2179	0.000303897	0.000303897	0.000303897	2.31268	4.44922	6.55065	20.0623	0.000303897	0.000303897	2.13829	8.31712	0.000303897	12.5109	7.20544	0.000303897	7.91385	18.0804	0.000303897	3.89732	2.99965	6.88092	5.31807	2.49672	0.0402561	11.1206	4.73011	0.000303897	8.71505	1.78846	0.000303897
TCGA-AC-A2BK	basal	2.13829	0.000303897	16.5109	0.000303897	0.000303897	0.431153	2.99965	5.00602	0.0402561	11.1206	1.29515	12.5109	13.289	0.000303897	0.000303897	0.000303897	15.3251	20.0623	0.000303897	0.000303897	0.000303897	3.89732	4.44922	5.92132	9.58754	0.000303897	0.000303897	1.62788	6.55065	0.000303897	11.7421	3.30282	0.000303897	8.71505	18.0804	0.000303897	0.726776	5.62822	7.20544	1.95592	6.88092	0.267294	5.31807	1.45626	0.148415	6.22824	7.54339	0.000303897
TCGA-BH-A0B9	basal	4.16866	0.000303897	13.289	0.0824768	0.000303897	0.726776	1.78846	7.54339	0.000303897	10.0501	1.1205	3.89732	14.2179	0.000303897	0.000303897	0.000303897	8.71505	20.0623	0.000303897	0.000303897	0.000303897	6.22824	11.7421	6.55065	15.3251	0.000303897	0.000303897	2.31268	7.20544	0.000303897	11.1206	6.88092	0.000303897	5.92132	35.7005	0.000303897	2.13829	5.00602	4.73011	10.5298	5.31807	0.431153	5.62822	1.45626	0.0402561	9.13223	3.30282	0.000303897
TCGA-A8-A08R	basal	10.5298	0.000303897	13.289	0.000303897	0.000303897	1.78846	1.95592	7.54339	0.000303897	12.5109	1.45626	8.31712	8.71505	0.000303897	0.000303897	0.000303897	11.7421	16.5109	0.000303897	0.000303897	0.000303897	4.44922	4.73011	5.00602	20.0623	0.000303897	0.000303897	2.73146	9.13223	0.000303897	10.0501	4.16866	0.000303897	6.22824	15.3251	0.000303897	2.31268	3.89732	5.31807	6.88092	5.62822	0.267294	11.1206	3.30282	0.000303897	7.20544	5.92132	0.000303897
TCGA-B6-A400	basal	11.7421	0.000303897	35.7005	0.0191228	0.000303897	0.726776	3.59125	5.31807	0.0116611	9.58754	1.45626	6.88092	10.0501	0.000303897	0.000303897	0.000303897	13.289	16.5109	0.000303897	0.000303897	0.000303897	2.49672	2.13829	7.20544	12.5109	0.000303897	0.000303897	2.73146	8.31712	0.000303897	15.3251	4.16866	0.000303897	6.55065	22.9904	0.000303897	2.31268	7.91385	5.92132	3.30282	3.89732	0.267294	6.22824	2.99965	0.0402561	9.13223	4.44922	0.000303897
TCGA-A2-A3XX	basal	8.31712	0.000303897	16.5109	0.000303897	0.000303897	1.62788	2.13829	4.73011	0.000303897	11.1206	0.942538	2.31268	12.5109	0.000303897	0.000303897	0.000303897	11.7421	13.289	0.000303897	0.000303897	0.000303897	9.58754	3.30282	5.92132	18.0804	0.000303897	0.000303897	1.78846	6.55065	0.000303897	10.0501	3.59125	0.000303897	6.88092	20.0623	0.000303897	5.00602	7.20544	3.89732	4.44922	2.73146	0.148415	5.31807	4.16866	0.000303897	7.54339	6.22824	0.000303897
TCGA-AR-A24Q	basal	2.73146	0.000303897	13.289	0.0824768	0.000303897	0.726776	4.44922	7.20544	0.0191228	16.5109	1.78846	7.54339	6.55065	0.000303897	0.000303897	0.000303897	8.31712	15.3251	0.000303897	0.000303897	0.000303897	2.13829	3.59125	8.71505	20.0623	0.000303897	0.000303897	4.73011	5.31807	0.000303897	9.58754	5.00602	0.000303897	12.5109	22.9904	0.000303897	1.62788	5.62822	7.91385	6.88092	1.95592	0.267294	5.92132	2.99965	0.0402561	10.5298	6.22824	0.000303897
TCGA-PL-A8LZ	basal	35.7005	0.000303897	22.9904	0.0824768	0.000303897	0.942538	2.99965	5.92132	0.000303897	4.16866	1.62788	4.73011	12.5109	0.000303897	0.000303897	0.000303897	11.1206	11.7421	0.000303897	0.000303897	0.000303897	2.73146	5.31807	9.58754	14.2179	0.000303897	0.000303897	2.49672	7.20544	0.000303897	13.289	5.62822	0.000303897	7.54339	16.5109	0.000303897	2.13829	6.55065	5.00602	9.13223	1.95592	0.431153	6.22824	3.59125	0.000303897	8.31712	6.88092	0.000303897
TCGA-E2-A1B6	basal	14.2179	0.000303897	18.0804	0.0402561	0.000303897	1.29515	4.73011	5.62822	0.000303897	10.0501	1.78846	1.95592	11.1206	0.000303897	0.000303897	0.000303897	13.289	15.3251	0.000303897	0.000303897	0.000303897	2.73146	7.20544	7.91385	20.0623	0.000303897	0.0191228	3.59125	6.55065	0.000303897	6.88092	4.16866	0.000303897	7.54339	35.7005	0.000303897	1.45626	8.31712	3.30282	5.92132	2.49672	0.267294	6.22824	2.31268	0.0824768	11.7421	5.31807	0.000303897
TCGA-EW-A1P8	basal	3.30282	0.000303897	11.1206	0.0824768	0.000303897	2.13829	2.31268	5.00602	0.000303897	8.31712	1.1205	5.31807	7.91385	0.000303897	0.000303897	0.000303897	9.13223	16.5109	0.000303897	0.000303897	0.000303897	5.92132	3.59125	6.55065	15.3251	0.000303897	0.000303897	1.95592	6.22824	0.000303897	12.5109	4.44922	0.000303897	7.20544	35.7005	0.000303897	2.49672	10.0501	4.73011	10.5298	13.289	0.431153	5.62822	3.89732	0.000303897	7.54339	20.0623	0.000303897
TCGA-OL-A66I	basal	11.1206	0.000303897	12.5109	0.0824768	0.000303897	0.726776	4.73011	5.92132	0.000303897	7.20544	1.62788	2.49672	16.5109	0.000303897	0.000303897	0.000303897	15.3251	20.0623	0.000303897	0.000303897	0.000303897	1.95592	5.00602	5.62822	10.5298	0.000303897	0.000303897	1.78846	6.55065	0.000303897	10.0501	7.54339	0.000303897	8.71505	35.7005	0.000303897	1.29515	13.289	5.31807	6.88092	2.13829	0.267294	3.30282	2.73146	0.000303897	9.58754	6.22824	0.000303897
TCGA-A7-A13D	basal	6.88092	0.000303897	16.5109	0.0824768	0.000303897	1.62788	2.13829	6.55065	0.000303897	11.7421	1.1205	7.20544	12.5109	0.000303897	0.000303897	0.000303897	9.58754	20.0623	0.000303897	0.000303897	0.000303897	3.59125	3.30282	6.22824	15.3251	0.000303897	0.000303897	2.31268	9.13223	0.000303897	14.2179	2.73146	0.000303897	7.91385	35.7005	0.000303897	4.16866	5.92132	4.44922	5.62822	3.89732	0.431153	5.00602	2.99965	0.000303897	8.71505	7.54339	0.000303897
TCGA-A1-A0SO	basal	8.31712	0.000303897	12.5109	0.000303897	0.000303897	0.726776	6.22824	8.71505	0.0824768	9.58754	1.45626	7.20544	10.5298	0.000303897	0.000303897	0.000303897	14.2179	16.5109	0.000303897	0.000303897	0.000303897	2.73146	3.89732	9.13223	22.9904	0.000303897	0.000303897	1.29515	5.00602	0.000303897	20.0623	3.59125	0.000303897	10.0501	15.3251	0.000303897	0.942538	3.30282	5.31807	4.73011	5.92132	0.267294	6.88092	2.31268	0.000303897	11.1206	4.44922	0.000303897
TCGA-C8-A1HJ	basal	7.54339	0.000303897	14.2179	0.0191228	0.000303897	0.726776	3.59125	9.13223	0.0116611	10.0501	2.49672	7.91385	11.1206	0.000303897	0.000303897	0.000303897	15.3251	20.0623	0.000303897	0.000303897	0.000303897	2.31268	8.31712	6.88092	18.0804	0.000303897	0.00345709	2.13829	6.55065	0.000303897	13.289	5.31807	0.000303897	9.58754	16.5109	0.000303897	0.942538	1.45626	5.92132	6.22824	1.95592	0.148415	5.00602	4.16866	0.00584767	7.20544	5.62822	0.000303897
TCGA-B6-A0RU	basal	4.44922	0.000303897	20.0623	0.0402561	0.000303897	1.1205	5.62822	7.54339	0.0824768	9.58754	0.942538	6.55065	8.71505	0.000303897	0.000303897	0.000303897	13.289	18.0804	0.000303897	0.000303897	0.000303897	2.73146	3.59125	9.13223	15.3251	0.000303897	0.000303897	2.49672	7.91385	0.000303897	12.5109	5.92132	0.000303897	8.31712	14.2179	0.000303897	1.29515	5.00602	4.73011	6.22824	1.95592	0.148415	7.20544	2.31268	0.000303897	10.5298	6.88092	0.000303897
TCGA-AR-A0TS	basal	3.89732	0.000303897	14.2179	0.0824768	0.000303897	1.29515	2.31268	6.55065	0.000303897	12.5109	0.726776	10.5298	6.88092	0.000303897	0.000303897	0.000303897	11.1206	16.5109	0.000303897	0.000303897	0.000303897	4.44922	4.16866	8.71505	18.0804	0.000303897	0.000303897	2.13829	7.20544	0.000303897	11.7421	5.31807	0.000303897	13.289	20.0623	0.000303897	1.45626	5.62822	5.92132	7.91385	3.59125	0.148415	6.22824	4.73011	0.000303897	10.0501	5.00602	0.000303897
TCGA-A7-A4SE	basal	10.0501	0.000303897	16.5109	0.000303897	0.000303897	0.942538	2.49672	7.54339	0.000303897	7.20544	1.78846	5.31807	35.7005	0.000303897	0.000303897	0.000303897	13.289	10.5298	0.000303897	0.000303897	0.000303897	2.31268	5.62822	5.92132	15.3251	0.000303897	0.000303897	1.95592	5.00602	0.000303897	14.2179	6.22824	0.000303897	9.58754	20.0623	0.000303897	2.73146	6.88092	4.44922	6.55065	4.73011	0.431153	2.13829	3.89732	0.000303897	8.31712	8.71505	0.000303897
TCGA-EW-A1P4	basal	2.73146	0.000303897	20.0623	0.000303897	0.000303897	0.726776	1.62788	4.44922	0.000303897	6.22824	1.78846	8.71505	6.55065	0.000303897	0.000303897	0.000303897	15.3251	14.2179	0.000303897	0.000303897	0.000303897	5.62822	5.00602	7.91385	16.5109	0.000303897	0.000303897	3.30282	10.5298	0.000303897	9.13223	7.54339	0.000303897	7.20544	35.7005	0.000303897	2.49672	4.73011	8.31712	5.31807	2.99965	0.148415	3.59125	1.95592	0.000303897	11.1206	6.88092	0.000303897
TCGA-C8-A131	basal	2.49672	0.000303897	14.2179	0.000303897	0.000303897	1.29515	2.31268	9.58754	0.000303897	11.1206	1.45626	3.89732	15.3251	0.000303897	0.000303897	0.000303897	11.7421	35.7005	0.000303897	0.000303897	0.000303897	5.62822	7.91385	9.13223	18.0804	0.000303897	0.000303897	2.73146	5.31807	0.000303897	12.5109	6.55065	0.000303897	6.22824	20.0623	0.000303897	2.13829	5.92132	4.73011	7.54339	4.16866	0.267294	1.95592	3.30282	0.000303897	13.289	6.88092	0.000303897
TCGA-AR-A5QQ	basal	7.91385	0.000303897	13.289	0.148415	0.000303897	1.1205	4.16866	6.55065	0.0116611	7.54339	1.78846	2.31268	8.31712	0.000303897	0.000303897	0.000303897	15.3251	20.0623	0.000303897	0.000303897	0.000303897	1.45626	4.73011	10.0501	16.5109	0.000303897	0.000303897	3.89732	8.71505	0.000303897	11.7421	4.44922	0.000303897	5.92132	35.7005	0.000303897	1.62788	9.58754	5.31807	6.22824	2.49672	0.0824768	3.30282	2.99965	0.0191228	11.1206	5.62822	0.000303897
TCGA-AR-A1AR	basal	2.31268	0.000303897	35.7005	0.148415	0.000303897	0.726776	1.62788	6.88092	0.000303897	9.13223	2.49672	7.91385	6.55065	0.000303897	0.000303897	0.000303897	6.22824	16.5109	0.000303897	0.000303897	0.000303897	1.78846	4.73011	9.58754	14.2179	0.000303897	0.000303897	2.99965	7.20544	0.000303897	22.9904	8.71505	0.000303897	12.5109	10.5298	0.000303897	1.45626	3.89732	5.62822	11.1206	5.00602	0.431153	5.31807	2.13829	0.000303897	8.31712	11.7421	0.000303897
TCGA-E2-A1LL	basal	6.22824	0.000303897	14.2179	0.000303897	0.000303897	1.45626	4.73011	5.62822	0.000303897	6.88092	1.29515	7.54339	9.13223	0.000303897	0.000303897	0.000303897	13.289	18.0804	0.000303897	0.000303897	0.000303897	1.95592	2.99965	7.91385	35.7005	0.000303897	0.000303897	2.49672	8.31712	0.000303897	15.3251	5.00602	0.000303897	9.58754	20.0623	0.000303897	2.13829	7.20544	5.31807	6.55065	3.30282	0.148415	4.44922	4.16866	0.000303897	10.0501	3.59125	0.000303897
TCGA-AN-A0AR	basal	1.95592	0.000303897	10.5298	0.267294	0.000303897	1.1205	6.22824	7.20544	0.000303897	9.13223	2.31268	6.55065	15.3251	0.000303897	0.000303897	0.000303897	18.0804	12.5109	0.000303897	0.000303897	0.000303897	6.88092	8.71505	7.91385	20.0623	0.000303897	0.0116611	1.29515	3.89732	0.000303897	11.7421	2.13829	0.000303897	4.73011	35.7005	0.000303897	4.16866	10.0501	2.99965	11.1206	5.00602	0.431153	8.31712	5.31807	0.0402561	3.30282	2.49672	0.000303897
TCGA-AN-A0AT	basal	5.00602	0.000303897	35.7005	0.000303897	0.000303897	0.431153	1.45626	8.71505	0.000303897	10.5298	1.95592	5.92132	9.13223	0.000303897	0.000303897	0.000303897	20.0623	15.3251	0.000303897	0.000303897	0.000303897	2.31268	6.22824	8.31712	13.289	0.000303897	0.000303897	2.13829	10.0501	0.000303897	12.5109	3.59125	0.000303897	7.20544	22.9904	0.000303897	1.29515	4.73011	6.55065	5.31807	4.16866	0.267294	3.30282	2.99965	0.000303897	7.54339	7.91385	0.000303897
TCGA-D8-A1JL	basal	11.7421	0.000303897	35.7005	0.0402561	0.000303897	2.49672	3.30282	9.58754	0.0191228	10.5298	0.942538	7.54339	4.73011	0.000303897	0.000303897	0.000303897	10.0501	16.5109	0.000303897	0.000303897	0.000303897	2.13829	5.62822	7.20544	12.5109	0.000303897	0.000303897	3.89732	4.44922	0.000303897	14.2179	4.16866	0.000303897	15.3251	20.0623	0.000303897	1.29515	3.59125	6.88092	6.55065	1.78846	0.267294	5.31807	5.00602	0.000303897	8.71505	6.22824	0.000303897
TCGA-LL-A8F5	basal	10.0501	0.000303897	13.289	0.000303897	0.000303897	0.942538	4.44922	6.88092	0.000303897	11.1206	1.1205	1.78846	12.5109	0.000303897	0.000303897	0.000303897	16.5109	14.2179	0.000303897	0.000303897	0.000303897	2.13829	5.31807	5.92132	18.0804	0.000303897	0.000303897	2.73146	7.54339	0.000303897	8.71505	5.00602	0.000303897	7.91385	35.7005	0.000303897	2.31268	10.5298	7.20544	4.16866	2.99965	0.431153	5.62822	6.55065	0.000303897	8.31712	4.73011	0.000303897
TCGA-AN-A0FJ	basal	4.44922	0.000303897	16.5109	0.431153	0.000303897	1.29515	3.30282	3.89732	0.0402561	9.58754	0.942538	7.54339	10.5298	0.000303897	0.000303897	0.000303897	13.289	20.0623	0.000303897	0.000303897	0.000303897	7.20544	2.31268	10.0501	15.3251	0.000303897	0.000303897	1.78846	11.7421	0.000303897	12.5109	4.16866	0.000303897	9.13223	18.0804	0.000303897	1.62788	4.73011	5.92132	5.62822	2.49672	0.267294	7.91385	2.99965	0.148415	8.31712	6.88092	0.000303897
TCGA-AC-A62X	basal	20.0623	0.000303897	11.1206	0.000303897	0.000303897	0.942538	4.44922	3.89732	0.000303897	8.31712	2.73146	2.13829	13.289	0.000303897	0.000303897	0.000303897	10.0501	15.3251	0.000303897	0.000303897	0.000303897	9.58754	2.31268	7.20544	14.2179	0.000303897	0.000303897	2.49672	5.31807	0.000303897	16.5109	5.00602	0.000303897	6.88092	35.7005	0.000303897	1.62788	5.62822	4.16866	7.54339	1.78846	0.267294	6.55065	3.30282	0.000303897	8.71505	18.0804	0.000303897
TCGA-A2-A4S1	basal	4.44922	0.000303897	10.5298	0.726776	0.000303897	1.95592	3.59125	6.55065	0.0824768	7.91385	1.78846	1.62788	7.54339	0.000303897	0.000303897	0.000303897	22.9904	16.5109	0.000303897	0.000303897	0.000303897	1.29515	6.22824	8.31712	18.0804	0.000303897	0.000303897	2.99965	8.71505	0.000303897	13.289	5.62822	0.000303897	5.31807	35.7005	0.000303897	0.0402561	12.5109	5.92132	3.30282	5.00602	0.431153	4.73011	2.73146	0.000303897	11.1206	7.20544	0.000303897
TCGA-A2-A3XY	basal	14.2179	0.000303897	8.71505	0.0824768	0.000303897	2.73146	2.49672	6.88092	0.0191228	10.0501	1.1205	5.00602	22.9904	0.000303897	0.000303897	0.000303897	11.1206	12.5109	0.000303897	0.000303897	0.000303897	3.59125	4.44922	6.55065	15.3251	0.000303897	0.0116611	2.13829	7.54339	0.000303897	10.5298	4.16866	0.000303897	5.92132	35.7005	0.000303897	1.29515	7.91385	4.73011	5.62822	3.30282	0.148415	20.0623	1.78846	0.0402561	9.58754	6.22824	0.000303897
TCGA-A1-A0SK	basal	4.73011	0.000303897	14.2179	0.0402561	0.000303897	1.78846	6.55065	15.3251	0.000303897	11.7421	1.1205	5.62822	6.22824	0.000303897	0.000303897	0.000303897	12.5109	18.0804	0.000303897	0.000303897	0.000303897	4.16866	16.5109	8.31712	13.289	0.000303897	0.0191228	1.45626	8.71505	0.000303897	10.5298	4.44922	0.000303897	7.20544	35.7005	0.000303897	1.62788	6.88092	3.59125	9.13223	2.99965	0.148415	7.91385	0.726776	0.000303897	5.92132	2.31268	0.000303897
TCGA-D8-A27F	basal	4.73011	0.000303897	20.0623	0.0824768	0.000303897	0.726776	0.942538	6.88092	0.000303897	11.1206	1.62788	10.0501	9.13223	0.000303897	0.000303897	0.000303897	14.2179	18.0804	0.000303897	0.000303897	0.000303897	7.91385	2.73146	5.00602	11.7421	0.000303897	0.000303897	3.59125	5.62822	0.000303897	12.5109	6.22824	0.000303897	7.20544	15.3251	0.000303897	3.89732	2.99965	4.44922	8.31712	3.30282	0.431153	5.92132	5.31807	0.000303897	7.54339	6.55065	0.000303897
TCGA-A1-A0SP	basal	7.54339	0.000303897	12.5109	0.0824768	0.000303897	0.726776	1.78846	6.22824	0.000303897	10.5298	3.59125	6.88092	11.7421	0.000303897	0.000303897	0.000303897	11.1206	16.5109	0.000303897	0.000303897	0.000303897	4.16866	3.30282	6.55065	14.2179	0.000303897	0.000303897	2.49672	8.71505	0.000303897	10.0501	5.00602	0.000303897	7.91385	35.7005	0.000303897	2.13829	5.92132	2.99965	5.62822	4.44922	0.267294	7.20544	2.73146	0.000303897	15.3251	5.31807	0.000303897
TCGA-B6-A0I1	basal	10.0501	0.000303897	12.5109	0.000303897	0.000303897	1.45626	5.31807	2.99965	0.0402561	11.7421	1.62788	1.78846	20.0623	0.000303897	0.000303897	0.000303897	13.289	18.0804	0.000303897	0.000303897	0.000303897	6.55065	2.73146	7.20544	16.5109	0.000303897	0.0191228	0.942538	3.89732	0.000303897	14.2179	3.30282	0.000303897	6.22824	22.9904	0.000303897	4.73011	7.91385	4.44922	5.62822	4.16866	0.431153	5.92132	1.95592	0.000303897	7.54339	8.71505	0.000303897
TCGA-AQ-A54N	basal	2.99965	0.000303897	15.3251	0.0824768	0.000303897	5.62822	5.92132	3.59125	0.000303897	11.1206	1.29515	0.726776	35.7005	0.000303897	0.000303897	0.000303897	22.9904	16.5109	0.000303897	0.000303897	0.000303897	8.31712	1.95592	5.31807	13.289	0.000303897	0.000303897	2.49672	9.58754	0.000303897	11.7421	4.44922	0.000303897	7.54339	18.0804	0.000303897	4.16866	12.5109	1.78846	5.00602	3.30282	0.942538	7.20544	1.62788	0.000303897	9.13223	6.88092	0.000303897
TCGA-A7-A26I	basal	4.73011	0.000303897	10.0501	0.148415	0.000303897	1.1205	1.45626	7.20544	0.726776	5.92132	2.99965	16.5109	5.00602	0.000303897	0.000303897	0.000303897	7.91385	13.289	0.000303897	0.000303897	0.000303897	11.1206	2.31268	7.54339	18.0804	0.000303897	0.0116611	3.30282	9.13223	0.000303897	22.9904	2.13829	0.000303897	20.0623	8.71505	0.000303897	1.29515	1.95592	11.7421	6.88092	1.78846	0.0824768	4.44922	8.31712	0.431153	12.5109	14.2179	0.000303897
TCGA-A2-A0ST	basal	12.5109	0.000303897	11.1206	0.148415	0.000303897	0.726776	2.49672	8.31712	0.000303897	6.88092	1.45626	5.31807	5.92132	0.000303897	0.000303897	0.000303897	15.3251	18.0804	0.000303897	0.000303897	0.000303897	2.31268	5.00602	7.54339	13.289	0.000303897	0.000303897	2.73146	6.55065	0.000303897	14.2179	5.62822	0.000303897	9.58754	35.7005	0.000303897	1.1205	7.91385	4.44922	6.22824	3.89732	0.267294	4.16866	1.95592	0.000303897	10.5298	9.13223	0.000303897
TCGA-C8-A12K	basal	16.5109	0.000303897	35.7005	0.0824768	0.000303897	1.1205	2.13829	12.5109	0.000303897	7.54339	1.45626	5.92132	7.91385	0.000303897	0.000303897	0.000303897	10.5298	14.2179	0.000303897	0.000303897	0.000303897	4.44922	6.22824	8.31712	15.3251	0.000303897	0.000303897	2.31268	10.0501	0.000303897	11.7421	3.30282	0.000303897	6.55065	18.0804	0.000303897	1.78846	3.59125	4.16866	5.00602	5.31807	0.267294	7.20544	3.89732	0.000303897	9.13223	5.62822	0.000303897
TCGA-D8-A1JK	basal	8.71505	0.000303897	14.2179	0.431153	0.000303897	0.726776	2.49672	11.7421	0.000303897	7.20544	1.29515	4.44922	8.31712	0.000303897	0.000303897	0.000303897	15.3251	20.0623	0.000303897	0.000303897	0.000303897	7.54339	3.89732	5.31807	18.0804	0.000303897	0.000303897	2.73146	5.62822	0.000303897	16.5109	5.92132	0.000303897	6.55065	35.7005	0.000303897	1.78846	4.73011	6.22824	5.00602	2.13829	0.267294	2.31268	3.59125	0.000303897	11.1206	9.58754	0.000303897
TCGA-E9-A22G	basal	15.3251	0.000303897	20.0623	0.0824768	0.000303897	0.726776	4.16866	4.73011	0.000303897	11.1206	1.1205	5.62822	13.289	0.000303897	0.000303897	0.000303897	10.0501	18.0804	0.000303897	0.000303897	0.000303897	5.00602	4.44922	8.71505	11.7421	0.000303897	0.000303897	2.13829	9.13223	0.000303897	9.58754	3.59125	0.000303897	7.54339	22.9904	0.000303897	1.78846	6.22824	3.89732	6.55065	8.31712	0.267294	5.92132	1.95592	0.000303897	2.99965	6.88092	0.000303897
TCGA-E2-A1LK	basal	9.13223	0.000303897	16.5109	0.0116611	0.000303897	0.942538	2.31268	3.89732	0.000303897	20.0623	1.29515	5.00602	18.0804	0.000303897	0.000303897	0.000303897	11.1206	14.2179	0.0402561	0.000303897	0.000303897	5.62822	2.99965	5.92132	12.5109	0.000303897	0.00584767	1.62788	7.20544	0.0191228	13.289	4.16866	0.000303897	7.91385	35.7005	0.000303897	2.73146	6.22824	7.54339	6.55065	4.73011	0.431153	5.31807	1.95592	0.000303897	10.5298	8.31712	0.000303897
TCGA-B6-A402	basal	8.71505	0.000303897	11.7421	0.0824768	0.000303897	1.29515	2.99965	9.13223	0.000303897	15.3251	2.31268	4.44922	13.289	0.000303897	0.000303897	0.000303897	8.31712	18.0804	0.000303897	0.000303897	0.000303897	4.16866	7.20544	3.89732	22.9904	0.000303897	0.0191228	2.49672	6.22824	0.000303897	5.92132	4.73011	0.000303897	5.62822	20.0623	0.000303897	2.73146	5.00602	5.31807	6.88092	3.59125	0.148415	9.58754	3.30282	0.0402561	7.91385	11.1206	0.000303897
TCGA-AO-A1KR	basal	5.62822	0.000303897	13.289	0.000303897	0.000303897	3.89732	4.16866	5.00602	0.000303897	11.7421	1.62788	2.31268	20.0623	0.000303897	0.000303897	0.000303897	16.5109	35.7005	0.000303897	0.000303897	0.000303897	10.0501	4.44922	6.55065	18.0804	0.000303897	0.000303897	1.45626	8.31712	0.000303897	6.88092	2.73146	0.000303897	7.20544	22.9904	0.000303897	0.942538	7.54339	5.31807	5.92132	2.49672	0.431153	10.5298	3.59125	0.000303897	9.58754	6.22824	0.000303897
TCGA-E2-A14N	basal	13.289	0.000303897	18.0804	0.000303897	0.000303897	2.31268	1.95592	9.13223	0.000303897	10.0501	1.62788	4.44922	11.7421	0.000303897	0.000303897	0.000303897	5.92132	14.2179	0.000303897	0.000303897	0.000303897	3.89732	8.71505	7.20544	15.3251	0.000303897	0.000303897	1.78846	5.62822	0.000303897	7.91385	5.31807	0.000303897	11.1206	22.9904	0.000303897	3.30282	2.99965	3.59125	7.54339	5.00602	0.431153	10.5298	2.49672	0.000303897	6.88092	9.58754	0.000303897
TCGA-A2-A4RX	basal	3.30282	0.000303897	12.5109	0.0824768	0.000303897	2.31268	2.49672	8.31712	0.000303897	7.20544	0.942538	5.62822	6.55065	0.000303897	0.000303897	0.000303897	20.0623	11.7421	0.000303897	0.000303897	0.000303897	5.92132	4.73011	8.71505	18.0804	0.000303897	0.000303897	4.16866	9.58754	0.000303897	13.289	3.89732	0.000303897	9.13223	16.5109	0.000303897	2.99965	7.54339	6.88092	5.31807	1.1205	0.148415	1.78846	3.59125	0.000303897	11.1206	6.22824	0.000303897
TCGA-A7-A6VY	basal	6.88092	0.000303897	14.2179	0.000303897	0.000303897	0.726776	4.16866	5.62822	0.000303897	8.71505	1.45626	3.89732	13.289	0.000303897	0.000303897	0.000303897	12.5109	15.3251	0.000303897	0.000303897	0.000303897	7.91385	3.59125	7.54339	18.0804	0.000303897	0.000303897	1.95592	7.20544	0.000303897	10.5298	6.55065	0.000303897	8.31712	35.7005	0.000303897	2.31268	9.58754	5.31807	4.44922	1.62788	0.267294	1.78846	3.30282	0.000303897	10.0501	5.92132	0.000303897
TCGA-AC-A8OQ	basal	8.71505	0.000303897	9.58754	0.000303897	0.000303897	2.31268	2.13829	6.22824	0.000303897	9.13223	1.1205	4.73011	12.5109	0.000303897	0.000303897	0.000303897	35.7005	11.7421	0.000303897	0.000303897	0.000303897	1.78846	3.59125	5.92132	16.5109	0.000303897	0.0824768	2.49672	6.88092	0.000303897	11.1206	2.99965	0.000303897	8.31712	20.0623	0.000303897	3.30282	7.20544	5.00602	4.16866	4.44922	0.267294	5.31807	1.62788	0.000303897	7.54339	6.55065	0.000303897
TCGA-A2-A0T0	basal	3.30282	0.000303897	18.0804	0.000303897	0.000303897	1.29515	2.13829	7.91385	0.000303897	12.5109	1.62788	7.20544	11.1206	0.000303897	0.000303897	0.000303897	10.5298	20.0623	0.000303897	0.000303897	0.000303897	1.95592	6.22824	8.71505	22.9904	0.000303897	0.000303897	1.78846	5.00602	0.000303897	13.289	8.31712	0.000303897	10.0501	15.3251	0.000303897	4.73011	5.62822	9.58754	6.55065	2.99965	0.148415	3.59125	2.49672	0.000303897	5.92132	6.88092	0.000303897
TCGA-A2-A1G1	basal	3.30282	0.000303897	13.289	0.148415	0.000303897	1.29515	1.78846	10.0501	0.000303897	8.71505	2.13829	10.5298	3.89732	0.000303897	0.000303897	0.000303897	8.31712	14.2179	0.000303897	0.000303897	0.000303897	5.92132	5.62822	9.13223	18.0804	0.000303897	0.000303897	2.73146	6.88092	0.000303897	20.0623	6.22824	0.000303897	12.5109	35.7005	0.000303897	2.49672	1.95592	7.20544	7.54339	5.00602	0.431153	6.55065	4.16866	0.000303897	11.1206	7.91385	0.000303897
TCGA-B6-A409	basal	7.20544	0.000303897	12.5109	0.000303897	0.000303897	3.30282	2.13829	5.31807	0.000303897	11.7421	1.29515	1.45626	14.2179	0.000303897	0.000303897	0.000303897	13.289	16.5109	0.000303897	0.000303897	0.000303897	4.16866	3.59125	7.54339	15.3251	0.000303897	0.000303897	1.78846	5.92132	0.000303897	10.5298	6.22824	0.000303897	11.1206	20.0623	0.000303897	6.88092	5.62822	2.99965	6.55065	4.73011	0.431153	2.31268	4.44922	0.000303897	8.71505	7.91385	0.000303897
TCGA-E2-A14X	basal	6.55065	0.000303897	16.5109	0.0824768	0.000303897	1.62788	2.31268	8.71505	0.0191228	22.9904	1.45626	5.62822	7.20544	0.000303897	0.000303897	0.000303897	9.58754	13.289	0.000303897	0.000303897	0.000303897	11.1206	6.22824	5.00602	18.0804	0.000303897	0.00584767	2.99965	7.54339	0.000303897	11.7421	4.73011	0.000303897	7.91385	20.0623	0.000303897	1.29515	4.16866	2.13829	5.92132	1.78846	0.148415	5.31807	1.95592	0.0402561	10.0501	9.13223	0.000303897
TCGA-AO-A0J6	basal	6.88092	0.000303897	14.2179	0.148415	0.000303897	1.1205	4.16866	3.89732	0.000303897	7.91385	1.29515	2.73146	11.7421	0.000303897	0.000303897	0.000303897	1.62788	16.5109	0.000303897	0.000303897	0.000303897	8.31712	1.95592	8.71505	13.289	0.000303897	0.000303897	1.78846	2.99965	0.000303897	15.3251	12.5109	0.000303897	9.58754	22.9904	0.000303897	4.73011	5.31807	5.62822	4.44922	5.00602	0.267294	9.13223	3.30282	0.000303897	6.55065	7.54339	0.000303897
TCGA-AO-A0J4	basal	9.13223	0.000303897	13.289	0.0824768	0.000303897	0.942538	1.95592	6.88092	0.000303897	15.3251	0.726776	6.55065	12.5109	0.000303897	0.000303897	0.000303897	8.71505	14.2179	0.000303897	0.000303897	0.000303897	5.00602	4.44922	5.92132	16.5109	0.000303897	0.000303897	3.59125	7.20544	0.000303897	10.0501	3.30282	0.000303897	11.7421	20.0623	0.000303897	1.78846	5.31807	8.31712	4.73011	5.62822	0.148415	4.16866	2.31268	0.000303897	9.58754	6.22824	0.000303897
TCGA-D8-A27M	basal	5.92132	0.000303897	18.0804	0.148415	0.000303897	0.726776	1.45626	9.13223	0.000303897	10.5298	0.942538	7.91385	7.54339	0.000303897	0.000303897	0.000303897	8.31712	14.2179	0.000303897	0.000303897	0.000303897	3.59125	6.22824	6.88092	13.289	0.000303897	0.000303897	2.13829	10.0501	0.000303897	16.5109	5.00602	0.000303897	11.1206	35.7005	0.000303897	2.31268	4.73011	5.31807	3.30282	2.99965	0.267294	4.16866	2.73146	0.000303897	9.58754	15.3251	0.000303897
TCGA-AC-A2QH	basal	0.942538	0.000303897	9.13223	0.0402561	0.000303897	1.1205	2.99965	4.73011	0.726776	12.5109	3.30282	16.5109	6.22824	0.000303897	0.000303897	0.000303897	14.2179	13.289	0.000303897	0.000303897	0.000303897	2.73146	4.44922	6.55065	20.0623	0.000303897	0.000303897	5.62822	10.5298	0.000303897	22.9904	2.31268	0.000303897	10.0501	11.7421	0.000303897	0.148415	1.62788	7.54339	5.00602	7.91385	0.267294	8.71505	2.49672	0.0824768	7.20544	5.31807	0.000303897
TCGA-C8-A134	basal	6.88092	0.000303897	13.289	0.0824768	0.000303897	1.95592	3.30282	6.55065	0.0191228	11.7421	0.726776	8.71505	10.0501	0.000303897	0.000303897	0.000303897	11.1206	20.0623	0.000303897	0.000303897	0.000303897	5.62822	3.89732	5.92132	16.5109	0.000303897	0.000303897	2.99965	5.00602	0.000303897	12.5109	6.22824	0.000303897	9.58754	14.2179	0.000303897	1.1205	2.49672	4.73011	7.91385	2.13829	0.267294	4.44922	5.31807	0.000303897	8.31712	7.20544	0.000303897
TCGA-A2-A3Y0	basal	5.92132	0.000303897	13.289	0.148415	0.000303897	1.1205	1.95592	8.31712	0.0402561	10.5298	1.29515	2.99965	12.5109	0.000303897	0.000303897	0.000303897	5.31807	20.0623	0.000303897	0.000303897	0.000303897	3.59125	4.44922	6.55065	14.2179	0.000303897	0.000303897	2.49672	7.91385	0.000303897	9.13223	5.62822	0.000303897	8.71505	35.7005	0.000303897	1.78846	10.0501	6.22824	7.54339	5.00602	0.267294	4.73011	2.13829	0.000303897	11.7421	2.73146	0.000303897
TCGA-E9-A243	basal	4.44922	0.000303897	13.289	0.148415	0.000303897	0.267294	2.49672	7.54339	0.0191228	10.5298	1.29515	9.13223	7.91385	0.000303897	0.000303897	0.000303897	11.1206	15.3251	0.000303897	0.000303897	0.000303897	2.73146	5.00602	14.2179	22.9904	0.000303897	0.0116611	3.30282	9.58754	0.000303897	20.0623	5.62822	0.000303897	8.71505	18.0804	0.000303897	4.16866	3.59125	7.20544	4.73011	5.31807	0.431153	2.99965	1.78846	0.0402561	8.31712	5.92132	0.000303897
TCGA-S3-AA0Z	basal	1.62788	0.000303897	14.2179	0.0191228	0.000303897	0.431153	2.99965	5.92132	0.0824768	8.31712	1.29515	4.73011	15.3251	0.000303897	0.000303897	0.000303897	10.0501	16.5109	0.000303897	0.000303897	0.000303897	7.91385	3.59125	6.88092	22.9904	0.000303897	0.00584767	2.49672	7.20544	0.000303897	10.5298	6.55065	0.000303897	5.62822	20.0623	0.000303897	4.16866	11.1206	6.22824	3.30282	1.78846	0.726776	12.5109	2.73146	0.148415	9.13223	7.54339	0.000303897
TCGA-EW-A1PB	basal	13.289	0.000303897	16.5109	0.431153	0.000303897	1.62788	2.13829	5.62822	0.000303897	7.54339	1.45626	3.89732	8.71505	0.000303897	0.000303897	0.000303897	12.5109	15.3251	0.000303897	0.000303897	0.000303897	4.16866	2.49672	7.20544	10.5298	0.000303897	0.00584767	2.73146	6.22824	0.000303897	11.7421	3.30282	0.000303897	11.1206	35.7005	0.000303897	5.00602	8.31712	4.73011	6.55065	1.95592	0.267294	6.88092	2.31268	0.0116611	9.13223	22.9904	0.000303897
TCGA-BH-A0WA	basal	7.91385	0.000303897	18.0804	0.000303897	0.000303897	0.726776	2.99965	6.22824	0.000303897	13.289	1.29515	10.0501	8.31712	0.000303897	0.000303897	0.000303897	8.71505	14.2179	0.000303897	0.000303897	0.000303897	5.00602	3.30282	7.54339	22.9904	0.000303897	0.000303897	1.95592	7.20544	0.000303897	10.5298	4.73011	0.000303897	9.58754	15.3251	0.000303897	2.49672	4.16866	5.92132	5.31807	2.13829	0.148415	5.62822	3.89732	0.000303897	12.5109	6.88092	0.000303897
TCGA-D8-A1XK	basal	4.73011	0.000303897	14.2179	0.148415	0.000303897	0.726776	1.62788	7.54339	0.000303897	9.58754	1.29515	6.22824	8.31712	0.000303897	0.000303897	0.000303897	11.7421	18.0804	0.000303897	0.000303897	0.000303897	2.99965	5.31807	8.71505	13.289	0.000303897	0.0824768	4.16866	5.92132	0.000303897	16.5109	4.44922	0.000303897	10.0501	22.9904	0.000303897	1.45626	3.59125	5.62822	7.20544	2.13829	0.431153	10.5298	5.00602	0.000303897	6.55065	7.91385	0.000303897
TCGA-BH-A0RX	basal	12.5109	0.000303897	15.3251	0.000303897	0.000303897	1.62788	4.16866	5.92132	0.000303897	11.1206	1.1205	3.30282	13.289	0.000303897	0.000303897	0.000303897	11.7421	22.9904	0.000303897	0.000303897	0.000303897	3.59125	4.73011	8.71505	18.0804	0.000303897	0.000303897	2.31268	6.55065	0.000303897	16.5109	5.62822	0.000303897	7.91385	35.7005	0.000303897	2.13829	7.54339	3.89732	6.88092	1.95592	0.267294	5.00602	2.49672	0.000303897	9.13223	6.22824	0.000303897
TCGA-C8-A27B	basal	10.5298	0.000303897	15.3251	0.000303897	0.000303897	0.726776	2.31268	16.5109	0.000303897	8.31712	0.942538	7.54339	8.71505	0.000303897	0.000303897	0.000303897	9.58754	22.9904	0.000303897	0.000303897	0.000303897	5.31807	4.44922	5.62822	11.7421	0.000303897	0.000303897	3.89732	6.88092	0.000303897	14.2179	4.73011	0.000303897	12.5109	11.1206	0.000303897	2.49672	3.59125	4.16866	5.00602	1.78846	0.267294	6.22824	2.13829	0.000303897	9.13223	6.55065	0.000303897
TCGA-OL-A5D7	basal	11.1206	0.000303897	22.9904	0.148415	0.000303897	0.942538	3.59125	3.30282	0.000303897	8.31712	1.78846	2.13829	18.0804	0.000303897	0.000303897	0.000303897	15.3251	20.0623	0.000303897	0.000303897	0.000303897	6.88092	4.73011	5.62822	12.5109	0.000303897	0.000303897	1.62788	7.91385	0.000303897	8.71505	2.73146	0.000303897	7.20544	35.7005	0.000303897	4.44922	10.0501	2.49672	4.16866	2.31268	0.431153	7.54339	2.99965	0.000303897	9.13223	5.92132	0.000303897
TCGA-A2-A0D0	basal	5.31807	0.000303897	15.3251	0.148415	0.000303897	1.1205	4.44922	6.22824	0.000303897	10.0501	1.45626	5.92132	11.7421	0.000303897	0.000303897	0.000303897	12.5109	35.7005	0.000303897	0.000303897	0.000303897	1.95592	4.16866	4.73011	16.5109	0.000303897	0.0402561	3.30282	7.91385	0.000303897	8.31712	3.59125	0.000303897	13.289	22.9904	0.000303897	2.99965	6.55065	3.89732	7.54339	2.31268	0.0824768	9.58754	2.49672	0.000303897	8.71505	5.00602	0.000303897
TCGA-E2-A14R	basal	8.71505	0.000303897	9.58754	0.0191228	0.000303897	1.1205	2.31268	13.289	0.0116611	10.0501	2.49672	4.16866	7.91385	0.000303897	0.000303897	0.000303897	15.3251	20.0623	0.000303897	0.000303897	0.000303897	5.62822	7.54339	5.00602	11.7421	0.000303897	0.000303897	2.13829	10.5298	0.000303897	9.13223	3.89732	0.000303897	6.22824	22.9904	0.000303897	1.95592	5.31807	4.73011	7.20544	1.45626	0.431153	6.55065	2.99965	0.0824768	8.31712	5.92132	0.000303897
TCGA-AC-A7VC	basal	1.45626	0.000303897	9.58754	0.000303897	0.000303897	2.31268	4.73011	7.20544	0.000303897	11.1206	1.78846	2.13829	14.2179	0.000303897	0.000303897	0.000303897	20.0623	15.3251	0.000303897	0.000303897	0.000303897	1.95592	5.92132	7.54339	13.289	0.000303897	0.000303897	3.30282	10.0501	0.000303897	8.31712	3.59125	0.000303897	6.55065	22.9904	0.000303897	0.431153	10.5298	5.00602	6.88092	5.31807	0.726776	5.62822	2.49672	0.000303897	11.7421	6.22824	0.000303897
TCGA-A2-A0YJ	basal	2.13829	0.000303897	15.3251	0.148415	0.000303897	0.942538	1.95592	8.31712	0.000303897	13.289	1.29515	11.1206	6.88092	0.000303897	0.000303897	0.000303897	5.31807	18.0804	0.000303897	0.000303897	0.000303897	7.54339	3.89732	4.44922	14.2179	0.000303897	0.000303897	2.49672	4.16866	0.000303897	10.0501	4.73011	0.000303897	11.7421	16.5109	0.000303897	5.00602	2.73146	3.59125	9.58754	5.92132	0.267294	6.55065	2.31268	0.000303897	10.5298	35.7005	0.000303897
TCGA-E2-A150	basal	4.44922	0.000303897	22.9904	0.148415	0.000303897	0.726776	1.78846	5.00602	0.000303897	9.58754	1.1205	9.13223	7.91385	0.000303897	0.000303897	0.000303897	8.71505	15.3251	0.000303897	0.000303897	0.000303897	6.22824	2.99965	7.20544	12.5109	0.000303897	0.000303897	2.31268	8.31712	0.000303897	14.2179	3.59125	0.000303897	13.289	35.7005	0.000303897	2.13829	3.89732	6.88092	7.54339	4.16866	0.431153	11.7421	5.62822	0.0402561	5.92132	10.5298	0.000303897
TCGA-BH-A18G	basal	3.59125	0.000303897	16.5109	0.000303897	0.000303897	1.29515	3.89732	7.20544	0.000303897	5.31807	1.62788	1.95592	14.2179	0.000303897	0.000303897	0.000303897	10.5298	20.0623	0.000303897	0.000303897	0.000303897	4.16866	5.92132	9.58754	18.0804	0.000303897	0.000303897	2.73146	9.13223	0.000303897	11.1206	6.55065	0.000303897	5.00602	22.9904	0.000303897	4.73011	6.88092	8.31712	5.62822	3.30282	0.431153	6.22824	1.78846	0.000303897	7.91385	8.71505	0.000303897
TCGA-A2-A25F	basal	5.31807	0.000303897	16.5109	0.0824768	0.000303897	0.726776	2.99965	9.13223	0.000303897	11.1206	1.62788	8.31712	5.92132	0.000303897	0.000303897	0.000303897	9.58754	13.289	0.000303897	0.000303897	0.000303897	2.13829	4.44922	7.54339	14.2179	0.000303897	0.000303897	3.89732	7.20544	0.000303897	20.0623	6.88092	0.000303897	11.7421	18.0804	0.000303897	0.942538	5.00602	5.62822	6.22824	2.49672	0.267294	4.73011	1.78846	0.000303897	12.5109	7.91385	0.000303897
TCGA-S3-AA10	basal	12.5109	0.000303897	20.0623	0.0402561	0.000303897	0.726776	1.62788	5.92132	0.000303897	10.0501	0.942538	5.00602	9.13223	0.000303897	0.000303897	0.000303897	16.5109	14.2179	0.000303897	0.000303897	0.000303897	2.73146	4.16866	6.22824	13.289	0.000303897	0.000303897	1.78846	7.91385	0.000303897	10.5298	3.89732	0.000303897	7.54339	35.7005	0.000303897	3.59125	6.55065	5.62822	4.73011	6.88092	0.267294	3.30282	2.49672	0.000303897	8.71505	7.20544	0.000303897
TCGA-AR-A256	basal	1.95592	0.000303897	12.5109	0.000303897	0.000303897	1.1205	3.89732	5.31807	0.0824768	13.289	1.45626	10.5298	9.58754	0.000303897	0.000303897	0.000303897	5.92132	16.5109	0.000303897	0.000303897	0.000303897	5.62822	3.30282	8.71505	20.0623	0.000303897	0.000303897	2.31268	8.31712	0.000303897	18.0804	6.88092	0.000303897	11.7421	15.3251	0.000303897	3.59125	1.78846	7.20544	4.44922	2.49672	0.431153	6.55065	2.13829	0.000303897	7.91385	11.1206	0.000303897
TCGA-A2-A3XS	basal	10.5298	0.000303897	13.289	0.0824768	0.000303897	0.942538	3.30282	7.54339	0.000303897	11.7421	1.1205	3.89732	12.5109	0.000303897	0.000303897	0.000303897	15.3251	18.0804	0.000303897	0.000303897	0.000303897	6.88092	5.92132	5.62822	16.5109	0.000303897	0.000303897	1.45626	8.31712	0.000303897	10.0501	5.00602	0.000303897	6.22824	22.9904	0.000303897	2.31268	7.20544	2.99965	4.44922	2.13829	0.431153	6.55065	2.49672	0.000303897	8.71505	5.31807	0.000303897
TCGA-A2-A0YE	basal	5.62822	0.000303897	9.58754	0.0824768	0.000303897	0.942538	2.13829	5.92132	0.0402561	7.91385	1.1205	10.5298	9.13223	0.000303897	0.000303897	0.000303897	20.0623	16.5109	0.000303897	0.000303897	0.000303897	4.73011	2.31268	11.1206	18.0804	0.000303897	0.000303897	1.78846	7.54339	0.000303897	12.5109	5.31807	0.000303897	6.22824	35.7005	0.000303897	1.62788	5.00602	8.71505	4.44922	2.99965	0.431153	8.31712	3.89732	0.000303897	11.7421	2.73146	0.000303897
TCGA-E9-A5FL	basal	3.89732	0.000303897	13.289	0.000303897	0.000303897	1.45626	5.00602	9.13223	0.000303897	11.7421	1.62788	1.95592	15.3251	0.000303897	0.000303897	0.000303897	10.0501	20.0623	0.000303897	0.000303897	0.000303897	2.13829	9.58754	14.2179	22.9904	0.000303897	0.000303897	4.44922	7.20544	0.000303897	6.88092	4.73011	0.000303897	6.22824	35.7005	0.000303897	3.30282	7.91385	12.5109	2.73146	2.31268	0.431153	4.16866	10.5298	0.000303897	8.31712	5.92132	0.000303897
TCGA-C8-A12V	basal	22.9904	0.000303897	18.0804	0.0824768	0.000303897	0.726776	2.49672	7.20544	0.000303897	8.71505	0.942538	5.31807	8.31712	0.000303897	0.000303897	0.000303897	11.7421	16.5109	0.000303897	0.000303897	0.000303897	2.73146	5.62822	6.55065	13.289	0.000303897	0.000303897	2.99965	10.0501	0.000303897	12.5109	5.00602	0.000303897	7.91385	20.0623	0.000303897	1.1205	6.22824	4.16866	6.88092	2.13829	0.267294	4.44922	2.31268	0.000303897	11.1206	5.92132	0.000303897
TCGA-E2-A1LI	basal	9.58754	0.000303897	20.0623	0.0824768	0.000303897	0.431153	2.13829	7.91385	0.000303897	13.289	1.29515	3.89732	11.7421	0.000303897	0.000303897	0.000303897	8.31712	18.0804	0.000303897	0.000303897	0.000303897	12.5109	6.22824	5.31807	14.2179	0.000303897	0.000303897	1.62788	6.88092	0.000303897	9.13223	4.44922	0.000303897	11.1206	15.3251	0.000303897	2.99965	3.59125	4.16866	6.55065	1.78846	0.267294	7.20544	2.31268	0.000303897	10.5298	5.62822	0.000303897
TCGA-EW-A6SB	basal	6.88092	0.000303897	16.5109	0.000303897	0.000303897	0.726776	3.59125	6.55065	0.000303897	11.1206	1.29515	1.78846	13.289	0.000303897	0.000303897	0.000303897	9.13223	22.9904	0.000303897	0.000303897	0.000303897	2.49672	5.31807	7.54339	20.0623	0.000303897	0.000303897	2.31268	7.91385	0.000303897	5.92132	5.00602	0.000303897	10.0501	35.7005	0.000303897	1.62788	8.71505	3.89732	7.20544	1.95592	0.431153	5.62822	3.30282	0.148415	11.7421	8.31712	0.000303897
TCGA-EW-A1PH	basal	16.5109	0.000303897	11.1206	0.000303897	0.000303897	1.29515	2.73146	6.22824	0.000303897	20.0623	1.95592	2.31268	14.2179	0.000303897	0.000303897	0.000303897	6.88092	12.5109	0.000303897	0.000303897	0.000303897	4.16866	4.73011	9.58754	15.3251	0.000303897	0.000303897	1.45626	7.20544	0.000303897	8.71505	3.30282	0.000303897	5.31807	18.0804	0.000303897	5.00602	3.89732	5.92132	6.55065	5.62822	0.267294	7.54339	1.78846	0.000303897	10.0501	10.5298	0.000303897
TCGA-OL-A6VO	basal	15.3251	0.000303897	22.9904	0.0824768	0.000303897	1.29515	2.49672	7.20544	0.000303897	11.1206	1.78846	3.89732	14.2179	0.000303897	0.000303897	0.000303897	10.5298	18.0804	0.000303897	0.000303897	0.000303897	12.5109	6.88092	5.62822	13.289	0.000303897	0.000303897	2.13829	10.0501	0.000303897	6.22824	2.31268	0.000303897	7.54339	16.5109	0.000303897	3.30282	5.92132	4.44922	4.73011	2.99965	0.267294	5.31807	3.59125	0.000303897	7.91385	6.55065	0.000303897
TCGA-AN-A0FX	basal	3.89732	0.000303897	13.289	0.0824768	0.000303897	0.726776	4.73011	5.92132	0.000303897	9.58754	0.942538	5.00602	9.13223	0.000303897	0.000303897	0.000303897	12.5109	15.3251	0.000303897	0.000303897	0.000303897	5.62822	2.99965	7.91385	16.5109	0.000303897	0.0191228	1.78846	10.5298	0.000303897	11.7421	7.20544	0.000303897	8.31712	20.0623	0.000303897	2.13829	11.1206	4.16866	1.62788	1.95592	0.267294	5.31807	1.29515	0.000303897	7.54339	6.55065	0.000303897
TCGA-AO-A129	basal	7.91385	0.000303897	15.3251	0.148415	0.000303897	0.942538	2.13829	5.62822	0.000303897	7.54339	1.1205	3.30282	16.5109	0.000303897	0.000303897	0.000303897	12.5109	22.9904	0.000303897	0.000303897	0.000303897	4.73011	5.31807	8.31712	14.2179	0.000303897	0.000303897	1.62788	6.55065	0.000303897	11.7421	3.59125	0.000303897	10.0501	35.7005	0.000303897	1.78846	5.92132	4.44922	3.89732	2.73146	0.431153	7.20544	2.99965	0.000303897	8.71505	6.88092	0.000303897
TCGA-AR-A0TP	basal	5.00602	0.000303897	18.0804	0.000303897	0.000303897	1.29515	4.44922	7.54339	0.000303897	11.1206	1.45626	6.88092	9.58754	0.000303897	0.000303897	0.000303897	13.289	14.2179	0.000303897	0.000303897	0.000303897	8.31712	2.73146	5.31807	22.9904	0.000303897	0.000303897	2.31268	7.20544	0.000303897	11.7421	3.30282	0.000303897	7.91385	35.7005	0.000303897	0.942538	2.99965	4.73011	12.5109	4.16866	0.267294	10.5298	2.13829	0.000303897	6.22824	5.92132	0.000303897
TCGA-A2-A0SX	basal	8.71505	0.000303897	11.7421	0.0824768	0.000303897	1.29515	3.30282	6.88092	0.0191228	7.91385	1.1205	6.22824	7.20544	0.000303897	0.000303897	0.000303897	16.5109	18.0804	0.000303897	0.000303897	0.000303897	9.58754	3.89732	5.62822	13.289	0.000303897	0.000303897	2.49672	8.31712	0.000303897	15.3251	4.16866	0.000303897	11.1206	20.0623	0.000303897	4.73011	5.31807	5.00602	4.44922	1.95592	0.267294	10.0501	1.78846	0.0402561	12.5109	6.55065	0.000303897
TCGA-E9-A244	basal	4.73011	0.000303897	20.0623	0.148415	0.000303897	0.942538	1.95592	6.22824	0.0191228	6.88092	1.62788	4.16866	11.7421	0.000303897	0.000303897	0.000303897	9.13223	15.3251	0.000303897	0.000303897	0.000303897	10.0501	3.89732	5.31807	18.0804	0.000303897	0.000303897	2.99965	9.58754	0.000303897	6.55065	5.00602	0.000303897	8.31712	22.9904	0.000303897	2.73146	2.31268	7.91385	5.62822	7.20544	0.267294	13.289	3.30282	0.0402561	10.5298	12.5109	0.000303897
TCGA-LL-A6FR	basal	5.31807	0.000303897	16.5109	0.0824768	0.000303897	2.49672	4.16866	6.22824	0.000303897	7.91385	1.1205	0.942538	14.2179	0.000303897	0.000303897	0.000303897	35.7005	18.0804	0.000303897	0.000303897	0.000303897	4.44922	4.73011	6.55065	11.7421	0.000303897	0.0402561	2.73146	10.5298	0.000303897	11.1206	3.59125	0.000303897	7.20544	22.9904	0.000303897	2.13829	10.0501	3.89732	5.92132	2.31268	0.431153	6.88092	1.95592	0.000303897	9.13223	5.00602	0.000303897
TCGA-A8-A07O	basal	4.73011	0.000303897	16.5109	0.267294	0.000303897	1.1205	2.99965	8.71505	0.000303897	18.0804	1.78846	6.55065	12.5109	0.000303897	0.000303897	0.000303897	7.91385	13.289	0.000303897	0.000303897	0.000303897	6.88092	2.73146	5.92132	11.7421	0.000303897	0.000303897	3.59125	6.22824	0.000303897	10.5298	5.62822	0.000303897	22.9904	20.0623	0.000303897	1.95592	4.44922	5.31807	7.20544	3.89732	0.0824768	10.0501	2.31268	0.000303897	8.31712	5.00602	0.000303897
TCGA-AN-A0AL	basal	10.0501	0.000303897	18.0804	0.148415	0.000303897	1.29515	2.73146	7.54339	0.000303897	6.22824	1.1205	5.31807	8.71505	0.000303897	0.000303897	0.000303897	15.3251	13.289	0.000303897	0.000303897	0.000303897	4.44922	4.16866	5.92132	14.2179	0.000303897	0.000303897	2.99965	10.5298	0.000303897	12.5109	3.89732	0.000303897	6.55065	20.0623	0.000303897	1.62788	7.20544	5.00602	9.13223	3.30282	0.267294	4.73011	2.13829	0.000303897	8.31712	6.88092	0.000303897
TCGA-E2-A1II	basal	8.71505	0.000303897	16.5109	0.000303897	0.000303897	0.431153	5.62822	4.16866	0.000303897	8.31712	2.49672	7.20544	12.5109	0.000303897	0.000303897	0.000303897	7.91385	22.9904	0.000303897	0.000303897	0.000303897	3.59125	3.30282	9.13223	13.289	0.000303897	0.000303897	2.73146	5.31807	0.000303897	15.3251	5.00602	0.000303897	11.1206	35.7005	0.000303897	1.62788	6.88092	3.89732	7.54339	2.31268	0.267294	5.92132	2.13829	0.000303897	9.58754	6.22824	0.000303897
TCGA-BH-A0BL	basal	4.44922	0.000303897	18.0804	0.0402561	0.000303897	0.726776	2.99965	7.54339	0.0824768	10.0501	1.1205	6.22824	11.1206	0.000303897	0.000303897	0.000303897	15.3251	14.2179	0.000303897	0.000303897	0.000303897	6.88092	3.59125	9.13223	12.5109	0.000303897	0.000303897	2.13829	5.92132	0.000303897	20.0623	8.71505	0.000303897	7.20544	22.9904	0.000303897	1.29515	4.16866	5.62822	6.55065	2.31268	0.431153	4.73011	5.31807	0.148415	9.58754	8.31712	0.000303897
TCGA-EW-A1OW	basal	7.54339	0.000303897	20.0623	0.000303897	0.000303897	0.726776	5.00602	5.92132	0.0402561	9.13223	1.45626	6.55065	10.5298	0.000303897	0.000303897	0.000303897	12.5109	15.3251	0.000303897	0.000303897	0.000303897	3.89732	2.73146	9.58754	14.2179	0.000303897	0.000303897	4.16866	5.62822	0.000303897	13.289	4.44922	0.000303897	11.1206	18.0804	0.000303897	1.29515	3.59125	6.22824	7.20544	1.62788	0.267294	5.31807	2.13829	0.148415	7.91385	6.88092	0.000303897
TCGA-GM-A2DF	basal	6.88092	0.000303897	18.0804	0.0824768	0.000303897	1.29515	1.78846	6.55065	0.000303897	8.71505	2.13829	2.73146	8.31712	0.000303897	0.000303897	0.000303897	13.289	22.9904	0.000303897	0.000303897	0.000303897	2.49672	5.31807	6.22824	15.3251	0.000303897	0.000303897	1.45626	10.5298	0.000303897	11.1206	3.89732	0.000303897	9.13223	35.7005	0.000303897	3.59125	5.62822	5.92132	5.00602	4.16866	0.267294	7.54339	4.73011	0.000303897	11.7421	7.91385	0.000303897
TCGA-AO-A124	basal	8.31712	0.000303897	14.2179	0.000303897	0.000303897	0.726776	2.99965	6.22824	0.0402561	6.88092	1.45626	11.1206	7.20544	0.000303897	0.000303897	0.000303897	12.5109	18.0804	0.000303897	0.000303897	0.000303897	6.55065	2.31268	7.91385	20.0623	0.000303897	0.000303897	1.29515	2.49672	0.000303897	13.289	5.92132	0.000303897	9.13223	22.9904	0.000303897	1.1205	5.31807	9.58754	4.44922	2.73146	0.267294	10.0501	3.89732	0.000303897	7.54339	4.73011	0.000303897
TCGA-B6-A3ZX	basal	2.99965	0.000303897	10.0501	0.0402561	0.000303897	0.726776	2.31268	6.88092	0.000303897	5.00602	1.62788	7.91385	14.2179	0.000303897	0.000303897	0.000303897	15.3251	16.5109	0.000303897	0.000303897	0.000303897	5.62822	4.73011	8.71505	20.0623	0.000303897	0.000303897	1.78846	7.20544	0.000303897	18.0804	5.92132	0.000303897	9.58754	22.9904	0.000303897	2.49672	11.7421	5.31807	4.44922	1.95592	0.431153	2.73146	1.45626	0.000303897	9.13223	6.22824	0.000303897
TCGA-E2-A1AZ	basal	4.73011	0.000303897	9.58754	0.000303897	0.000303897	4.16866	3.30282	7.91385	0.000303897	10.0501	1.45626	6.22824	8.71505	0.000303897	0.000303897	0.000303897	14.2179	13.289	0.000303897	0.000303897	0.000303897	7.54339	5.00602	9.13223	16.5109	0.000303897	0.000303897	1.78846	7.20544	0.000303897	15.3251	6.88092	0.000303897	12.5109	35.7005	0.000303897	0.942538	3.89732	5.31807	10.5298	3.59125	0.431153	5.92132	2.31268	0.000303897	5.62822	6.55065	0.000303897
TCGA-D8-A1XQ	basal	4.16866	0.000303897	13.289	0.0824768	0.000303897	3.59125	3.30282	7.91385	0.000303897	12.5109	1.62788	5.31807	9.13223	0.000303897	0.000303897	0.000303897	18.0804	22.9904	0.000303897	0.000303897	0.000303897	1.78846	6.88092	5.62822	15.3251	0.000303897	0.000303897	2.31268	7.20544	0.000303897	14.2179	3.89732	0.000303897	5.92132	11.7421	0.000303897	5.00602	2.73146	10.5298	6.55065	4.44922	0.148415	10.0501	2.49672	0.000303897	8.71505	7.54339	0.000303897
TCGA-AR-A1AH	basal	1.78846	0.000303897	15.3251	0.0824768	0.000303897	2.49672	6.55065	5.62822	0.000303897	8.31712	2.99965	7.54339	10.0501	0.000303897	0.000303897	0.000303897	6.88092	16.5109	0.000303897	0.000303897	0.000303897	7.91385	4.16866	11.1206	18.0804	0.000303897	0.000303897	2.31268	6.22824	0.000303897	13.289	4.44922	0.000303897	12.5109	22.9904	0.000303897	0.942538	4.73011	5.00602	9.58754	1.29515	0.431153	3.30282	1.95592	0.000303897	7.20544	2.73146	0.000303897
TCGA-AR-A0TU	basal	11.1206	0.000303897	20.0623	0.000303897	0.000303897	1.95592	2.49672	6.55065	0.148415	8.31712	1.29515	4.16866	11.7421	0.000303897	0.000303897	0.000303897	14.2179	16.5109	0.000303897	0.000303897	0.000303897	3.59125	5.31807	9.13223	13.289	0.000303897	0.000303897	1.62788	7.20544	0.000303897	9.58754	5.00602	0.000303897	8.71505	35.7005	0.000303897	3.30282	5.62822	2.99965	6.22824	4.44922	0.431153	5.92132	2.31268	0.000303897	6.88092	7.91385	0.000303897
TCGA-E9-A1N8	basal	2.31268	0.000303897	16.5109	0.0402561	0.000303897	0.726776	2.49672	3.30282	0.000303897	5.00602	1.62788	8.71505	12.5109	0.000303897	0.000303897	0.000303897	10.0501	18.0804	0.000303897	0.000303897	0.000303897	10.5298	6.22824	7.91385	11.7421	0.000303897	0.000303897	2.13829	7.54339	0.000303897	15.3251	3.89732	0.000303897	8.31712	35.7005	0.000303897	0.942538	6.88092	5.92132	4.73011	1.29515	0.267294	5.31807	4.16866	0.000303897	6.55065	2.99965	0.000303897
TCGA-E9-A1NC	basal	12.5109	0.000303897	14.2179	0.0824768	0.000303897	1.29515	2.99965	6.55065	0.000303897	7.91385	1.45626	3.59125	8.31712	0.000303897	0.000303897	0.000303897	20.0623	18.0804	0.000303897	0.000303897	0.000303897	5.92132	4.44922	6.88092	16.5109	0.000303897	0.000303897	2.13829	7.20544	0.000303897	13.289	2.73146	0.000303897	6.22824	35.7005	0.000303897	2.31268	7.54339	5.62822	4.16866	1.62788	0.148415	5.00602	1.78846	0.000303897	9.58754	8.71505	0.000303897
TCGA-AQ-A04J	basal	4.44922	0.000303897	13.289	0.000303897	0.000303897	0.942538	1.95592	8.31712	0.0824768	10.5298	1.45626	7.54339	11.1206	0.000303897	0.000303897	0.000303897	12.5109	14.2179	0.000303897	0.000303897	0.000303897	5.31807	4.73011	11.7421	18.0804	0.000303897	0.0116611	2.31268	6.22824	0.000303897	15.3251	6.55065	0.000303897	9.13223	35.7005	0.000303897	0.726776	4.16866	5.62822	5.92132	3.30282	0.267294	3.89732	2.49672	0.0402561	9.58754	6.88092	0.000303897
TCGA-D8-A27H	basal	6.55065	0.000303897	9.58754	0.267294	0.000303897	1.62788	2.49672	11.1206	0.0402561	9.13223	0.942538	11.7421	3.30282	0.000303897	0.000303897	0.000303897	16.5109	15.3251	0.000303897	0.000303897	0.000303897	4.44922	4.73011	5.31807	18.0804	0.000303897	0.000303897	3.89732	7.91385	0.000303897	14.2179	5.92132	0.000303897	7.20544	20.0623	0.000303897	2.31268	3.59125	10.5298	4.16866	5.00602	0.0824768	10.0501	1.45626	0.000303897	8.31712	6.22824	0.000303897
TCGA-BH-A0BG	basal	12.5109	0.000303897	35.7005	0.0824768	0.000303897	0.726776	2.49672	6.88092	0.000303897	8.71505	1.95592	5.92132	7.20544	0.000303897	0.000303897	0.000303897	8.31712	14.2179	0.000303897	0.000303897	0.000303897	4.16866	5.31807	11.7421	18.0804	0.000303897	0.000303897	2.31268	7.91385	0.000303897	13.289	5.62822	0.000303897	6.55065	22.9904	0.000303897	1.45626	3.89732	6.22824	4.44922	4.73011	0.267294	5.00602	1.62788	0.000303897	10.5298	7.54339	0.000303897
TCGA-AR-A1AY	basal	5.92132	0.000303897	15.3251	0.000303897	0.000303897	1.1205	2.99965	5.00602	0.000303897	10.5298	1.78846	9.58754	11.1206	0.000303897	0.000303897	0.000303897	7.20544	16.5109	0.000303897	0.000303897	0.000303897	4.44922	3.89732	7.91385	20.0623	0.000303897	0.000303897	2.49672	5.31807	0.000303897	13.289	4.16866	0.000303897	10.0501	22.9904	0.000303897	1.45626	3.59125	5.62822	7.54339	1.95592	0.431153	6.88092	6.55065	0.148415	11.7421	6.22824	0.000303897
TCGA-A7-A4SD	basal	11.1206	0.000303897	16.5109	0.148415	0.000303897	1.95592	2.49672	4.44922	0.000303897	8.71505	1.78846	4.73011	10.0501	0.000303897	0.000303897	0.000303897	14.2179	11.7421	0.000303897	0.000303897	0.000303897	6.22824	4.16866	8.31712	13.289	0.000303897	0.000303897	3.59125	7.91385	0.000303897	15.3251	2.99965	0.000303897	9.58754	35.7005	0.000303897	2.73146	7.20544	5.00602	5.92132	1.62788	0.267294	3.89732	2.31268	0.000303897	9.13223	6.88092	0.000303897
TCGA-AR-A0U0	basal	35.7005	0.000303897	18.0804	0.431153	0.000303897	1.62788	2.49672	5.92132	0.000303897	11.1206	2.13829	6.22824	6.88092	0.000303897	0.000303897	0.000303897	10.5298	22.9904	0.000303897	0.000303897	0.000303897	5.31807	3.59125	7.20544	11.7421	0.000303897	0.000303897	4.73011	7.91385	0.000303897	16.5109	4.44922	0.000303897	8.71505	20.0623	0.000303897	2.99965	4.16866	7.54339	5.00602	3.30282	0.148415	3.89732	1.45626	0.000303897	8.31712	9.58754	0.000303897
TCGA-AO-A128	basal	22.9904	0.000303897	12.5109	0.148415	0.000303897	0.726776	2.49672	6.88092	0.00584767	9.58754	1.45626	5.00602	7.54339	0.000303897	0.000303897	0.000303897	11.7421	15.3251	0.000303897	0.000303897	0.000303897	3.59125	4.44922	6.55065	16.5109	0.000303897	0.000303897	2.99965	8.71505	0.000303897	18.0804	6.22824	0.000303897	9.13223	20.0623	0.000303897	2.13829	8.31712	4.73011	7.20544	3.30282	0.431153	2.31268	1.62788	0.0116611	7.91385	5.62822	0.000303897
TCGA-LL-A5YP	basal	5.92132	0.000303897	14.2179	0.267294	0.000303897	1.45626	3.59125	8.31712	0.000303897	9.58754	1.1205	2.99965	12.5109	0.000303897	0.000303897	0.000303897	20.0623	15.3251	0.000303897	0.000303897	0.000303897	2.13829	3.89732	7.54339	18.0804	0.000303897	0.000303897	1.95592	6.22824	0.000303897	11.7421	5.62822	0.000303897	5.31807	35.7005	0.000303897	2.73146	7.91385	9.13223	5.00602	6.55065	0.431153	4.44922	3.30282	0.000303897	8.71505	7.20544	0.000303897
TCGA-BH-A0E6	basal	4.44922	0.000303897	15.3251	0.148415	0.000303897	3.59125	3.30282	6.88092	0.000303897	9.13223	1.1205	2.49672	14.2179	0.000303897	0.000303897	0.000303897	12.5109	35.7005	0.000303897	0.000303897	0.000303897	4.16866	5.62822	7.20544	22.9904	0.000303897	0.000303897	2.99965	6.22824	0.000303897	8.31712	4.73011	0.000303897	7.54339	18.0804	0.000303897	2.73146	6.55065	5.00602	7.91385	2.13829	0.431153	8.71505	5.31807	0.000303897	11.7421	5.92132	0.000303897
TCGA-A2-A3XT	basal	7.20544	0.000303897	12.5109	0.148415	0.000303897	1.95592	2.31268	6.22824	0.000303897	10.0501	2.99965	4.44922	16.5109	0.000303897	0.000303897	0.000303897	10.5298	20.0623	0.000303897	0.000303897	0.000303897	1.62788	5.00602	3.59125	13.289	0.000303897	0.000303897	3.30282	7.91385	0.000303897	5.31807	2.73146	0.000303897	5.92132	35.7005	0.000303897	0.431153	7.54339	6.88092	9.13223	4.16866	0.267294	11.1206	2.49672	0.000303897	8.71505	6.55065	0.000303897
TCGA-AN-A0XU	basal	5.31807	0.000303897	14.2179	0.0402561	0.000303897	1.78846	4.44922	5.92132	0.000303897	7.91385	1.45626	10.0501	9.58754	0.000303897	0.000303897	0.000303897	13.289	15.3251	0.000303897	0.000303897	0.000303897	3.30282	6.55065	5.00602	16.5109	0.000303897	0.000303897	1.95592	6.88092	0.000303897	12.5109	11.7421	0.000303897	8.71505	18.0804	0.000303897	1.62788	2.99965	8.31712	5.62822	2.31268	0.267294	6.22824	3.59125	0.148415	7.20544	4.73011	0.000303897
TCGA-AR-A0U4	basal	3.59125	0.000303897	15.3251	0.000303897	0.000303897	0.726776	3.89732	9.13223	0.000303897	11.1206	1.45626	10.0501	10.5298	0.000303897	0.000303897	0.000303897	11.7421	14.2179	0.000303897	0.000303897	0.000303897	5.62822	2.73146	5.00602	22.9904	0.000303897	0.000303897	1.62788	6.22824	0.000303897	16.5109	6.55065	0.000303897	9.58754	35.7005	0.000303897	1.1205	3.30282	8.31712	5.92132	4.44922	0.267294	7.54339	4.73011	0.000303897	7.20544	5.31807	0.000303897
TCGA-E2-A159	basal	6.88092	0.000303897	11.1206	0.000303897	0.000303897	0.942538	1.95592	6.22824	0.148415	9.13223	1.1205	6.55065	8.71505	0.000303897	0.000303897	0.000303897	7.20544	22.9904	0.000303897	0.000303897	0.000303897	5.00602	4.16866	7.54339	15.3251	0.000303897	0.000303897	3.30282	11.7421	0.000303897	18.0804	5.31807	0.000303897	10.5298	16.5109	0.000303897	1.78846	5.92132	4.44922	9.58754	2.73146	0.267294	2.99965	2.49672	0.000303897	10.0501	8.31712	0.000303897
TCGA-EW-A3U0	basal	8.31712	0.000303897	16.5109	0.0402561	0.000303897	1.1205	2.31268	6.22824	0.000303897	8.71505	1.78846	4.44922	14.2179	0.000303897	0.000303897	0.000303897	35.7005	12.5109	0.000303897	0.000303897	0.000303897	5.92132	3.59125	9.13223	15.3251	0.000303897	0.000303897	1.29515	4.73011	0.000303897	11.1206	2.73146	0.000303897	7.54339	18.0804	0.000303897	0.726776	7.20544	7.91385	5.00602	3.30282	0.431153	5.31807	2.13829	0.000303897	6.88092	6.55065	0.000303897
TCGA-AR-A251	basal	4.44922	0.000303897	22.9904	0.0402561	0.000303897	1.45626	2.31268	6.22824	0.000303897	16.5109	1.1205	7.54339	3.89732	0.000303897	0.000303897	0.000303897	9.13223	18.0804	0.000303897	0.000303897	0.000303897	11.1206	3.30282	4.16866	15.3251	0.000303897	0.000303897	1.29515	10.5298	0.000303897	13.289	7.91385	0.000303897	9.58754	12.5109	0.000303897	5.31807	2.73146	5.92132	5.62822	2.49672	0.148415	7.20544	2.99965	0.000303897	6.88092	10.0501	0.000303897
TCGA-AC-A2QJ	basal	3.59125	0.000303897	9.58754	0.000303897	0.000303897	5.62822	4.73011	5.92132	0.000303897	11.1206	1.62788	1.1205	12.5109	0.000303897	0.000303897	0.000303897	35.7005	16.5109	0.000303897	0.000303897	0.000303897	1.95592	4.44922	7.54339	14.2179	0.000303897	0.000303897	2.31268	8.31712	0.000303897	9.13223	3.89732	0.000303897	7.20544	22.9904	0.000303897	0.942538	15.3251	5.00602	5.31807	2.99965	0.148415	6.22824	1.78846	0.000303897	13.289	4.16866	0.000303897
TCGA-A2-A04U	basal	6.88092	0.000303897	15.3251	0.148415	0.000303897	0.942538	6.55065	4.16866	0.000303897	9.13223	1.1205	8.71505	14.2179	0.000303897	0.000303897	0.000303897	35.7005	20.0623	0.000303897	0.000303897	0.000303897	7.20544	8.31712	3.89732	12.5109	0.000303897	0.000303897	1.62788	10.0501	0.000303897	10.5298	5.31807	0.000303897	5.92132	18.0804	0.000303897	0.726776	6.22824	2.31268	4.44922	5.62822	0.431153	2.13829	1.29515	0.000303897	7.91385	5.00602	0.000303897
TCGA-A2-A04Q	basal	6.55065	0.000303897	11.7421	0.148415	0.000303897	0.726776	3.59125	5.92132	0.0402561	11.1206	1.29515	2.49672	13.289	0.000303897	0.000303897	0.000303897	18.0804	16.5109	0.000303897	0.000303897	0.000303897	5.62822	4.16866	8.31712	14.2179	0.000303897	0.000303897	2.31268	7.20544	0.000303897	15.3251	5.00602	0.000303897	7.54339	35.7005	0.000303897	1.78846	9.13223	4.44922	4.73011	6.88092	0.267294	3.89732	2.13829	0.000303897	10.0501	6.22824	0.000303897
TCGA-E2-A573	basal	15.3251	0.000303897	11.7421	0.000303897	0.000303897	0.942538	2.73146	7.54339	0.0824768	6.88092	1.95592	2.31268	10.5298	0.000303897	0.000303897	0.000303897	20.0623	16.5109	0.000303897	0.000303897	0.000303897	7.91385	4.16866	5.92132	11.1206	0.000303897	0.000303897	2.13829	9.58754	0.000303897	14.2179	3.89732	0.000303897	7.20544	35.7005	0.000303897	4.73011	6.55065	2.99965	5.31807	3.59125	0.267294	5.62822	1.78846	0.000303897	8.71505	8.31712	0.000303897
TCGA-AO-A0JL	basal	1.1205	0.000303897	20.0623	0.000303897	0.000303897	0.942538	3.59125	5.31807	0.000303897	12.5109	1.95592	2.99965	18.0804	0.000303897	0.000303897	0.000303897	14.2179	13.289	0.000303897	0.000303897	0.000303897	9.58754	3.89732	10.0501	35.7005	0.000303897	0.000303897	1.29515	6.55065	0.000303897	10.5298	4.16866	0.000303897	6.22824	16.5109	0.000303897	3.30282	7.54339	2.49672	5.62822	2.31268	0.726776	6.88092	4.44922	0.000303897	9.13223	5.92132	0.000303897
TCGA-D8-A143	basal	7.54339	0.000303897	13.289	0.0402561	0.000303897	1.45626	2.73146	3.59125	0.000303897	6.88092	0.942538	8.71505	12.5109	0.000303897	0.000303897	0.000303897	11.7421	18.0804	0.000303897	0.000303897	0.000303897	5.92132	1.95592	6.55065	16.5109	0.000303897	0.000303897	2.49672	9.13223	0.000303897	14.2179	7.91385	0.000303897	8.31712	35.7005	0.000303897	4.44922	5.00602	7.20544	4.73011	3.30282	0.148415	6.22824	4.16866	0.000303897	10.0501	2.99965	0.000303897
TCGA-B6-A1KF	basal	1.29515	0.000303897	22.9904	0.000303897	0.000303897	0.726776	2.99965	4.16866	0.000303897	15.3251	1.62788	2.49672	14.2179	0.000303897	0.000303897	0.000303897	11.1206	16.5109	0.000303897	0.000303897	0.000303897	5.92132	3.30282	8.71505	18.0804	0.000303897	0.000303897	1.95592	3.59125	0.000303897	11.7421	9.13223	0.000303897	6.88092	13.289	0.000303897	4.73011	5.31807	3.89732	6.22824	7.91385	0.148415	8.31712	2.31268	0.000303897	5.00602	9.58754	0.000303897
TCGA-AC-A6IW	basal	8.71505	0.000303897	22.9904	0.148415	0.000303897	1.45626	2.99965	5.31807	0.000303897	10.0501	1.78846	3.89732	14.2179	0.000303897	0.000303897	0.000303897	11.1206	18.0804	0.000303897	0.000303897	0.000303897	1.62788	5.00602	6.22824	9.58754	0.000303897	0.0191228	3.30282	7.54339	0.000303897	8.31712	4.16866	0.000303897	7.91385	35.7005	0.000303897	2.31268	7.20544	5.92132	4.44922	3.59125	0.267294	6.55065	2.13829	0.000303897	9.13223	6.88092	0.000303897
TCGA-AN-A04D	basal	4.73011	0.000303897	12.5109	0.148415	0.000303897	1.62788	7.20544	7.54339	0.000303897	11.1206	0.726776	3.30282	22.9904	0.000303897	0.000303897	0.000303897	10.0501	16.5109	0.000303897	0.000303897	0.000303897	8.31712	6.22824	8.71505	14.2179	0.000303897	0.000303897	1.78846	5.00602	0.000303897	10.5298	4.44922	0.000303897	9.13223	20.0623	0.000303897	0.267294	4.16866	2.99965	5.62822	2.73146	0.431153	11.7421	2.13829	0.000303897	5.92132	5.31807	0.000303897
TCGA-B6-A0RT	basal	13.289	0.000303897	16.5109	0.0824768	0.000303897	0.267294	2.49672	6.22824	0.0116611	7.91385	2.13829	5.31807	11.1206	0.000303897	0.000303897	0.000303897	10.5298	14.2179	0.000303897	0.000303897	0.000303897	1.45626	5.62822	6.88092	20.0623	0.000303897	0.000303897	2.31268	8.31712	0.000303897	15.3251	5.00602	0.000303897	10.0501	18.0804	0.000303897	1.1205	7.54339	3.30282	6.55065	2.73146	0.431153	4.16866	2.99965	0.000303897	9.13223	5.92132	0.000303897
TCGA-A7-A6VW	basal	15.3251	0.000303897	16.5109	0.0824768	0.000303897	1.45626	2.49672	5.00602	0.000303897	8.31712	1.78846	1.62788	14.2179	0.000303897	0.000303897	0.000303897	11.7421	22.9904	0.000303897	0.000303897	0.000303897	6.55065	4.44922	5.92132	13.289	0.000303897	0.0402561	1.95592	6.88092	0.000303897	10.0501	2.99965	0.000303897	9.13223	35.7005	0.000303897	3.89732	7.91385	3.59125	7.20544	3.30282	0.431153	5.62822	2.13829	0.000303897	4.73011	6.22824	0.000303897
TCGA-AR-A1AQ	basal	11.1206	0.000303897	22.9904	0.000303897	0.000303897	0.942538	3.30282	6.22824	0.000303897	8.31712	1.1205	4.73011	8.71505	0.000303897	0.000303897	0.000303897	10.0501	20.0623	0.000303897	0.000303897	0.000303897	3.89732	5.00602	6.55065	12.5109	0.000303897	0.000303897	2.73146	9.13223	0.000303897	10.5298	4.44922	0.000303897	7.20544	35.7005	0.000303897	1.78846	5.31807	4.16866	7.91385	2.31268	0.431153	6.88092	1.62788	0.000303897	9.58754	5.92132	0.000303897
TCGA-A7-A6VV	basal	3.59125	0.000303897	15.3251	0.148415	0.000303897	1.1205	2.99965	7.54339	0.000303897	8.31712	0.726776	7.20544	9.13223	0.000303897	0.000303897	0.000303897	13.289	16.5109	0.000303897	0.000303897	0.000303897	6.22824	2.73146	10.0501	9.58754	0.000303897	0.0824768	2.49672	11.7421	0.000303897	11.1206	4.73011	0.000303897	6.55065	20.0623	0.000303897	2.13829	5.92132	6.88092	5.00602	4.16866	0.431153	4.44922	3.30282	0.000303897	8.71505	12.5109	0.000303897
TCGA-A2-A0CM	basal	10.5298	0.000303897	20.0623	0.0824768	0.000303897	0.726776	2.31268	7.54339	0.0191228	9.58754	1.62788	5.31807	14.2179	0.000303897	0.000303897	0.000303897	11.7421	13.289	0.000303897	0.000303897	0.000303897	3.30282	6.55065	6.22824	15.3251	0.000303897	0.000303897	2.73146	7.20544	0.000303897	10.0501	5.62822	0.000303897	8.71505	22.9904	0.000303897	1.78846	5.92132	5.00602	3.89732	4.16866	0.431153	2.99965	3.59125	0.000303897	9.13223	6.88092	0.000303897
TCGA-A7-A0DA	basal	10.0501	0.000303897	18.0804	0.0824768	0.000303897	1.29515	2.99965	9.58754	0.0191228	10.5298	1.78846	5.31807	9.13223	0.000303897	0.000303897	0.000303897	12.5109	20.0623	0.000303897	0.000303897	0.000303897	6.22824	6.55065	4.16866	13.289	0.000303897	0.000303897	2.13829	5.92132	0.000303897	16.5109	3.59125	0.000303897	8.71505	15.3251	0.000303897	1.95592	4.44922	3.89732	6.88092	2.31268	0.431153	4.73011	2.49672	0.0116611	7.91385	11.7421	0.000303897
TCGA-D8-A1JM	basal	6.22824	0.000303897	9.58754	0.148415	0.000303897	0.726776	2.99965	7.54339	0.000303897	11.1206	1.78846	8.71505	13.289	0.000303897	0.000303897	0.000303897	5.62822	16.5109	0.000303897	0.000303897	0.000303897	5.31807	2.49672	10.0501	18.0804	0.000303897	0.000303897	4.73011	8.31712	0.000303897	15.3251	4.16866	0.000303897	14.2179	35.7005	0.000303897	9.13223	5.00602	3.59125	6.88092	2.13829	0.431153	10.5298	2.73146	0.000303897	7.20544	4.44922	0.000303897
TCGA-B6-A0WX	basal	4.16866	0.000303897	14.2179	0.000303897	0.000303897	1.78846	4.44922	5.31807	0.000303897	11.7421	1.29515	2.49672	18.0804	0.000303897	0.000303897	0.000303897	12.5109	20.0623	0.000303897	0.000303897	0.000303897	6.22824	2.99965	7.54339	16.5109	0.000303897	0.000303897	1.95592	7.20544	0.000303897	10.5298	2.31268	0.000303897	8.31712	22.9904	0.000303897	6.55065	5.62822	5.00602	5.92132	2.73146	0.431153	3.59125	3.89732	0.000303897	9.13223	10.0501	0.000303897
TCGA-AN-A0FL	basal	10.0501	0.000303897	12.5109	0.0824768	0.000303897	1.45626	3.30282	5.62822	0.000303897	10.5298	0.726776	2.13829	15.3251	0.000303897	0.000303897	0.000303897	11.7421	20.0623	0.000303897	0.000303897	0.000303897	4.73011	3.59125	8.71505	22.9904	0.000303897	0.000303897	1.78846	3.89732	0.000303897	13.289	6.55065	0.000303897	7.54339	18.0804	0.000303897	2.73146	7.91385	2.31268	8.31712	1.95592	0.148415	6.88092	1.1205	0.000303897	7.20544	5.31807	0.000303897
TCGA-AO-A12F	basal	4.44922	0.000303897	14.2179	0.0402561	0.000303897	0.726776	2.49672	7.91385	0.000303897	11.1206	2.13829	6.22824	13.289	0.000303897	0.000303897	0.000303897	18.0804	22.9904	0.000303897	0.000303897	0.000303897	3.59125	6.55065	6.88092	16.5109	0.000303897	0.000303897	1.95592	7.20544	0.000303897	9.58754	5.00602	0.000303897	7.54339	35.7005	0.000303897	0.942538	4.16866	4.73011	5.92132	2.31268	0.431153	10.5298	2.99965	0.0824768	10.0501	5.62822	0.000303897
TCGA-A7-A5ZV	basal	2.31268	0.000303897	11.7421	0.148415	0.000303897	0.726776	6.55065	3.89732	0.000303897	13.289	1.29515	9.58754	20.0623	0.000303897	0.000303897	0.000303897	11.1206	15.3251	0.000303897	0.000303897	0.000303897	5.62822	1.78846	6.22824	18.0804	0.000303897	0.000303897	1.45626	3.30282	0.000303897	9.13223	5.31807	0.000303897	10.0501	35.7005	0.000303897	1.62788	10.5298	7.54339	4.73011	8.71505	0.267294	7.20544	5.92132	0.000303897	7.91385	6.88092	0.000303897
TCGA-A2-A0YM	basal	13.289	0.000303897	16.5109	0.000303897	0.000303897	1.1205	1.29515	5.92132	0.000303897	9.58754	0.726776	6.22824	7.91385	0.000303897	0.000303897	0.000303897	6.55065	14.2179	0.000303897	0.000303897	0.000303897	7.20544	2.49672	3.89732	15.3251	0.000303897	0.000303897	2.13829	5.62822	0.000303897	7.54339	5.00602	0.000303897	8.71505	20.0623	0.000303897	5.31807	2.99965	6.88092	4.44922	3.30282	0.431153	10.5298	4.73011	0.000303897	11.1206	22.9904	0.000303897
TCGA-A8-A07U	basal	22.9904	0.000303897	11.1206	0.0824768	0.000303897	0.726776	1.95592	7.20544	0.000303897	8.71505	1.62788	6.55065	13.289	0.000303897	0.000303897	0.000303897	15.3251	12.5109	0.000303897	0.000303897	0.000303897	4.16866	3.59125	8.31712	14.2179	0.000303897	0.000303897	3.89732	5.62822	0.000303897	20.0623	5.00602	0.000303897	10.5298	35.7005	0.000303897	2.73146	5.31807	4.73011	5.92132	3.30282	0.148415	7.91385	2.13829	0.000303897	9.58754	6.88092	0.000303897
TCGA-A7-A26G	basal	1.95592	0.000303897	20.0623	0.0402561	0.000303897	0.726776	3.89732	6.55065	0.0116611	11.7421	1.62788	9.58754	7.20544	0.000303897	0.000303897	0.000303897	8.71505	16.5109	0.000303897	0.000303897	0.000303897	4.73011	5.31807	13.289	18.0804	0.000303897	0.000303897	5.92132	6.22824	0.000303897	35.7005	6.88092	0.000303897	11.1206	12.5109	0.000303897	0.942538	4.16866	4.44922	7.54339	2.31268	0.0824768	2.73146	2.13829	0.0191228	10.5298	5.62822	0.000303897
TCGA-BH-A0AV	basal	4.16866	0.000303897	11.1206	0.0402561	0.000303897	0.942538	2.99965	7.20544	0.148415	10.5298	0.726776	16.5109	5.92132	0.000303897	0.000303897	0.000303897	12.5109	15.3251	0.000303897	0.000303897	0.000303897	5.00602	6.22824	6.55065	18.0804	0.000303897	0.000303897	2.73146	6.88092	0.000303897	13.289	5.62822	0.000303897	8.71505	22.9904	0.000303897	2.49672	5.31807	9.58754	4.44922	2.13829	0.267294	1.95592	3.89732	0.000303897	10.0501	7.54339	0.000303897
TCGA-A2-A0D2	basal	10.0501	0.000303897	20.0623	0.267294	0.000303897	5.00602	2.13829	6.22824	0.000303897	11.7421	1.45626	3.30282	10.5298	0.000303897	0.000303897	0.000303897	12.5109	16.5109	0.000303897	0.000303897	0.000303897	2.99965	3.89732	6.55065	11.1206	0.000303897	0.0402561	4.73011	5.92132	0.000303897	13.289	7.20544	0.000303897	8.71505	22.9904	0.000303897	1.95592	4.44922	5.62822	5.31807	2.49672	0.431153	7.91385	3.59125	0.000303897	8.31712	6.88092	0.000303897
TCGA-B6-A0IQ	basal	4.73011	0.000303897	14.2179	0.000303897	0.000303897	1.29515	5.92132	5.62822	0.000303897	10.5298	1.62788	4.16866	16.5109	0.000303897	0.000303897	0.000303897	13.289	18.0804	0.000303897	0.000303897	0.000303897	2.99965	3.30282	7.54339	35.7005	0.000303897	0.000303897	1.1205	7.20544	0.000303897	11.1206	4.44922	0.000303897	8.71505	20.0623	0.000303897	1.45626	8.31712	3.59125	6.22824	2.31268	0.431153	6.55065	2.13829	0.0402561	9.58754	6.88092	0.000303897
TCGA-GM-A3XL	basal	13.289	0.000303897	16.5109	0.000303897	0.000303897	0.942538	1.78846	7.20544	0.000303897	10.5298	1.95592	1.29515	14.2179	0.000303897	0.000303897	0.000303897	10.0501	22.9904	0.000303897	0.000303897	0.000303897	3.89732	5.62822	6.22824	12.5109	0.000303897	0.0824768	1.45626	5.31807	0.000303897	11.1206	6.55065	0.000303897	7.91385	35.7005	0.000303897	1.62788	9.58754	5.00602	6.88092	2.31268	0.431153	4.73011	2.73146	0.000303897	7.54339	4.44922	0.000303897
TCGA-OL-A5S0	basal	10.0501	0.000303897	11.1206	0.0824768	0.000303897	0.942538	2.31268	5.92132	0.000303897	11.7421	1.29515	1.45626	14.2179	0.000303897	0.000303897	0.000303897	22.9904	18.0804	0.000303897	0.000303897	0.000303897	3.30282	5.31807	6.55065	15.3251	0.000303897	0.000303897	1.78846	7.20544	0.000303897	7.91385	2.73146	0.000303897	8.31712	35.7005	0.000303897	2.99965	10.5298	4.16866	3.89732	3.59125	0.431153	5.00602	6.22824	0.000303897	9.58754	6.88092	0.000303897
TCGA-A2-A04P	basal	5.00602	0.000303897	12.5109	0.148415	0.000303897	1.1205	2.73146	7.91385	0.000303897	7.54339	1.29515	2.49672	10.5298	0.000303897	0.000303897	0.000303897	11.7421	20.0623	0.000303897	0.000303897	0.000303897	5.92132	5.31807	9.58754	18.0804	0.000303897	0.000303897	1.78846	8.71505	0.000303897	14.2179	8.31712	0.000303897	6.88092	22.9904	0.000303897	1.62788	6.22824	4.16866	2.99965	2.13829	0.267294	4.73011	3.89732	0.000303897	9.13223	11.1206	0.000303897
GTEX-ZA64-1526-SM-5CVMD	normal	3.89732	0.000303897	7.91385	0.0824768	0.000303897	1.1205	2.99965	3.30282	0.0153919	7.54339	2.73146	11.7421	7.20544	0.000303897	0.000303897	0.000303897	16.5109	15.3251	0.000303897	0.000303897	0.000303897	3.59125	4.44922	14.2179	18.0804	0.000303897	0.000303897	5.92132	8.31712	0.000303897	6.55065	2.31268	0.000303897	9.58754	10.0501	0.000303897	0.0402561	5.31807	4.73011	1.95592	1.62788	0.148415	2.49672	1.29515	0.0153919	13.289	5.00602	0.000303897
GTEX-X4EP-2926-SM-3P5YQ	normal	2.49672	0.000303897	5.62822	0.0824768	0.000303897	1.29515	3.30282	3.89732	0.000303897	8.71505	2.99965	14.2179	8.31712	0.000303897	0.000303897	0.000303897	15.3251	11.7421	0.000303897	0.000303897	0.000303897	6.22824	4.16866	12.5109	20.0623	0.000303897	0.0116611	7.54339	13.289	0.000303897	6.55065	2.22548	0.000303897	7.91385	4.73011	0.000303897	1.62788	9.58754	5.00602	3.59125	1.45626	0.267294	0.942538	5.31807	0.0402561	10.5298	6.88092	0.000303897
GTEX-S7SE-0826-SM-4AT4D	normal	4.16866	0.000303897	8.71505	0.148415	0.000303897	2.31268	2.99965	9.58754	0.000303897	10.5298	1.95592	15.3251	8.31712	0.000303897	0.00465238	0.000303897	16.5109	12.5109	0.000303897	0.000303897	0.000303897	3.30282	4.73011	11.7421	18.0804	0.000303897	0.000303897	7.20544	9.13223	0.0296894	6.55065	1.62788	0.000303897	6.22824	7.91385	0.000303897	0.0296894	5.00602	3.59125	2.49672	0.942538	0.0824768	2.73146	4.44922	0.000303897	14.2179	7.54339	0.000303897
GTEX-XMD1-0826-SM-4AT52	normal	0.349224	0.000303897	4.44922	0.0402561	0.000303897	1.1205	3.30282	6.55065	0.000303897	11.7421	2.49672	16.5109	14.2179	0.000303897	0.000303897	0.000303897	15.3251	9.13223	0.000303897	0.000303897	0.000303897	7.91385	2.99965	13.289	20.0623	0.000303897	0.000303897	6.22824	9.58754	0.000303897	7.20544	1.45626	0.000303897	5.00602	5.31807	0.000303897	0.942538	10.0501	4.73011	3.89732	1.95592	0.148415	2.13829	3.59125	0.000303897	10.5298	5.62822	0.000303897
GTEX-11P81-1926-SM-5BC53	normal	2.99965	0.000303897	5.62822	0.0824768	0.000303897	1.95592	3.59125	3.89732	0.00875438	10.0501	2.49672	20.0623	7.91385	0.000303897	0.000303897	0.000303897	16.5109	10.5298	0.000303897	0.000303897	0.000303897	5.31807	4.16866	12.5109	35.7005	0.000303897	0.000303897	9.13223	15.3251	0.00345709	5.92132	1.62788	0.000303897	6.22824	8.31712	0.000303897	0.942538	6.55065	4.44922	5.00602	1.78846	0.726776	2.31268	3.30282	0.00875438	13.289	7.54339	0.000303897
GTEX-13FTY-2226-SM-5J1ND	normal	2.73146	0.000303897	5.00602	0.0824768	0.000303897	0.726776	3.89732	4.44922	0.00345709	8.71505	2.13829	14.2179	15.3251	0.000303897	0.0402561	0.000303897	20.0623	9.13223	0.000303897	0.000303897	0.000303897	11.1206	2.99965	13.289	22.9904	0.000303897	0.000303897	7.91385	10.0501	0.0153919	5.92132	1.45626	0.000303897	5.62822	7.20544	0.000303897	1.95592	8.31712	4.16866	4.73011	1.62788	0.942538	1.1205	6.55065	0.00584767	12.5109	5.31807	0.000303897
GTEX-Y5V6-2126-SM-4WWFX	normal	9.58754	0.000303897	11.7421	0.0613665	0.000303897	1.1205	2.49672	4.16866	0.0153919	7.91385	2.31268	14.2179	6.88092	0.000303897	0.000303897	0.000303897	8.31712	12.5109	0.000303897	0.000303897	0.000303897	3.89732	3.30282	10.0501	18.0804	0.000303897	0.000303897	5.92132	8.71505	0.000303897	7.54339	1.78846	0.000303897	10.5298	15.3251	0.000303897	0.0613665	5.31807	4.73011	2.73146	1.95592	0.148415	2.13829	1.62788	0.0153919	16.5109	5.62822	0.000303897
GTEX-X261-0626-SM-3NMD9	normal	2.13829	0.000303897	8.71505	0.148415	0.000303897	1.45626	2.49672	5.92132	0.000303897	9.58754	1.95592	22.9904	9.13223	0.000303897	0.000303897	0.000303897	13.289	11.7421	0.000303897	0.000303897	0.000303897	5.00602	3.30282	14.2179	35.7005	0.000303897	0.000303897	7.20544	6.88092	0.000303897	4.16866	1.62788	0.000303897	8.31712	6.55065	0.000303897	0.431153	5.31807	5.62822	2.99965	1.29515	0.0402561	3.59125	2.73146	0.000303897	12.5109	7.91385	0.000303897
GTEX-S32W-2026-SM-4AD6E	normal	2.73146	0.000303897	9.13223	0.267294	0.000303897	1.20783	4.16866	5.00602	0.000303897	14.2179	2.49672	18.0804	8.71505	0.000303897	0.00271105	0.000303897	11.7421	12.5109	0.000303897	0.000303897	0.000303897	3.30282	4.73011	11.1206	15.3251	0.000303897	0.00271105	6.07478	10.0501	0.000303897	6.55065	1.78846	0.000303897	6.07478	13.289	0.000303897	0.148415	7.20544	5.31807	2.99965	1.62788	0.0824768	3.59125	2.13829	0.0402561	35.7005	6.88092	0.000303897
GTEX-ZVE2-1226-SM-5NQ8R	normal	0.267294	0.000303897	4.44922	0.0824768	0.000303897	0.726776	3.59125	5.31807	0.000303897	8.31712	2.13829	12.5109	14.2179	0.000303897	0.000303897	0.000303897	20.0623	11.1206	0.000303897	0.000303897	0.000303897	11.7421	3.30282	13.289	35.7005	0.000303897	0.000303897	8.71505	15.3251	0.0402561	5.00602	1.95592	0.000303897	7.20544	6.22824	0.000303897	1.78846	7.54339	3.89732	4.16866	1.62788	2.73146	1.45626	2.99965	0.000303897	10.5298	5.62822	0.000303897
GTEX-11WQC-1726-SM-5GU4W	normal	1.95592	0.000303897	6.55065	0.0402561	0.000303897	2.49672	3.59125	5.92132	0.0191228	8.31712	1.62788	10.5298	14.2179	0.000303897	0.000303897	0.000303897	22.9904	16.5109	0.000303897	0.000303897	0.000303897	7.54339	3.30282	15.3251	20.0623	0.000303897	0.000303897	6.88092	11.7421	0.0116611	4.73011	1.78846	0.000303897	5.00602	11.1206	0.000303897	1.45626	7.91385	3.89732	2.99965	1.29515	0.0824768	0.726776	2.31268	0.000303897	9.13223	6.22824	0.000303897
GTEX-13O3O-0826-SM-5K7WE	normal	1.45626	0.000303897	9.58754	0.000303897	0.000303897	1.62788	3.30282	6.22824	0.000303897	7.54339	2.99965	13.289	10.5298	0.000303897	0.000303897	0.000303897	22.9904	14.2179	0.000303897	0.000303897	0.000303897	5.92132	3.89732	12.5109	16.5109	0.000303897	0.000303897	6.55065	10.0501	0.0824768	5.31807	2.31268	0.000303897	7.91385	9.13223	0.000303897	1.95592	5.62822	4.73011	3.59125	1.29515	0.267294	2.73146	5.00602	0.000303897	11.7421	6.88092	0.000303897
GTEX-13QIC-2326-SM-5LU5N	normal	2.13829	0.000303897	7.91385	0.0191228	0.000303897	1.29515	3.30282	5.00602	0.0116611	6.55065	1.62788	16.5109	8.71505	0.000303897	0.000303897	0.000303897	20.0623	9.58754	0.000303897	0.000303897	0.000303897	10.0501	2.99965	11.1206	18.0804	0.000303897	0.000303897	8.31712	13.289	0.00584767	5.31807	2.31268	0.000303897	4.73011	5.62822	0.000303897	1.1205	6.88092	4.44922	3.89732	1.78846	0.726776	2.73146	3.59125	0.000303897	12.5109	6.22824	0.000303897
GTEX-11TT1-2126-SM-5GU5Y	normal	3.89732	0.000303897	10.5298	0.000303897	0.000303897	2.49672	4.16866	4.44922	0.000303897	8.71505	1.45626	7.91385	14.2179	0.000303897	0.000303897	0.000303897	18.0804	22.9904	0.000303897	0.000303897	0.000303897	7.54339	4.73011	9.13223	16.5109	0.000303897	0.000303897	7.20544	6.55065	0.000303897	5.00602	2.31268	0.000303897	2.99965	20.0623	0.000303897	1.62788	9.58754	5.31807	3.59125	1.95592	0.267294	1.78846	1.29515	0.000303897	11.7421	5.92132	0.000303897
GTEX-ZV7C-1826-SM-5NQ83	normal	2.73146	0.000303897	8.71505	0.0402561	0.000303897	2.99965	3.30282	4.44922	0.00875438	7.91385	2.31268	20.0623	9.58754	0.000303897	0.000303897	0.000303897	16.5109	14.2179	0.000303897	0.000303897	0.000303897	5.92132	4.16866	11.7421	18.0804	0.000303897	0.000303897	6.55065	9.13223	0.000303897	5.31807	1.62788	0.000303897	7.20544	8.31712	0.00875438	0.834657	5.62822	3.89732	3.59125	1.45626	0.0824768	1.95592	2.49672	0.000303897	13.289	5.00602	0.000303897
GTEX-117XS-1926-SM-5GICO	normal	3.30282	0.000303897	8.71505	0.0824768	0.000303897	1.45626	4.73011	7.20544	0.0116611	6.22824	1.95592	15.3251	6.88092	0.000303897	0.00465238	0.000303897	13.289	14.2179	0.000303897	0.000303897	0.000303897	2.13829	4.44922	11.7421	16.5109	0.000303897	0.000303897	6.55065	12.5109	0.000303897	5.92132	2.73146	0.000303897	35.7005	5.62822	0.000303897	0.0191228	5.31807	4.16866	2.99965	1.1205	0.148415	2.31268	3.59125	0.0402561	10.5298	9.13223	0.000303897
GTEX-VJWN-0726-SM-3GIJ8	normal	1.70817	0.000303897	8.31712	0.0824768	0.000303897	1.1205	2.99965	6.88092	0.000303897	7.20544	2.73146	15.3251	7.91385	0.000303897	0.000303897	0.000303897	8.71505	12.5109	0.000303897	0.000303897	0.000303897	11.1206	5.00602	14.2179	16.5109	0.000303897	0.000303897	10.0501	10.5298	0.000303897	6.22824	2.49672	0.000303897	7.54339	4.16866	0.000303897	1.45626	3.59125	3.30282	4.73011	1.70817	0.148415	2.31268	3.89732	0.000303897	11.7421	6.55065	0.000303897
GTEX-R55D-0826-SM-48FEA	normal	5.31807	0.000303897	7.20544	0.148415	0.000303897	1.29515	2.99965	3.89732	0.000303897	8.71505	2.13829	14.2179	6.88092	0.000303897	0.000303897	0.000303897	11.1206	11.7421	0.000303897	0.000303897	0.000303897	4.44922	5.00602	10.5298	22.9904	0.000303897	0.000303897	5.92132	8.31712	0.000303897	6.55065	2.31268	0.000303897	9.13223	12.5109	0.000303897	0.0191228	6.22824	3.59125	2.49672	1.45626	0.0824768	1.95592	1.78846	0.0402561	15.3251	5.62822	0.000303897
GTEX-131YS-0626-SM-5EGKL	normal	3.89732	0.000303897	5.92132	0.0824768	0.000303897	0.942538	4.73011	4.44922	0.0116611	7.91385	1.95592	12.5109	14.2179	0.000303897	0.000303897	0.000303897	35.7005	11.7421	0.000303897	0.000303897	0.000303897	9.13223	2.99965	10.5298	20.0623	0.000303897	0.000303897	6.88092	11.1206	0.00584767	5.31807	1.29515	0.000303897	6.55065	8.31712	0.000303897	2.13829	10.0501	3.30282	4.16866	1.78846	0.726776	1.45626	2.73146	0.00271105	13.289	5.62822	0.000303897
GTEX-13S86-1226-SM-5S2OA	normal	3.59125	0.000303897	18.0804	0.267294	0.000303897	2.73146	2.49672	5.62822	0.000303897	9.58754	1.95592	12.5109	15.3251	0.000303897	0.000303897	0.000303897	13.289	35.7005	0.000303897	0.000303897	0.000303897	2.99965	3.30282	9.13223	22.9904	0.000303897	0.000303897	6.55065	8.31712	0.000303897	6.22824	1.78846	0.000303897	5.31807	20.0623	0.000303897	0.0402561	6.88092	7.20544	3.89732	1.62788	0.0824768	1.29515	2.31268	0.000303897	11.1206	7.54339	0.000303897
GTEX-14E6E-1326-SM-5S2NR	normal	7.54339	0.000303897	14.2179	0.0613665	0.000303897	1.29515	2.99965	4.73011	0.0191228	9.58754	3.30282	16.5109	5.31807	0.000303897	0.000303897	0.000303897	5.62822	13.289	0.000303897	0.000303897	0.000303897	2.13829	3.89732	12.5109	35.7005	0.000303897	0.000303897	6.22824	8.71505	0.000303897	10.0501	2.31268	0.000303897	5.92132	15.3251	0.000303897	0.0613665	4.44922	5.00602	2.49672	1.95592	0.431153	1.78846	1.45626	0.0116611	11.7421	6.55065	0.000303897
GTEX-WY7C-2726-SM-3NB3P	normal	7.20544	0.000303897	12.5109	0.267294	0.000303897	1.29515	4.73011	4.16866	0.000303897	11.1206	2.49672	16.5109	8.31712	0.000303897	0.000303897	0.000303897	7.54339	10.0501	0.000303897	0.000303897	0.000303897	2.99965	3.59125	14.2179	15.3251	0.000303897	0.000303897	5.31807	9.13223	0.000303897	6.55065	2.13829	0.000303897	5.62822	13.289	0.000303897	0.148415	5.92132	4.44922	3.30282	1.95592	0.0824768	2.31268	1.62788	0.0153919	10.5298	6.88092	0.000303897
GTEX-ZDTT-2126-SM-5S2OJ	normal	6.22824	0.000303897	7.20544	0.0402561	0.000303897	2.13829	2.73146	3.59125	0.0191228	9.58754	2.49672	18.0804	8.31712	0.000303897	0.000303897	0.000303897	11.1206	12.5109	0.000303897	0.000303897	0.000303897	4.44922	4.16866	14.2179	16.5109	0.000303897	0.000303897	5.31807	10.0501	0.000303897	5.92132	1.62788	0.000303897	7.91385	8.71505	0.000303897	0.0824768	4.73011	3.30282	2.99965	1.45626	0.148415	1.78846	1.29515	0.000303897	13.289	6.55065	0.000303897
GTEX-T6MO-0326-SM-32QOK	normal	2.73146	0.000303897	5.62822	0.000303897	0.000303897	0.942538	3.30282	3.89732	0.0402561	5.31807	1.62788	22.9904	10.0501	0.000303897	0.000303897	0.000303897	15.3251	11.1206	0.000303897	0.000303897	0.000303897	8.31712	4.73011	14.2179	18.0804	0.000303897	0.000303897	7.91385	11.7421	0.000303897	6.22824	2.13829	0.000303897	7.54339	6.88092	0.000303897	1.45626	5.92132	3.59125	4.44922	1.95592	0.267294	2.99965	2.49672	0.0824768	13.289	6.55065	0.000303897
GTEX-11ILO-2226-SM-5A5L1	normal	2.31268	0.000303897	7.20544	0.000303897	0.000303897	0.267294	3.30282	4.16866	0.00584767	9.58754	2.13829	14.2179	10.5298	0.000303897	0.000303897	0.000303897	18.0804	11.1206	0.000303897	0.000303897	0.000303897	5.62822	3.59125	13.289	20.0623	0.000303897	0.000303897	9.13223	12.5109	0.000303897	5.00602	1.62788	0.000303897	6.22824	7.54339	0.000303897	0.726776	5.92132	4.44922	4.73011	1.45626	2.73146	0.942538	2.49672	0.0402561	15.3251	5.31807	0.000303897
GTEX-13D11-1026-SM-5IJFB	normal	5.62822	0.000303897	5.92132	0.0824768	0.000303897	2.31268	2.73146	3.30282	0.0191228	9.58754	1.78846	11.1206	14.2179	0.000303897	0.000303897	0.000303897	22.9904	18.0804	0.000303897	0.000303897	0.000303897	7.54339	3.89732	8.71505	20.0623	0.000303897	0.000303897	6.88092	8.31712	0.000303897	4.73011	1.45626	0.000303897	5.31807	11.7421	0.000303897	1.20783	9.13223	4.44922	2.99965	2.13829	0.431153	1.62788	1.95592	0.0402561	12.5109	5.00602	0.000303897
GTEX-Y8LW-1626-SM-5IFHX	normal	2.99965	0.000303897	5.92132	0.148415	0.000303897	1.62788	3.89732	5.00602	0.0402561	7.54339	2.73146	15.3251	9.58754	0.000303897	0.0191228	0.000303897	18.0804	12.5109	0.000303897	0.000303897	0.000303897	9.13223	4.16866	10.5298	16.5109	0.000303897	0.000303897	6.55065	10.0501	0.000303897	5.31807	1.78846	0.000303897	11.1206	7.91385	0.000303897	0.942538	6.88092	4.44922	3.59125	2.31268	0.267294	2.49672	2.13829	0.0116611	11.7421	5.62822	0.000303897
GTEX-133LE-1726-SM-5K7VQ	normal	1.95592	0.000303897	6.22824	0.0824768	0.000303897	0.726776	3.30282	3.89732	0.000303897	10.0501	2.49672	12.5109	11.7421	0.000303897	0.000303897	0.000303897	22.9904	13.289	0.000303897	0.000303897	0.000303897	7.20544	5.00602	11.1206	20.0623	0.000303897	0.000303897	6.88092	9.13223	0.000303897	5.31807	1.62788	0.000303897	6.55065	9.58754	0.000303897	1.78846	8.31712	4.16866	3.59125	2.13829	0.267294	1.45626	2.73146	0.000303897	14.2179	5.62822	0.000303897
GTEX-145ME-1526-SM-5Q5F2	normal	4.16866	0.000303897	7.54339	0.267294	0.000303897	1.45626	3.59125	5.31807	0.000303897	9.58754	2.13829	22.9904	6.55065	0.000303897	0.000303897	0.000303897	9.13223	14.2179	0.000303897	0.000303897	0.000303897	2.73146	4.44922	13.289	16.5109	0.000303897	0.000303897	6.22824	10.0501	0.000303897	6.88092	2.31268	0.000303897	11.1206	8.31712	0.000303897	0.0613665	4.73011	5.00602	2.99965	1.95592	0.148415	3.30282	1.70817	0.000303897	12.5109	8.71505	0.000303897
GTEX-13CF2-2026-SM-5K7VI	normal	1.62788	0.000303897	6.55065	0.0191228	0.000303897	0.431153	4.44922	5.31807	0.000303897	11.1206	1.95592	12.5109	15.3251	0.000303897	0.00465238	0.000303897	22.9904	10.5298	0.000303897	0.000303897	0.000303897	7.20544	4.16866	10.0501	18.0804	0.000303897	0.000303897	6.88092	11.7421	0.000303897	3.30282	1.45626	0.000303897	6.22824	9.13223	0.000303897	1.78846	7.91385	3.89732	2.99965	1.29515	2.49672	0.942538	3.59125	0.0402561	13.289	5.92132	0.000303897
GTEX-ZWKS-2826-SM-5NQ74	normal	1.62788	0.000303897	9.13223	0.0824768	0.000303897	3.15123	1.95592	9.58754	0.000303897	8.71505	2.31268	20.0623	18.0804	0.000303897	0.00465238	0.000303897	12.5109	11.7421	0.000303897	0.000303897	0.000303897	2.49672	4.44922	16.5109	22.9904	0.000303897	0.000303897	8.31712	10.5298	0.000303897	6.22824	2.13829	0.000303897	7.91385	6.88092	0.000303897	0.0402561	5.00602	4.16866	3.59125	1.29515	0.942538	5.62822	3.15123	0.0191228	15.3251	10.0501	0.000303897
GTEX-Y111-2026-SM-4SOJA	normal	2.49672	0.000303897	7.54339	0.0824768	0.000303897	2.31268	2.99965	5.62822	0.000303897	9.58754	2.13829	16.5109	10.5298	0.000303897	0.000303897	0.000303897	20.0623	10.0501	0.000303897	0.000303897	0.000303897	6.55065	4.44922	13.289	18.0804	0.000303897	0.00584767	6.22824	12.5109	0.000303897	4.73011	1.45626	0.000303897	5.92132	8.71505	0.000303897	0.942538	6.88092	3.74428	4.16866	1.78846	0.148415	1.62788	3.30282	0.0402561	15.3251	7.20544	0.000303897
GTEX-11EM3-1326-SM-5N9C6	normal	2.49672	0.000303897	5.31807	0.148415	0.000303897	1.62788	4.16866	3.89732	0.00584767	9.58754	2.13829	18.0804	11.7421	0.000303897	0.0402561	0.000303897	22.9904	8.71505	0.000303897	0.000303897	0.000303897	11.1206	4.73011	9.13223	20.0623	0.000303897	0.000303897	6.88092	10.5298	0.0153919	5.62822	1.95592	0.000303897	5.92132	6.55065	0.000303897	1.78846	7.20544	4.44922	3.59125	2.31268	0.431153	2.99965	3.30282	0.0824768	12.5109	5.00602	0.000303897
GTEX-1269C-2426-SM-5FQSN	normal	2.49672	0.000303897	5.62822	0.0824768	0.000303897	3.30282	4.16866	5.31807	0.0191228	6.88092	2.13829	11.7421	9.58754	0.000303897	0.0116611	0.000303897	35.7005	9.13223	0.000303897	0.000303897	0.00271105	14.2179	2.73146	11.1206	20.0623	0.000303897	0.000303897	6.22824	12.5109	0.000303897	5.92132	1.78846	0.000303897	8.71505	7.54339	0.000303897	2.31268	8.31712	4.73011	3.59125	1.45626	0.726776	1.20783	3.89732	0.00584767	15.3251	5.00602	0.00271105
GTEX-Y3I4-1526-SM-4TT7K	normal	7.20544	0.000303897	5.00602	0.0402561	0.000303897	1.62788	3.30282	3.89732	0.00465238	10.5298	2.31268	18.0804	9.13223	0.000303897	0.0116611	0.000303897	14.2179	13.289	0.000303897	0.000303897	0.000303897	4.73011	3.59125	12.5109	15.3251	0.000303897	0.000303897	5.92132	8.31712	0.000303897	5.62822	1.95592	0.000303897	7.54339	10.0501	0.000303897	0.267294	6.88092	4.16866	2.99965	2.13829	0.0824768	2.49672	1.45626	0.0191228	9.58754	5.31807	0.000303897
GTEX-11PRG-0826-SM-5EQ6A	normal	1.78846	0.000303897	7.20544	0.000303897	0.000303897	1.29515	2.99965	4.44922	0.0191228	15.3251	2.31268	7.91385	16.5109	0.000303897	0.000303897	0.000303897	22.9904	12.5109	0.000303897	0.000303897	0.000303897	9.58754	3.89732	11.1206	18.0804	0.000303897	0.000303897	5.92132	10.5298	0.0116611	4.16866	1.62788	0.000303897	5.62822	8.31712	0.000303897	2.73146	8.71505	3.59125	5.00602	1.45626	0.726776	1.1205	3.30282	0.0402561	11.7421	5.31807	0.000303897
GTEX-WYVS-1726-SM-3NMAY	normal	2.99965	0.000303897	6.55065	0.0824768	0.000303897	0.942538	4.44922	3.89732	0.0191228	8.71505	2.31268	16.5109	11.7421	0.000303897	0.00875438	0.000303897	22.9904	7.54339	0.000303897	0.000303897	0.000303897	9.13223	4.16866	12.5109	20.0623	0.000303897	0.000303897	7.91385	13.289	0.000303897	5.92132	1.78846	0.000303897	6.22824	5.31807	0.000303897	1.37571	6.88092	3.59125	4.73011	1.95592	0.431153	1.62788	3.30282	0.0402561	11.1206	5.62822	0.000303897
GTEX-ZVZQ-0826-SM-51MRF	normal	2.99965	0.000303897	7.20544	0.0824768	0.000303897	2.4047	3.59125	6.22824	0.000303897	10.0501	1.95592	15.3251	9.13223	0.000303897	0.000303897	0.000303897	35.7005	12.5109	0.000303897	0.000303897	0.000303897	4.73011	4.44922	11.7421	18.0804	0.000303897	0.148415	6.88092	10.5298	0.0116611	5.31807	2.4047	0.000303897	5.62822	8.31712	0.000303897	0.942538	5.92132	3.89732	4.16866	1.62788	0.267294	2.73146	3.30282	0.000303897	16.5109	7.54339	0.000303897
GTEX-ZYFC-0826-SM-5E44K	normal	2.99965	0.000303897	9.13223	0.431153	0.000303897	1.29515	2.73146	6.22824	0.000303897	11.7421	2.13829	16.5109	6.55065	0.000303897	0.000303897	0.000303897	13.289	12.5109	0.000303897	0.000303897	0.000303897	3.59125	4.73011	11.1206	18.0804	0.000303897	0.000303897	7.54339	10.5298	0.000303897	5.00602	1.78846	0.000303897	5.31807	8.71505	0.000303897	0.0824768	7.20544	4.44922	3.30282	1.45626	0.0402561	1.62788	2.49672	0.0191228	14.2179	8.31712	0.000303897
GTEX-QMRM-1626-SM-4R1KV	normal	5.62822	0.000303897	9.13223	0.267294	0.000303897	1.1205	3.59125	3.89732	0.0116611	12.5109	2.31268	20.0623	8.31712	0.000303897	0.000303897	0.000303897	11.1206	14.2179	0.000303897	0.000303897	0.000303897	2.73146	4.44922	11.7421	18.0804	0.000303897	0.000303897	5.31807	15.3251	0.000303897	5.92132	1.95592	0.000303897	7.91385	6.88092	0.000303897	0.0296894	4.73011	4.16866	2.99965	1.62788	0.0824768	2.49672	1.29515	0.0296894	10.0501	8.71505	0.000303897
GTEX-13O3P-0826-SM-5L3DH	normal	0.431153	0.000303897	3.89732	0.148415	0.000303897	0.726776	2.73146	6.55065	0.000303897	7.54339	2.4047	15.3251	11.7421	0.000303897	0.000303897	0.000303897	20.0623	11.1206	0.000303897	0.000303897	0.000303897	8.71505	2.99965	16.5109	18.0804	0.000303897	0.0116611	6.88092	12.5109	0.000303897	7.20544	1.95592	0.000303897	4.44922	5.62822	0.000303897	1.29515	8.31712	5.92132	4.73011	2.13829	0.267294	1.62788	5.00602	0.0191228	13.289	5.31807	0.000303897
GTEX-YB5E-1726-SM-5IFJ3	normal	8.71505	0.000303897	8.31712	0.0824768	0.000303897	2.31268	4.44922	3.59125	0.000303897	12.5109	1.95592	16.5109	6.88092	0.000303897	0.0153919	0.000303897	11.7421	13.289	0.000303897	0.000303897	0.000303897	3.30282	4.16866	11.1206	14.2179	0.000303897	0.000303897	5.62822	7.37442	0.000303897	4.73011	1.78846	0.000303897	9.58754	10.0501	0.000303897	0.0402561	5.00602	3.89732	2.13829	1.62788	0.207854	2.49672	1.29515	0.000303897	15.3251	6.22824	0.000303897
GTEX-144GL-2026-SM-5LU3O	normal	2.99965	0.000303897	6.88092	0.148415	0.000303897	4.73011	3.30282	5.31807	0.000303897	8.31712	2.31268	15.3251	7.91385	0.000303897	0.000303897	0.000303897	16.5109	11.1206	0.000303897	0.000303897	0.000303897	4.44922	4.16866	13.289	20.0623	0.000303897	0.000303897	6.55065	12.5109	0.000303897	5.62822	1.95592	0.000303897	7.54339	9.58754	0.000303897	0.0824768	5.92132	2.49672	3.89732	1.29515	1.62788	1.78846	1.45626	0.0191228	11.7421	9.13223	0.000303897
GTEX-ZYWO-2326-SM-5GZY4	normal	2.99965	0.000303897	7.54339	0.0402561	0.000303897	1.1205	4.73011	3.89732	0.000303897	9.13223	2.13829	20.0623	11.1206	0.000303897	0.000303897	0.000303897	16.5109	18.0804	0.000303897	0.000303897	0.000303897	4.44922	4.16866	12.5109	22.9904	0.000303897	0.000303897	6.55065	10.0501	0.000303897	5.31807	2.31268	0.000303897	5.92132	10.5298	0.000303897	0.431153	8.31712	5.62822	3.59125	1.62788	0.148415	1.78846	1.95592	0.0191228	15.3251	6.22824	0.000303897
GTEX-XUJ4-1926-SM-4BOOV	normal	2.99965	0.000303897	5.31807	0.0824768	0.000303897	1.29515	2.73146	3.89732	0.0191228	7.54339	2.31268	15.3251	10.5298	0.000303897	0.000303897	0.000303897	20.0623	12.5109	0.000303897	0.000303897	0.000303897	9.58754	3.30282	13.289	18.0804	0.000303897	0.000303897	7.20544	9.13223	0.0116611	5.92132	1.95592	0.000303897	6.88092	8.31712	0.000303897	0.942538	7.91385	5.00602	3.59125	1.62788	0.148415	1.78846	2.49672	0.0402561	16.5109	5.62822	0.000303897
GTEX-13N1W-0626-SM-5MR4U	normal	2.73146	0.000303897	10.0501	0.148415	0.000303897	3.59125	2.13829	8.31712	0.0153919	5.92132	1.95592	12.5109	5.00602	0.000303897	0.000303897	0.000303897	20.0623	11.1206	0.000303897	0.000303897	0.000303897	4.16866	6.88092	16.5109	15.3251	0.000303897	0.000303897	6.88092	9.58754	0.000303897	8.71505	2.49672	0.000303897	14.2179	5.31807	0.000303897	0.0402561	5.62822	6.22824	1.29515	0.942538	0.0824768	3.89732	3.30282	0.0153919	10.5298	7.54339	0.000303897
GTEX-ZTX8-1226-SM-4YCE9	normal	2.99965	0.000303897	5.62822	0.0402561	0.000303897	0.431153	3.30282	4.16866	0.000303897	11.1206	1.95592	20.0623	12.5109	0.000303897	0.000303897	0.000303897	22.9904	13.289	0.000303897	0.000303897	0.000303897	8.31712	3.89732	15.3251	18.0804	0.000303897	0.000303897	6.22824	9.58754	0.000303897	4.73011	2.13829	0.000303897	5.31807	7.91385	0.000303897	0.942538	6.88092	5.00602	3.59125	2.49672	0.148415	1.62788	1.45626	0.0191228	10.0501	4.44922	0.000303897
GTEX-SE5C-2126-SM-4BRUJ	normal	5.92132	0.000303897	7.91385	0.0824768	0.000303897	1.62788	3.59125	3.30282	0.000303897	9.58754	2.73146	35.7005	12.5109	0.000303897	0.000303897	0.000303897	15.3251	11.7421	0.000303897	0.000303897	0.000303897	4.16866	5.00602	10.5298	20.0623	0.000303897	0.000303897	6.88092	8.71505	0.000303897	5.31807	1.78846	0.000303897	5.62822	11.1206	0.000303897	1.45626	6.55065	4.44922	3.89732	2.13829	0.267294	2.99965	2.49672	0.000303897	14.2179	6.22824	0.000303897
GTEX-YJ8O-2226-SM-5IFHW	normal	2.99965	0.000303897	7.91385	0.148415	0.000303897	1.78846	3.89732	5.62822	0.0191228	9.13223	2.73146	18.0804	5.92132	0.000303897	0.000303897	0.000303897	15.3251	9.58754	0.000303897	0.000303897	0.000303897	4.16866	5.00602	12.5109	20.0623	0.000303897	0.00875438	6.55065	13.289	0.000303897	6.88092	2.31268	0.000303897	10.0501	11.1206	0.000303897	0.0824768	5.31807	4.44922	3.30282	1.62788	0.267294	2.49672	1.95592	0.0402561	14.2179	7.20544	0.000303897
GTEX-13OW8-0226-SM-5K7UP	normal	2.31268	0.000303897	7.20544	0.267294	0.000303897	2.49672	3.30282	6.22824	0.000303897	6.55065	2.13829	15.3251	8.71505	0.000303897	0.000303897	0.000303897	18.0804	11.7421	0.000303897	0.000303897	0.000303897	4.73011	4.16866	11.1206	20.0623	0.000303897	0.000303897	7.91385	10.5298	0.000303897	5.31807	1.78846	0.000303897	9.13223	8.31712	0.000303897	0.148415	5.92132	3.89732	3.59125	1.29515	0.726776	2.99965	2.73146	0.000303897	14.2179	7.54339	0.000303897
GTEX-Y114-2026-SM-4TT7L	normal	3.30282	0.000303897	6.88092	0.0824768	0.000303897	0.431153	4.73011	3.89732	0.0402561	9.58754	1.95592	18.0804	6.55065	0.000303897	0.000303897	0.000303897	13.289	11.1206	0.000303897	0.000303897	0.000303897	5.00602	4.44922	15.3251	16.5109	0.000303897	0.000303897	7.54339	8.31712	0.000303897	5.92132	2.13829	0.000303897	10.0501	8.71505	0.000303897	0.726776	5.62822	5.31807	2.73146	1.78846	0.148415	2.99965	2.31268	0.000303897	9.13223	7.20544	0.000303897
GTEX-111YS-1926-SM-5GICC	normal	1.1205	0.000303897	5.62822	0.0824768	0.000303897	0.726776	3.30282	4.73011	0.0191228	8.31712	2.13829	20.0623	14.2179	0.000303897	0.000303897	0.000303897	16.5109	8.71505	0.000303897	0.000303897	0.000303897	10.5298	3.59125	12.5109	22.9904	0.000303897	0.000303897	6.22824	11.1206	0.000303897	5.00602	1.95592	0.000303897	10.0501	7.20544	0.000303897	1.62788	6.55065	4.16866	3.89732	1.78846	0.148415	2.49672	2.31268	0.0402561	13.289	5.31807	0.000303897
GTEX-13113-1726-SM-5GCOO	normal	2.31268	0.000303897	7.04318	0.000303897	0.000303897	1.95592	2.99965	5.31807	0.0824768	7.91385	1.78846	13.289	8.71505	0.000303897	0.000303897	0.000303897	18.0804	11.7421	0.000303897	0.000303897	0.000303897	4.44922	3.89732	14.2179	20.0623	0.000303897	0.000303897	7.04318	11.1206	0.0116611	5.92132	2.13829	0.000303897	9.13223	6.22824	0.000303897	0.431153	5.62822	5.00602	3.59125	1.62788	1.45626	3.30282	4.73011	0.0402561	12.5109	7.54339	0.000303897
GTEX-X4XY-0926-SM-4E3JD	normal	4.16866	0.000303897	9.58754	0.942538	0.000303897	1.87219	3.30282	4.73011	0.000303897	8.31712	2.13829	22.9904	6.88092	0.000303897	0.00875438	0.000303897	12.5109	14.2179	0.000303897	0.000303897	0.000303897	4.44922	2.73146	13.289	35.7005	0.000303897	0.000303897	7.91385	7.54339	0.000303897	7.20544	1.87219	0.000303897	5.62822	10.5298	0.000303897	0.148415	5.00602	5.92132	3.59125	1.62788	0.0824768	2.31268	2.99965	0.0191228	15.3251	8.71505	0.000303897
GTEX-ZC5H-2626-SM-5J2MG	normal	0.942538	0.000303897	5.31807	0.0613665	0.000303897	0.726776	3.59125	4.16866	0.0116611	12.5109	1.78846	15.3251	11.7421	0.000303897	0.000303897	0.000303897	22.9904	16.5109	0.000303897	0.000303897	0.000303897	7.91385	3.89732	13.289	20.0623	0.000303897	0.000303897	8.71505	10.0501	0.000303897	5.92132	2.13829	0.000303897	4.73011	7.20544	0.000303897	1.62788	8.31712	4.44922	6.88092	2.31268	0.267294	1.29515	3.30282	0.00345709	10.5298	6.22824	0.000303897
GTEX-1192X-2326-SM-5987X	normal	1.1205	0.000303897	5.31807	0.0402561	0.000303897	1.29515	3.30282	5.00602	0.00875438	9.13223	2.31268	18.0804	15.3251	0.000303897	0.00143556	0.000303897	16.5109	11.1206	0.000303897	0.000303897	0.000303897	6.88092	3.59125	13.289	22.9904	0.000303897	0.000303897	8.31712	12.5109	0.00875438	4.73011	2.13829	0.000303897	5.92132	7.91385	0.000303897	0.942538	8.71505	4.44922	3.89732	1.95592	0.0824768	1.45626	2.73146	0.0191228	14.2179	6.22824	0.000303897
GTEX-U412-1826-SM-4DXTJ	normal	0.942538	0.000303897	11.1206	0.115446	0.000303897	2.13829	4.44922	5.31807	0.000303897	5.00602	2.31268	16.5109	8.71505	0.000303897	0.000303897	0.000303897	14.2179	9.13223	0.000303897	0.000303897	0.000303897	13.289	4.73011	22.9904	18.0804	0.000303897	0.000303897	5.92132	8.31712	0.000303897	7.20544	2.49672	0.000303897	11.7421	3.89732	0.000303897	3.30282	5.62822	4.16866	2.73146	1.45626	0.115446	1.95592	3.59125	0.000303897	7.91385	6.22824	0.000303897
GTEX-QDT8-0626-SM-48TYW	normal	2.99965	0.000303897	5.92132	0.0824768	0.000303897	1.45626	3.30282	4.73011	0.0191228	9.58754	2.49672	15.3251	11.1206	0.000303897	0.000303897	0.000303897	35.7005	10.0501	0.000303897	0.000303897	0.000303897	7.20544	3.89732	14.2179	22.9904	0.000303897	0.000303897	8.71505	11.7421	0.000303897	5.62822	1.62788	0.000303897	5.31807	7.54339	0.000303897	1.95592	6.55065	4.16866	5.00602	1.78846	0.942538	2.13829	3.59125	0.0402561	13.289	6.88092	0.000303897
GTEX-Y9LG-1426-SM-5IFJZ	normal	2.73146	0.000303897	8.31712	0.0824768	0.000303897	1.54207	2.99965	4.44922	0.0191228	9.58754	1.95592	16.5109	6.88092	0.000303897	0.00584767	0.000303897	14.2179	13.289	0.000303897	0.000303897	0.000303897	3.59125	5.31807	12.5109	15.3251	0.000303897	0.000303897	7.20544	6.55065	0.000303897	6.22824	2.31268	0.000303897	9.13223	10.5298	0.000303897	0.0402561	5.00602	3.89732	2.49672	1.1205	2.13829	4.73011	1.29515	0.000303897	11.7421	5.62822	0.000303897
GTEX-XQ8I-2426-SM-4WAXY	normal	5.00602	0.000303897	7.20544	0.000303897	0.000303897	3.59125	2.31268	4.73011	0.0191228	11.7421	1.62788	15.3251	10.5298	0.000303897	0.000303897	0.000303897	14.2179	12.5109	0.000303897	0.000303897	0.000303897	2.73146	4.16866	9.13223	16.5109	0.000303897	0.000303897	5.62822	7.54339	0.0613665	5.92132	1.45626	0.000303897	7.91385	13.289	0.000303897	0.0613665	6.88092	3.89732	2.49672	1.29515	0.148415	2.13829	1.95592	0.000303897	22.9904	6.22824	0.000303897
GTEX-131XW-0726-SM-5EGK3	normal	2.49672	0.000303897	7.20544	0.0824768	0.000303897	0.726776	5.92132	4.16866	0.00143556	6.22824	1.29515	8.71505	13.289	0.000303897	0.000303897	0.000303897	35.7005	10.5298	0.000303897	0.000303897	0.000303897	16.5109	3.30282	11.7421	15.3251	0.000303897	0.000303897	6.88092	14.2179	0.000303897	4.73011	1.70817	0.000303897	10.0501	5.31807	0.000303897	2.99965	8.31712	3.59125	5.00602	1.95592	0.942538	1.45626	4.44922	0.0296894	11.1206	5.62822	0.000303897
GTEX-1313W-0826-SM-5EQ4T	normal	3.59125	0.000303897	9.13223	0.267294	0.000303897	1.78846	3.89732	11.7421	0.000303897	6.55065	1.95592	15.3251	7.91385	0.000303897	0.0116611	0.000303897	22.9904	10.5298	0.000303897	0.000303897	0.000303897	4.44922	5.00602	13.289	20.0623	0.000303897	0.000303897	5.92132	9.58754	0.000303897	8.71505	2.31268	0.000303897	7.54339	5.31807	0.000303897	0.942538	5.62822	4.73011	3.30282	1.62788	0.148415	1.45626	2.99965	0.0402561	14.2179	8.31712	0.000303897
GTEX-146FH-0826-SM-5SI8T	normal	2.49672	0.000303897	6.55065	0.0824768	0.000303897	1.45626	3.30282	5.31807	0.0153919	11.1206	2.99965	15.3251	9.58754	0.000303897	0.000303897	0.000303897	11.7421	10.5298	0.000303897	0.000303897	0.000303897	4.44922	3.59125	12.5109	35.7005	0.000303897	0.000303897	7.54339	13.289	0.000303897	7.20544	2.13829	0.000303897	5.92132	8.71505	0.000303897	0.726776	5.62822	4.73011	5.00602	2.31268	1.1205	1.62788	2.73146	0.0402561	18.0804	6.22824	0.000303897
GTEX-YFC4-1426-SM-5IFJG	normal	1.78846	0.000303897	5.00602	0.148415	0.000303897	0.726776	3.30282	5.31807	0.0191228	9.13223	2.13829	10.5298	14.2179	0.000303897	0.0116611	0.000303897	35.7005	9.58754	0.000303897	0.000303897	0.000303897	7.20544	2.99965	15.3251	20.0623	0.000303897	0.000303897	7.54339	11.1206	0.00465238	5.62822	1.62788	0.000303897	4.73011	7.91385	0.000303897	1.95592	8.71505	6.22824	5.92132	2.73146	0.267294	1.29515	3.89732	0.00196501	16.5109	6.55065	0.000303897
GTEX-117YX-1426-SM-5H12H	normal	7.54339	0.000303897	8.71505	0.148415	0.000303897	1.1205	4.44922	3.30282	0.000303897	8.31712	2.13829	16.5109	6.22824	0.000303897	0.000303897	0.000303897	9.58754	11.7421	0.000303897	0.000303897	0.000303897	2.99965	3.89732	14.2179	12.5109	0.000303897	0.000303897	5.92132	9.13223	0.000303897	5.31807	1.95592	0.000303897	6.55065	7.91385	0.000303897	0.0824768	4.73011	5.00602	2.73146	1.78846	0.0402561	2.49672	1.45626	0.000303897	13.289	6.88092	0.000303897
GTEX-ZF29-1926-SM-5S2P1	normal	2.99965	0.000303897	6.88092	0.0824768	0.000303897	1.1205	3.89732	4.73011	0.0191228	5.62822	2.13829	20.0623	8.31712	0.000303897	0.000303897	0.000303897	16.5109	9.13223	0.000303897	0.000303897	0.000303897	9.58754	4.16866	11.7421	15.3251	0.000303897	0.000303897	7.20544	12.5109	0.000303897	5.92132	2.73146	0.000303897	8.71505	7.54339	0.000303897	1.29515	6.55065	4.44922	3.59125	2.49672	0.148415	1.78846	2.31268	0.0402561	10.5298	6.22824	0.000303897
GTEX-11EQ9-1826-SM-5Q5AJ	normal	3.30282	0.000303897	8.71505	0.0824768	0.0116611	2.31268	3.59125	4.44922	0.0191228	11.1206	2.49672	22.9904	9.58754	0.000303897	0.000303897	0.000303897	9.13223	14.2179	0.000303897	0.000303897	0.000303897	4.73011	3.89732	12.5109	15.3251	0.000303897	0.000303897	6.55065	11.7421	0.000303897	5.31807	1.95592	0.000303897	10.0501	13.289	0.000303897	0.267294	5.62822	4.16866	2.73146	1.29515	0.0402561	2.13829	1.70817	0.00584767	10.5298	5.92132	0.000303897
GTEX-ZEX8-2226-SM-57WC6	normal	1.78846	0.000303897	5.31807	0.0296894	0.000303897	2.31268	3.59125	3.30282	0.0296894	11.7421	1.95592	16.5109	14.2179	0.000303897	0.000303897	0.000303897	22.9904	9.13223	0.000303897	0.000303897	0.000303897	6.55065	3.89732	11.1206	18.0804	0.000303897	0.000303897	6.22824	15.3251	0.000303897	5.00602	1.62788	0.000303897	7.54339	8.31712	0.000303897	0.942538	6.88092	4.73011	4.16866	2.13829	0.0824768	1.1205	2.73146	0.0116611	13.289	5.62822	0.000303897
GTEX-VUSG-2226-SM-4KKZO	normal	1.87219	0.000303897	6.55065	0.115446	0.000303897	2.31268	4.44922	4.16866	0.00584767	9.58754	1.45626	22.9904	12.5109	0.000303897	0.000303897	0.000303897	18.0804	13.289	0.000303897	0.000303897	0.000303897	7.91385	3.59125	14.2179	16.5109	0.000303897	0.0191228	5.92132	11.7421	0.000303897	3.30282	1.62788	0.000303897	4.73011	10.5298	0.000303897	2.73146	9.13223	5.31807	3.89732	1.87219	0.115446	0.726776	2.13829	0.000303897	11.1206	7.04318	0.000303897
GTEX-144GM-0926-SM-5O994	normal	2.31268	0.000303897	13.289	0.0824768	0.000303897	0.942538	6.55065	6.22824	0.0116611	7.91385	2.49672	18.0804	5.92132	0.000303897	0.000303897	0.000303897	14.2179	12.5109	0.000303897	0.000303897	0.000303897	3.59125	4.44922	16.5109	22.9904	0.000303897	0.000303897	7.20544	8.71505	0.000303897	8.31712	2.99965	0.000303897	10.0501	9.58754	0.000303897	0.0402561	3.89732	5.62822	2.73146	1.29515	0.148415	1.78846	1.45626	0.0191228	11.7421	7.54339	0.000303897
GTEX-Y3IK-2326-SM-4WWDT	normal	2.73146	0.000303897	5.62822	0.0824768	0.000303897	1.45626	4.16866	4.86807	0.000303897	11.7421	2.31268	15.3251	10.0501	0.000303897	0.000303897	0.000303897	22.9904	9.58754	0.000303897	0.000303897	0.000303897	5.92132	3.59125	14.2179	20.0623	0.000303897	0.000303897	8.31712	11.1206	0.0191228	6.22824	1.78846	0.000303897	6.88092	9.13223	0.000303897	1.1205	6.55065	3.89732	4.86807	2.49672	0.148415	1.95592	3.30282	0.0402561	16.5109	5.31807	0.000303897
GTEX-14ABY-2126-SM-5QGQZ	normal	3.59125	0.000303897	10.0501	0.0402561	0.000303897	2.13829	4.73011	5.00602	0.000303897	11.7421	1.62788	5.62822	22.9904	0.000303897	0.000303897	0.000303897	20.0623	35.7005	0.000303897	0.000303897	0.000303897	6.88092	3.30282	11.1206	9.58754	0.000303897	0.000303897	8.71505	7.54339	0.000303897	2.99965	1.95592	0.000303897	2.31268	18.0804	0.000303897	2.49672	12.5109	4.44922	2.73146	1.78846	0.267294	0.942538	1.29515	0.000303897	10.5298	6.22824	0.000303897
GTEX-ZU9S-1926-SM-5NQBP	normal	1.95592	0.000303897	7.91385	0.0402561	0.000303897	2.49672	3.30282	4.44922	0.0116611	8.31712	2.13829	14.2179	9.13223	0.000303897	0.00465238	0.000303897	35.7005	8.71505	0.000303897	0.000303897	0.000303897	11.1206	3.59125	13.289	20.0623	0.000303897	0.000303897	5.92132	12.5109	0.000303897	5.00602	1.45626	0.000303897	6.55065	10.0501	0.000303897	1.29515	7.20544	4.73011	3.89732	1.62788	0.148415	1.1205	2.99965	0.0191228	11.7421	5.31807	0.000303897
GTEX-13O61-1826-SM-5KM4I	normal	3.89732	0.000303897	8.31712	0.148415	0.000303897	2.13829	2.99965	4.16866	0.000303897	9.58754	1.87219	20.0623	6.88092	0.000303897	0.000303897	0.000303897	10.0501	13.289	0.000303897	0.000303897	0.000303897	3.30282	4.44922	14.2179	18.0804	0.000303897	0.000303897	5.62822	7.20544	0.000303897	6.55065	2.73146	0.000303897	9.13223	8.71505	0.000303897	0.0824768	6.22824	5.00602	2.31268	1.1205	0.0402561	2.49672	1.87219	0.000303897	11.7421	5.31807	0.000303897
GTEX-11NSD-0926-SM-5N9DR	normal	4.73011	0.000303897	8.71505	0.0824768	0.000303897	1.29515	3.30282	4.44922	0.000303897	11.7421	2.31268	15.3251	12.5109	0.000303897	0.000303897	0.000303897	10.0501	14.2179	0.000303897	0.000303897	0.000303897	3.59125	4.16866	13.289	20.0623	0.000303897	0.000303897	6.88092	9.58754	0.000303897	5.62822	1.95592	0.000303897	6.22824	10.5298	0.000303897	1.45626	8.31712	2.99965	3.89732	1.62788	0.0402561	1.78846	1.1205	0.000303897	18.0804	6.55065	0.000303897
GTEX-ZLV1-1426-SM-4WWES	normal	2.99965	0.000303897	6.55065	0.000303897	0.000303897	1.45626	3.30282	4.16866	0.0824768	9.58754	2.31268	18.0804	11.7421	0.000303897	0.000303897	0.000303897	20.0623	11.1206	0.000303897	0.000303897	0.000303897	6.88092	4.44922	10.5298	22.9904	0.000303897	0.000303897	5.62822	10.0501	0.000303897	6.22824	1.78846	0.000303897	7.54339	8.31712	0.000303897	1.95592	7.91385	5.00602	3.59125	1.62788	0.267294	1.29515	2.73146	0.0402561	13.289	5.31807	0.000303897
GTEX-13PL6-2926-SM-5L3I2	normal	2.13829	0.000303897	4.73011	0.148415	0.000303897	1.29515	3.59125	4.44922	0.000303897	11.1206	2.73146	10.5298	15.3251	0.000303897	0.000303897	0.000303897	35.7005	11.7421	0.000303897	0.000303897	0.000303897	7.20544	2.99965	14.2179	22.9904	0.000303897	0.000303897	6.88092	12.5109	0.000303897	5.92132	1.95592	0.000303897	5.31807	6.55065	0.000303897	1.62788	9.58754	3.89732	5.00602	2.49672	0.942538	1.78846	9.13223	0.000303897	13.289	5.62822	0.000303897
GTEX-ZF2S-2026-SM-5E461	normal	1.78846	0.000303897	5.62822	0.0824768	0.000303897	0.267294	3.59125	4.16866	0.0402561	12.5109	2.13829	15.3251	10.0501	0.000303897	0.0191228	0.000303897	22.9904	9.58754	0.000303897	0.000303897	0.000303897	6.88092	3.89732	18.0804	20.0623	0.000303897	0.000303897	7.54339	16.5109	0.000303897	5.92132	1.95592	0.000303897	5.31807	7.91385	0.000303897	1.29515	7.20544	5.00602	4.44922	2.99965	0.942538	1.1205	2.31268	0.00584767	10.5298	6.55065	0.000303897
GTEX-SIU7-1626-SM-4BRUK	normal	5.31807	0.000303897	5.00602	0.0402561	0.000303897	0.431153	2.49672	3.59125	0.000303897	12.5109	1.62788	20.0623	13.289	0.000303897	0.000303897	0.000303897	14.2179	9.58754	0.000303897	0.000303897	0.000303897	8.31712	3.30282	11.1206	18.0804	0.000303897	0.000303897	6.88092	16.5109	0.000303897	4.16866	1.45626	0.000303897	5.92132	9.13223	0.000303897	2.31268	7.20544	3.89732	4.73011	1.78846	0.148415	1.1205	2.13829	0.000303897	10.5298	4.44922	0.000303897
GTEX-11DXW-0626-SM-5N9ER	normal	1.95592	0.000303897	8.31712	0.267294	0.000303897	0.942538	3.59125	6.88092	0.0191228	11.7421	2.49672	13.289	10.5298	0.000303897	0.00345709	0.000303897	16.5109	10.0501	0.000303897	0.000303897	0.000303897	7.54339	2.99965	14.2179	20.0623	0.000303897	0.000303897	6.55065	12.5109	0.000303897	4.73011	1.62788	0.000303897	7.91385	8.71505	0.000303897	1.1205	5.31807	4.44922	5.00602	2.13829	0.148415	1.29515	3.30282	0.0402561	15.3251	5.92132	0.000303897
GTEX-U8XE-0826-SM-4E3J1	normal	2.73146	0.000303897	18.0804	0.726776	0.000303897	4.16866	3.30282	7.54339	0.000303897	10.5298	2.49672	16.5109	5.00602	0.000303897	0.000303897	0.000303897	13.289	11.1206	0.000303897	0.000303897	0.000303897	1.95592	4.44922	11.7421	20.0623	0.000303897	0.000303897	6.55065	7.91385	0.000303897	9.13223	2.13829	0.000303897	4.73011	15.3251	0.000303897	0.148415	5.31807	6.88092	2.99965	1.45626	0.267294	1.78846	2.31268	0.000303897	12.5109	5.92132	0.000303897
GTEX-13FHO-0826-SM-5L3E8	normal	0.267294	0.000303897	6.22824	0.0402561	0.000303897	1.45626	2.99965	4.44922	0.000303897	11.1206	2.49672	13.289	12.5109	0.000303897	0.000303897	0.000303897	22.9904	14.2179	0.000303897	0.000303897	0.000303897	7.91385	3.30282	15.3251	20.0623	0.000303897	0.000303897	6.88092	9.13223	0.000303897	4.73011	1.62788	0.000303897	6.55065	8.71505	0.000303897	0.942538	7.20544	3.89732	4.16866	1.78846	0.431153	3.59125	2.13829	0.000303897	9.58754	5.62822	0.000303897
GTEX-145MO-0826-SM-5NQBL	normal	3.30282	0.000303897	7.54339	0.267294	0.000303897	1.1205	2.73146	5.92132	0.000303897	6.88092	2.13829	13.289	8.31712	0.000303897	0.0402561	0.000303897	18.0804	14.2179	0.000303897	0.000303897	0.000303897	4.73011	4.30894	11.7421	22.9904	0.000303897	0.000303897	6.55065	10.0501	0.0153919	5.00602	1.95592	0.000303897	8.71505	9.58754	0.000303897	0.942538	5.31807	5.62822	2.99965	1.62788	0.0824768	3.59125	2.49672	0.0153919	15.3251	7.91385	0.000303897
GTEX-145MN-1926-SM-5SIAI	normal	6.55065	0.000303897	5.62822	0.0402561	0.000303897	2.73146	2.31268	4.16866	0.0191228	12.5109	1.95592	16.5109	8.31712	0.000303897	0.000303897	0.000303897	14.2179	13.289	0.000303897	0.000303897	0.000303897	5.00602	3.89732	9.58754	15.3251	0.000303897	0.000303897	4.73011	10.5298	0.000303897	5.31807	1.62788	0.000303897	9.13223	10.0501	0.000303897	0.0824768	7.91385	3.30282	2.49672	1.29515	0.148415	2.13829	1.45626	0.000303897	11.7421	5.92132	0.000303897
GTEX-132Q8-1426-SM-5EGK7	normal	1.29515	0.000303897	5.31807	0.000303897	0.000303897	0.267294	2.73146	4.73011	0.000303897	6.22824	2.31268	35.7005	14.2179	0.000303897	0.000303897	0.000303897	15.3251	11.7421	0.000303897	0.000303897	0.000303897	7.54339	6.55065	10.0501	18.0804	0.000303897	0.000303897	6.88092	16.5109	0.000303897	5.92132	1.45626	0.000303897	12.5109	4.16866	0.000303897	1.78846	7.20544	3.89732	4.44922	1.95592	0.431153	3.30282	2.99965	0.0824768	9.58754	5.00602	0.000303897
GTEX-1211K-1926-SM-5EQLB	normal	3.30282	0.000303897	8.31712	0.0824768	0.000303897	0.942538	4.44922	4.16866	0.000303897	7.54339	2.49672	11.7421	7.20544	0.000303897	0.00465238	0.000303897	18.0804	12.5109	0.000303897	0.000303897	0.000303897	6.55065	3.89732	13.289	20.0623	0.000303897	0.000303897	6.22824	9.13223	0.0191228	6.88092	1.78846	0.000303897	8.71505	10.5298	0.000303897	0.431153	5.00602	5.31807	3.59125	2.73146	0.267294	2.13829	2.31268	0.0402561	14.2179	5.92132	0.000303897
GTEX-11GS4-2126-SM-5A5KR	normal	2.13829	0.000303897	7.54339	0.0402561	0.000303897	2.49672	3.30282	4.73011	0.0116611	6.88092	1.95592	13.289	11.7421	0.000303897	0.00465238	0.000303897	22.9904	10.0501	0.000303897	0.000303897	0.000303897	9.58754	2.99965	12.5109	18.0804	0.000303897	0.00143556	5.92132	15.3251	0.000303897	5.00602	1.29515	0.000303897	9.13223	8.71505	0.000303897	1.45626	6.55065	4.44922	4.16866	1.78846	0.267294	0.942538	3.89732	0.0191228	14.2179	5.62822	0.000303897
GTEX-ZVT4-1026-SM-57WC4	normal	2.13829	0.000303897	9.13223	0.0402561	0.000303897	1.78846	4.44922	7.54339	0.0191228	7.91385	1.29515	13.289	6.88092	0.000303897	0.000303897	0.000303897	20.0623	11.1206	0.000303897	0.000303897	0.000303897	5.92132	4.16866	15.3251	18.0804	0.000303897	0.00875438	6.55065	10.0501	0.000303897	5.62822	2.49672	0.000303897	12.5109	6.22824	0.000303897	0.148415	5.31807	4.73011	2.99965	1.45626	1.62788	3.30282	3.59125	0.0824768	11.7421	7.20544	0.000303897
GTEX-ZY6K-1626-SM-5GZWV	normal	1.45626	0.000303897	8.71505	0.0402561	0.000303897	1.78846	3.59125	4.16866	0.000303897	7.91385	2.13829	14.2179	11.1206	0.000303897	0.000303897	0.000303897	18.0804	13.289	0.000303897	0.000303897	0.000303897	6.22824	4.44922	10.5298	22.9904	0.000303897	0.000303897	7.54339	8.31712	0.000303897	5.31807	1.95592	0.000303897	4.73011	15.3251	0.000303897	1.62788	6.88092	3.89732	3.30282	2.31268	0.431153	1.29515	2.49672	0.0191228	10.0501	6.55065	0.000303897
GTEX-11ONC-2126-SM-5HL6E	normal	2.73146	0.000303897	7.20544	0.0402561	0.000303897	1.29515	4.16866	5.92132	0.000303897	9.13223	2.13829	13.289	8.71505	0.000303897	0.000303897	0.000303897	14.2179	10.5298	0.000303897	0.000303897	0.000303897	2.49672	5.00602	11.7421	16.5109	0.000303897	0.000303897	7.54339	11.1206	0.000303897	4.73011	2.31268	0.000303897	6.88092	12.5109	0.000303897	0.0824768	6.55065	4.44922	3.59125	1.95592	0.267294	3.30282	1.45626	0.0191228	18.0804	7.91385	0.000303897
GTEX-WOFL-0826-SM-3MJG1	normal	1.29515	0.000303897	9.58754	0.0402561	0.000303897	0.726776	2.49672	8.31712	0.00875438	8.71505	1.78846	16.5109	7.20544	0.000303897	0.000303897	0.000303897	12.5109	11.1206	0.000303897	0.000303897	0.000303897	3.30282	2.99965	13.289	18.0804	0.000303897	0.00875438	5.92132	11.7421	0.00875438	6.22824	1.95592	0.000303897	10.0501	7.54339	0.000303897	0.148415	3.89732	4.44922	2.73146	0.942538	2.31268	5.62822	4.73011	0.000303897	15.3251	7.91385	0.000303897
GTEX-YEC3-1026-SM-5IFI5	normal	9.58754	0.000303897	10.5298	0.000303897	0.000303897	2.49672	3.59125	4.73011	0.000303897	7.91385	1.78846	20.0623	6.22824	0.000303897	0.000303897	0.000303897	7.54339	12.5109	0.000303897	0.000303897	0.000303897	2.99965	4.44922	13.289	16.5109	0.000303897	0.000303897	5.62822	6.88092	0.000303897	7.20544	2.13829	0.000303897	9.13223	11.7421	0.000303897	0.0824768	3.89732	5.00602	2.31268	1.45626	0.148415	2.73146	1.29515	0.000303897	15.3251	6.55065	0.000303897
GTEX-12ZZX-1126-SM-5EGKB	normal	1.20783	0.000303897	6.88092	0.0191228	0.000303897	1.78846	3.30282	4.16866	0.00271105	8.71505	2.49672	15.3251	16.5109	0.000303897	0.0116611	0.000303897	22.9904	10.0501	0.000303897	0.000303897	0.000303897	5.92132	2.99965	12.5109	20.0623	0.000303897	0.000303897	7.54339	13.289	0.00584767	4.73011	0.942538	0.000303897	6.22824	6.55065	0.000303897	0.267294	9.58754	3.59125	5.31807	1.95592	5.62822	1.45626	3.89732	0.0824768	10.5298	5.00602	0.000303897
GTEX-ZYW4-0826-SM-5GIDG	normal	0.942538	0.000303897	7.20544	0.267294	0.000303897	1.45626	3.59125	5.62822	0.000303897	7.91385	2.31268	12.5109	9.13223	0.000303897	0.00584767	0.000303897	20.0623	14.2179	0.000303897	0.000303897	0.000303897	4.16866	4.73011	11.1206	15.3251	0.000303897	0.0191228	8.31712	10.0501	0.000303897	5.16204	1.78846	0.000303897	8.71505	6.55065	0.000303897	0.0824768	7.54339	5.16204	2.73146	1.29515	0.0402561	3.30282	2.13829	0.000303897	13.289	6.88092	0.000303897
GTEX-14753-2426-SM-5LU8U	normal	5.62822	0.000303897	7.91385	0.267294	0.000303897	3.59125	2.31268	10.0501	0.000303897	5.00602	2.13829	15.3251	6.88092	0.000303897	0.000303897	0.000303897	13.289	10.5298	0.000303897	0.000303897	0.000303897	8.71505	4.73011	20.0623	16.5109	0.000303897	0.000303897	6.22824	9.13223	0.000303897	7.20544	1.78846	0.000303897	9.58754	2.99965	0.000303897	0.0824768	4.16866	5.31807	2.49672	0.726776	0.0402561	1.95592	2.73146	0.0191228	11.1206	8.31712	0.000303897
GTEX-XMK1-1126-SM-4IHJ8	normal	4.16866	0.000303897	9.58754	0.0824768	0.000303897	1.29515	5.92132	3.59125	0.000303897	18.0804	2.13829	14.2179	7.54339	0.000303897	0.000303897	0.000303897	13.289	10.0501	0.000303897	0.000303897	0.000303897	2.73146	4.73011	10.5298	11.7421	0.000303897	0.000303897	5.62822	8.71505	0.000303897	7.91385	1.95592	0.000303897	7.20544	11.1206	0.000303897	0.0402561	6.88092	3.89732	2.99965	1.62788	0.148415	2.49672	1.1205	0.000303897	20.0623	5.31807	0.000303897
GTEX-13NZB-2126-SM-5MR4Y	normal	2.13829	0.000303897	5.77477	0.0402561	0.000303897	1.95592	3.59125	4.16866	0.00875438	7.91385	1.62788	8.31712	18.0804	0.000303897	0.000906106	0.000303897	22.9904	15.3251	0.000303897	0.000303897	0.000303897	9.58754	2.86555	12.5109	20.0623	0.000303897	0.000303897	7.20544	11.1206	0.00345709	4.73011	1.45626	0.000303897	5.77477	10.5298	0.000303897	2.31268	8.71505	5.00602	3.89732	1.1205	0.267294	0.942538	2.49672	0.0191228	13.289	6.55065	0.000303897
GTEX-S341-1526-SM-4AD6K	normal	2.31268	0.000303897	5.92132	0.267294	0.000303897	1.45626	3.59125	3.89732	0.0153919	9.13223	2.99965	22.9904	11.7421	0.000303897	0.000303897	0.000303897	18.0804	10.0501	0.000303897	0.000303897	0.000303897	9.58754	4.73011	11.1206	20.0623	0.000303897	0.00345709	6.88092	13.289	0.000303897	5.16204	1.95592	0.000303897	6.22824	7.91385	0.000303897	1.29515	7.54339	4.16866	5.16204	2.73146	0.148415	1.78846	2.13829	0.00584767	16.5109	5.62822	0.000303897
GTEX-QEG5-0726-SM-4R1JQ	normal	0.942538	0.000303897	7.20544	0.0402561	0.000303897	1.1205	2.99965	4.44922	0.00584767	6.88092	2.73146	12.5109	11.1206	0.000303897	0.000303897	0.000303897	18.0804	15.3251	0.000303897	0.000303897	0.000303897	13.289	3.59125	11.7421	20.0623	0.000303897	0.000303897	6.55065	9.13223	0.000303897	4.73011	2.13829	0.000303897	5.62822	9.58754	0.000303897	1.95592	7.91385	5.31807	4.16866	1.78846	0.267294	1.29515	2.49672	0.0191228	16.5109	5.00602	0.000303897
GTEX-S4UY-0726-SM-4AD6X	normal	2.73146	0.000303897	6.55065	0.0824768	0.000303897	0.726776	4.16866	3.89732	0.0116611	7.91385	2.49672	20.0623	10.0501	0.000303897	0.000303897	0.000303897	16.5109	11.1206	0.000303897	0.000303897	0.000303897	5.92132	5.31807	11.7421	18.0804	0.000303897	0.000906106	6.88092	12.5109	0.0296894	5.62822	1.95592	0.000303897	8.71505	7.20544	0.000303897	1.62788	6.22824	5.00602	3.59125	1.78846	0.267294	3.30282	2.99965	0.148415	15.3251	4.44922	0.000303897
GTEX-QVJO-1826-SM-447C9	normal	2.73146	0.000303897	5.62822	0.0824768	0.000303897	4.73011	2.49672	5.00602	0.0116611	7.20544	2.31268	14.2179	13.289	0.000303897	0.00345709	0.000303897	20.0623	11.7421	0.000303897	0.000303897	0.000303897	4.16866	4.44922	10.5298	22.9904	0.000303897	0.000303897	6.88092	11.1206	0.000303897	6.22824	1.45626	0.000303897	7.91385	7.54339	0.000303897	0.726776	8.71505	2.99965	3.30282	1.29515	0.148415	1.95592	2.13829	0.0191228	15.3251	6.55065	0.000303897
GTEX-ZDXO-0126-SM-5S2ND	normal	5.92132	0.000303897	11.7421	0.0824768	0.000303897	0.942538	3.30282	4.73011	0.000303897	9.13223	2.31268	14.2179	6.22824	0.000303897	0.0116611	0.000303897	13.289	9.58754	0.000303897	0.000303897	0.000303897	4.44922	3.89732	15.3251	22.9904	0.000303897	0.000303897	6.88092	12.5109	0.000303897	5.62822	1.62788	0.000303897	7.91385	8.31712	0.000303897	0.0402561	4.16866	2.99965	3.59125	1.95592	0.267294	1.78846	2.49672	0.000303897	16.5109	7.54339	0.000303897
GTEX-R55F-1726-SM-2TF4R	normal	0.942538	0.000303897	6.88092	0.0402561	0.000303897	0.267294	3.89732	5.31807	0.000303897	6.55065	2.49672	16.5109	10.0501	0.000303897	0.000303897	0.000303897	13.289	9.58754	0.000303897	0.000303897	0.000303897	14.2179	3.59125	15.3251	20.0623	0.000303897	0.000303897	8.71505	11.1206	0.000303897	5.62822	2.31268	0.000303897	8.31712	4.73011	0.000303897	1.45626	5.92132	4.44922	3.30282	2.13829	0.148415	1.95592	2.99965	0.0191228	10.5298	7.54339	0.000303897
GTEX-WI4N-1426-SM-3LK7H	normal	1.29515	0.000303897	6.22824	0.0824768	0.000303897	2.13829	3.30282	4.73011	0.00875438	7.54339	2.73146	14.2179	9.58754	0.000303897	0.000303897	0.000303897	16.5109	10.0501	0.000303897	0.000303897	0.000303897	5.00602	3.89732	11.1206	22.9904	0.000303897	0.000303897	8.31712	13.289	0.000303897	5.62822	1.95592	0.000303897	10.5298	7.20544	0.000303897	0.942538	6.88092	5.92132	4.16866	1.1205	0.267294	2.31268	4.44922	0.00875438	11.7421	5.31807	0.000303897
GTEX-RU72-0626-SM-46MUI	normal	1.29515	0.000303897	5.31807	0.148415	0.000303897	3.59125	3.30282	5.92132	0.000303897	7.54339	2.31268	14.2179	10.5298	0.000303897	0.000303897	0.000303897	20.0623	9.13223	0.000303897	0.000303897	0.000303897	9.58754	2.99965	13.289	18.0804	0.000303897	0.000303897	5.62822	11.1206	0.000303897	6.22824	1.78846	0.000303897	7.20544	4.73011	0.000303897	1.45626	7.91385	3.89732	4.44922	2.13829	0.726776	1.62788	10.0501	0.000303897	15.3251	5.00602	0.000303897
GTEX-T6MN-0726-SM-32PML	normal	2.13829	0.000303897	8.71505	0.0402561	0.000303897	0.726776	3.59125	4.16866	0.0116611	7.20544	1.95592	16.5109	10.5298	0.000303897	0.000303897	0.000303897	18.0804	8.31712	0.000906106	0.000303897	0.000303897	6.22824	5.00602	12.5109	20.0623	0.000303897	0.000303897	6.55065	15.3251	0.00345709	4.73011	1.29515	0.000303897	14.2179	10.0501	0.000303897	2.49672	5.62822	3.30282	2.99965	1.78846	1.1205	0.942538	2.73146	0.00584767	11.1206	5.31807	0.000303897
GTEX-Y5LM-1726-SM-4VDSX	normal	1.62788	0.000303897	6.55065	0.0824768	0.000303897	1.95592	3.59125	3.89732	0.000303897	12.5109	2.73146	18.0804	8.31712	0.000303897	0.000303897	0.000303897	20.0623	15.3251	0.000303897	0.000303897	0.000303897	4.73011	4.44922	11.7421	14.2179	0.000303897	0.000303897	7.91385	9.58754	0.000303897	5.31807	2.13829	0.000303897	5.00602	7.20544	0.000303897	0.942538	9.13223	4.16866	3.30282	1.78846	0.267294	1.29515	2.99965	0.000303897	10.5298	6.22824	0.000303897
GTEX-XYKS-1326-SM-4BRUN	normal	8.31712	0.000303897	7.20544	0.0824768	0.000303897	1.62788	3.89732	3.59125	0.000303897	18.0804	2.99965	35.7005	10.0501	0.000303897	0.000303897	0.000303897	14.2179	15.3251	0.000303897	0.000303897	0.000303897	4.44922	5.31807	9.13223	12.5109	0.000303897	0.000303897	7.54339	6.55065	0.000303897	5.00602	2.22548	0.000303897	4.73011	11.7421	0.000303897	0.942538	6.88092	4.16866	3.30282	2.49672	0.148415	2.22548	1.78846	0.000303897	10.5298	5.92132	0.000303897
GTEX-ZT9W-2026-SM-51MRA	normal	3.89732	0.000303897	10.5298	0.148415	0.000303897	1.29515	4.44922	4.16866	0.000303897	13.289	2.31268	35.7005	7.20544	0.000303897	0.000303897	0.000303897	11.7421	14.2179	0.000303897	0.000303897	0.000303897	1.95592	5.31807	12.5109	18.0804	0.000303897	0.000303897	6.22824	6.88092	0.000303897	7.91385	2.49672	0.000303897	9.13223	10.0501	0.000303897	0.0402561	3.59125	5.62822	2.13829	1.45626	0.0824768	3.30282	1.78846	0.000303897	15.3251	6.55065	0.000303897
GTEX-ZV6S-1826-SM-5NQ8D	normal	4.16866	0.000303897	8.31712	0.0824768	0.000303897	2.31268	4.44922	5.00602	0.000303897	9.58754	2.13829	18.0804	7.20544	0.000303897	0.000303897	0.000303897	9.13223	13.289	0.0153919	0.000303897	0.000303897	3.59125	3.89732	14.2179	20.0623	0.000303897	0.000303897	7.54339	12.5109	0.000303897	6.55065	1.78846	0.000303897	11.1206	10.0501	0.000303897	0.431153	5.62822	5.92132	3.30282	1.45626	0.148415	1.62788	2.73146	0.000303897	11.7421	6.22824	0.000303897
GTEX-UPK5-2326-SM-3P5Z8	normal	1.29515	0.000303897	5.92132	0.0402561	0.000303897	1.78846	3.30282	5.31807	0.0116611	10.0501	2.49672	18.0804	16.5109	0.000303897	0.000303897	0.000303897	20.0623	11.1206	0.000303897	0.000303897	0.000303897	9.13223	3.59125	14.2179	22.9904	0.000303897	0.000303897	6.55065	10.5298	0.000303897	5.00602	2.13829	0.000303897	4.73011	7.20544	0.000303897	0.726776	8.31712	3.89732	4.16866	1.62788	0.0824768	1.45626	2.99965	0.0191228	13.289	6.22824	0.000303897
GTEX-V955-2026-SM-3GAFA	normal	10.0501	0.000303897	7.54339	0.267294	0.0153919	2.49672	3.59125	5.00602	0.000303897	4.73011	1.62788	20.0623	8.31712	0.000303897	0.000303897	0.000303897	6.22824	16.5109	0.000303897	0.000303897	0.000303897	2.99965	4.16866	11.1206	11.7421	0.000303897	0.000303897	6.88092	8.71505	0.000303897	7.20544	1.78846	0.000303897	12.5109	15.3251	0.000303897	0.0613665	4.44922	3.89732	2.73146	1.95592	0.148415	2.31268	1.29515	0.000303897	13.289	7.91385	0.000303897
GTEX-11I78-2226-SM-5PNYA	normal	3.89732	0.000303897	6.55065	0.0824768	0.000303897	1.78846	4.16866	4.44922	0.000303897	8.71505	1.95592	16.5109	15.3251	0.000303897	0.000303897	0.000303897	12.5109	14.2179	0.000303897	0.000303897	0.000303897	5.31807	5.00602	9.58754	18.0804	0.000303897	0.000303897	6.22824	11.7421	0.000303897	5.62822	1.45626	0.000303897	9.13223	10.0501	0.000303897	1.1205	6.88092	4.73011	2.99965	1.62788	0.267294	2.13829	2.73146	0.000303897	11.1206	5.92132	0.000303897
GTEX-11P82-1326-SM-5HL62	normal	3.30282	0.000303897	10.0501	0.267294	0.000303897	1.1205	5.00602	4.73011	0.000303897	8.31712	1.78846	9.58754	7.54339	0.000303897	0.0116611	0.000303897	13.289	14.2179	0.0116611	0.000303897	0.000303897	2.99965	6.55065	10.5298	22.9904	0.000303897	0.000303897	6.88092	6.22824	0.000303897	5.92132	2.31268	0.000303897	12.5109	15.3251	0.000303897	0.0116611	5.62822	5.31807	2.49672	1.29515	0.942538	2.73146	1.95592	0.000303897	16.5109	7.91385	0.000303897
GTEX-WYBS-0926-SM-3NM94	normal	1.45626	0.000303897	5.31807	0.0824768	0.000303897	1.62788	3.59125	5.00602	0.000303897	14.2179	2.31268	13.289	8.71505	0.000303897	0.0191228	0.000303897	18.0804	10.0501	0.000303897	0.000303897	0.000303897	10.5298	3.30282	15.3251	22.9904	0.000303897	0.000303897	7.54339	11.7421	0.000303897	6.22824	2.13829	0.000303897	8.31712	5.92132	0.000303897	2.61409	6.88092	4.73011	4.44922	1.78846	0.148415	0.942538	3.89732	0.0116611	9.58754	6.55065	0.000303897
GTEX-139TU-0626-SM-5KM3X	normal	2.73146	0.000303897	6.88092	0.0402561	0.000303897	2.4047	3.30282	5.62822	0.000303897	7.54339	1.62788	10.5298	9.58754	0.000303897	0.000303897	0.000303897	18.0804	11.1206	0.000303897	0.000303897	0.000303897	3.59125	4.73011	10.0501	20.0623	0.000303897	0.000303897	6.55065	14.2179	0.0191228	4.44922	1.1205	0.000303897	11.7421	15.3251	0.000303897	1.95592	8.31712	4.16866	2.4047	0.942538	0.726776	1.78846	2.99965	0.0116611	13.289	5.31807	0.000303897
GTEX-ZYT6-0126-SM-5E45J	normal	4.16866	0.000303897	7.20544	0.0824768	0.000303897	1.78846	3.59125	5.92132	0.00345709	11.7421	2.13829	18.0804	8.71505	0.000303897	0.00875438	0.000303897	14.2179	13.289	0.000303897	0.000303897	0.000303897	2.99965	4.73011	11.1206	20.0623	0.000303897	0.000303897	6.88092	10.5298	0.000303897	5.31807	1.62788	0.000303897	6.22824	8.31712	0.000303897	0.0296894	6.55065	3.30282	3.89732	1.45626	0.148415	2.73146	2.31268	0.00875438	15.3251	7.91385	0.000303897
GTEX-XV7Q-2326-SM-4BRVZ	normal	2.13829	0.000303897	7.20544	0.0402561	0.000303897	0.942538	4.44922	5.00602	0.0116611	10.0501	2.99965	20.0623	8.71505	0.000303897	0.000303897	0.000303897	18.0804	15.3251	0.000303897	0.000303897	0.000303897	2.49672	4.73011	10.5298	22.9904	0.000303897	0.000303897	6.88092	9.58754	0.000303897	5.62822	2.73146	0.000303897	7.54339	11.1206	0.000303897	0.267294	6.55065	5.31807	4.16866	1.62788	0.0824768	3.30282	1.78846	0.148415	11.7421	5.92132	0.000303897
GTEX-11DXZ-1926-SM-5GZZL	normal	4.16866	0.000303897	9.58754	0.148415	0.000303897	0.942538	5.31807	3.89732	0.0116611	11.1206	1.78846	15.3251	8.51609	0.000303897	0.000303897	0.000303897	16.5109	13.289	0.000303897	0.000303897	0.000303897	2.99965	4.44922	14.2179	22.9904	0.000303897	0.000303897	7.91385	10.5298	0.000303897	5.62822	2.13829	0.000303897	6.22824	6.55065	0.000303897	0.0402561	4.73011	2.73146	3.30282	1.62788	0.0824768	2.31268	1.37571	0.0191228	12.5109	5.92132	0.000303897
GTEX-UTHO-1026-SM-3GAF7	normal	2.31268	0.000303897	9.13223	0.000303897	0.000303897	0.267294	2.73146	6.88092	0.000303897	10.5298	2.99965	22.9904	11.1206	0.000303897	0.000303897	0.000303897	8.31712	11.7421	0.000303897	0.000303897	0.000303897	2.13829	6.55065	13.289	20.0623	0.000303897	0.000303897	8.71505	9.58754	0.000303897	6.22824	1.78846	0.000303897	5.92132	5.00602	0.000303897	0.0824768	3.59125	5.31807	4.16866	1.45626	0.148415	3.89732	1.62788	0.000303897	15.3251	10.0501	0.000303897
GTEX-1399U-1826-SM-5PNZ1	normal	2.49672	0.000303897	6.88092	0.000303897	0.000303897	1.62788	4.73011	4.16866	0.0296894	7.54339	2.13829	12.5109	13.289	0.000303897	0.000303897	0.000303897	22.9904	16.5109	0.000303897	0.000303897	0.000303897	6.55065	4.44922	10.0501	20.0623	0.000303897	0.000303897	5.77477	8.51609	0.000303897	5.31807	2.31268	0.000303897	7.20544	10.5298	0.000303897	1.45626	9.58754	3.89732	3.59125	1.78846	0.267294	1.95592	3.30282	0.0824768	11.7421	5.77477	0.000303897
GTEX-XQ3S-1326-SM-4BOPQ	normal	2.49672	0.000303897	6.88092	0.431153	0.000303897	1.45626	3.30282	7.20544	0.000303897	8.71505	2.31268	18.0804	11.1206	0.000303897	0.000303897	0.000303897	13.289	12.5109	0.000303897	0.000303897	0.000303897	4.16866	5.00602	10.0501	15.3251	0.000303897	0.0402561	5.92132	9.13223	0.000303897	5.31807	1.95592	0.000303897	7.54339	10.5298	0.000303897	0.148415	7.91385	4.73011	3.89732	1.62788	0.267294	3.59125	2.13829	0.000303897	16.5109	6.55065	0.000303897
GTEX-Y5V5-2126-SM-4WWFO	normal	2.99965	0.000303897	6.22824	0.0824768	0.000303897	2.31268	3.89732	4.16866	0.0402561	9.58754	1.95592	12.5109	9.13223	0.000303897	0.00345709	0.000303897	18.0804	10.0501	0.000303897	0.000303897	0.000303897	5.62822	3.30282	14.2179	20.0623	0.000303897	0.000303897	6.88092	11.7421	0.000303897	5.31807	2.13829	0.000303897	6.55065	8.71505	0.000303897	0.726776	5.92132	4.44922	4.73011	1.62788	0.148415	1.78846	3.59125	0.0153919	15.3251	7.91385	0.000303897
GTEX-ZDYS-1126-SM-5K7UB	normal	5.92132	0.000303897	13.289	0.0402561	0.000303897	0.726776	3.59125	4.44922	0.000303897	9.13223	2.13829	10.5298	5.31807	0.000303897	0.000303897	0.000303897	8.71505	14.2179	0.000303897	0.000303897	0.000303897	2.73146	3.30282	10.0501	15.3251	0.000303897	0.000303897	6.22824	7.20544	0.000303897	7.91385	1.95592	0.000303897	12.5109	16.5109	0.000303897	0.0824768	4.73011	5.00602	2.31268	1.54207	0.148415	4.16866	1.78846	0.0191228	11.7421	7.54339	0.000303897
GTEX-12KS4-0126-SM-5Q5A5	normal	2.49672	0.000303897	10.0501	0.431153	0.000303897	2.31268	3.89732	4.73011	0.000303897	12.5109	1.95592	11.7421	6.88092	0.000303897	0.000303897	0.000303897	35.7005	11.1206	0.000303897	0.000303897	0.000303897	3.30282	5.31807	15.3251	18.0804	0.000303897	0.000303897	9.58754	10.5298	0.000303897	6.55065	1.45626	0.000303897	7.54339	7.91385	0.000303897	0.0402561	5.62822	4.16866	2.99965	1.29515	0.0824768	4.44922	1.78846	0.000303897	14.2179	8.71505	0.000303897
GTEX-147F4-2826-SM-5NQBN	normal	1.45626	0.000303897	6.88092	0.0824768	0.000303897	0.942538	3.30282	5.62822	0.0402561	4.73011	1.62788	12.5109	10.0501	0.000303897	0.0116611	0.000303897	20.0623	11.7421	0.000303897	0.000303897	0.000303897	9.13223	2.99965	14.2179	16.5109	0.000303897	0.000303897	7.91385	13.289	0.000303897	5.00602	2.13829	0.000303897	8.31712	7.54339	0.000303897	2.49672	6.38945	4.44922	4.16866	2.31268	0.267294	1.78846	3.89732	0.0116611	9.58754	5.31807	0.000303897
GTEX-ZVTK-0326-SM-51MRR	normal	1.37571	0.000303897	6.22824	0.0402561	0.000303897	2.49672	4.16866	5.62822	0.0116611	10.0501	2.13829	13.289	18.0804	0.000303897	0.000303897	0.000303897	35.7005	14.2179	0.000303897	0.000303897	0.000303897	9.58754	3.30282	15.3251	16.5109	0.000303897	0.000303897	5.92132	11.7421	0.000303897	4.44922	1.95592	0.000303897	5.31807	8.71505	0.000303897	2.31268	7.54339	2.99965	3.59125	1.37571	0.267294	1.1205	3.89732	0.000303897	12.5109	6.55065	0.000303897
GTEX-11GSO-1926-SM-5A5K3	normal	2.49672	0.000303897	6.55065	0.115446	0.000303897	4.44922	4.16866	6.88092	0.000303897	7.91385	1.78846	13.289	7.54339	0.000303897	0.000906106	0.000303897	18.0804	11.1206	0.000303897	0.000303897	0.000303897	2.13829	5.31807	11.7421	16.5109	0.000303897	0.0191228	5.92132	10.5298	0.00465238	4.73011	1.62788	0.000303897	8.71505	7.20544	0.000303897	0.0402561	5.62822	3.89732	2.73146	0.942538	0.115446	2.99965	2.31268	0.00465238	14.2179	8.31712	0.000303897
GTEX-Q2AG-0326-SM-48U1O	normal	1.37571	0.000303897	6.22824	0.0824768	0.000303897	1.37571	3.89732	5.00602	0.0116611	9.13223	2.31268	14.2179	11.7421	0.000303897	0.000303897	0.000303897	22.9904	8.71505	0.000303897	0.000303897	0.000303897	10.5298	3.59125	15.3251	20.0623	0.000303897	0.00345709	7.91385	13.289	0.000303897	5.62822	1.95592	0.000303897	5.31807	7.54339	0.000303897	2.49672	8.31712	4.73011	4.16866	1.62788	2.99965	1.78846	4.44922	0.000303897	12.5109	5.92132	0.000303897
GTEX-13FTX-1126-SM-5N9EN	normal	5.00602	0.000303897	7.54339	0.000303897	0.000303897	1.45626	3.59125	4.44922	0.000303897	13.289	2.13829	22.9904	7.20544	0.000303897	0.000303897	0.000303897	9.13223	12.5109	0.000303897	0.000303897	0.000303897	3.30282	5.31807	14.2179	20.0623	0.000303897	0.000303897	8.31712	9.58754	0.000303897	5.92132	2.49672	0.000303897	8.71505	7.91385	0.000303897	0.267294	4.73011	4.16866	2.73146	1.70817	0.148415	2.99965	1.70817	0.000303897	11.7421	6.55065	0.000303897
GTEX-XUZC-1626-SM-4BRVP	normal	1.78846	0.000303897	5.92132	0.267294	0.000303897	1.1205	3.30282	3.89732	0.0153919	6.55065	2.73146	18.0804	12.5109	0.000303897	0.000303897	0.000303897	11.7421	8.71505	0.000303897	0.000303897	0.000303897	35.7005	5.00602	10.0501	13.289	0.000303897	0.000303897	7.20544	22.9904	0.000303897	5.31807	1.95592	0.000303897	6.22824	11.1206	0.000303897	2.99965	8.31712	4.16866	4.73011	2.13829	0.942538	1.62788	3.59125	0.0153919	9.58754	5.62822	0.000303897
GTEX-11OF3-1926-SM-59889	normal	3.74428	0.000303897	6.55065	0.267294	0.000303897	2.13829	2.49672	10.0501	0.0116611	7.91385	1.95592	15.3251	9.58754	0.000303897	0.000303897	0.000303897	20.0623	12.5109	0.000303897	0.000303897	0.000303897	4.44922	3.30282	13.289	18.0804	0.000303897	0.000303897	5.62822	11.7421	0.000303897	7.20544	1.78846	0.000303897	8.31712	5.92132	0.000303897	0.0402561	6.88092	4.16866	2.99965	1.1205	0.148415	1.45626	2.31268	0.0191228	16.5109	9.13223	0.000303897
GTEX-ZF3C-2326-SM-5S2MZ	normal	2.49672	0.000303897	6.55065	0.000303897	0.000303897	1.29515	3.30282	10.0501	0.148415	7.20544	2.31268	18.0804	7.91385	0.000303897	0.000303897	0.000303897	14.2179	10.5298	0.000303897	0.000303897	0.000303897	5.92132	3.89732	12.5109	15.3251	0.000303897	0.000303897	8.71505	13.289	0.000303897	7.54339	2.13829	0.000303897	6.22824	5.31807	0.000303897	0.726776	5.00602	4.16866	3.59125	1.78846	0.431153	2.99965	4.73011	0.000303897	11.1206	9.58754	0.000303897
GTEX-U3ZN-1926-SM-4DXSG	normal	2.31268	0.000303897	5.31807	0.000303897	0.000303897	0.431153	3.74428	3.74428	0.000303897	10.5298	2.49672	16.5109	11.7421	0.000303897	0.000303897	0.000303897	18.0804	9.58754	0.000303897	0.000303897	0.000303897	6.55065	4.73011	10.0501	35.7005	0.000303897	0.000303897	7.91385	12.5109	0.000303897	5.92132	1.45626	0.000303897	6.22824	8.31712	0.000303897	0.942538	9.13223	4.16866	5.00602	2.13829	0.267294	1.95592	2.99965	0.0824768	14.2179	5.62822	0.000303897
GTEX-12WSM-1726-SM-5BC6J	normal	3.30282	0.000303897	7.54339	0.148415	0.000303897	4.44922	2.49672	6.55065	0.000303897	9.58754	1.62788	15.3251	6.22824	0.000303897	0.000303897	0.000303897	14.2179	13.289	0.000303897	0.000303897	0.000303897	3.89732	4.16866	11.7421	35.7005	0.000303897	0.000303897	7.91385	8.31712	0.000303897	5.62822	2.13829	0.000303897	10.5298	10.0501	0.000303897	0.0402561	5.31807	2.99965	2.73146	1.29515	0.0824768	3.59125	2.31268	0.0191228	16.5109	8.71505	0.000303897
GTEX-12WSK-2226-SM-5GCO5	normal	4.16866	0.000303897	6.22824	0.000303897	0.000303897	1.95592	3.59125	7.54339	0.0824768	11.1206	1.1205	14.2179	9.58754	0.000303897	0.000303897	0.000303897	20.0623	12.5109	0.000303897	0.000303897	0.000303897	7.20544	3.89732	15.3251	16.5109	0.000303897	0.000303897	9.13223	10.5298	0.0191228	5.31807	2.49672	0.000303897	5.62822	5.92132	0.000303897	0.148415	6.55065	4.44922	3.30282	1.37571	0.431153	2.73146	2.31268	0.0402561	10.0501	6.88092	0.000303897
GTEX-13CF3-2126-SM-5IFJP	normal	3.30282	0.000303897	12.5109	0.267294	0.000303897	0.942538	4.16866	3.89732	0.00875438	6.88092	2.49672	20.0623	6.22824	0.000303897	0.000303897	0.000303897	13.289	15.3251	0.000303897	0.000303897	0.000303897	1.78846	4.44922	14.2179	22.9904	0.000303897	0.00875438	6.55065	7.54339	0.0191228	7.91385	2.31268	0.000303897	10.0501	9.13223	0.000303897	0.0824768	4.73011	7.20544	2.73146	1.62788	0.0824768	5.62822	2.99965	0.000303897	11.1206	8.51609	0.000303897
GTEX-XGQ4-0926-SM-4AT4U	normal	6.22824	0.000303897	9.13223	0.0824768	0.000303897	0.834657	5.00602	3.89732	0.000303897	7.91385	2.13829	20.0623	9.58754	0.000303897	0.000303897	0.000303897	11.7421	15.3251	0.000303897	0.000303897	0.000303897	2.99965	4.44922	13.289	14.2179	0.000303897	0.000303897	6.55065	10.5298	0.000303897	5.92132	1.95592	0.000303897	8.71505	11.1206	0.000303897	0.0402561	5.31807	4.16866	3.30282	1.45626	0.148415	2.31268	1.62788	0.000303897	16.5109	7.54339	0.000303897
GTEX-13W3W-1226-SM-5LU4H	normal	3.30282	0.000303897	6.22824	0.000303897	0.000303897	1.54207	3.59125	3.89732	0.0191228	8.71505	2.49672	16.5109	9.13223	0.000303897	0.000303897	0.000303897	22.9904	11.7421	0.000303897	0.000303897	0.000303897	7.91385	4.16866	9.58754	18.0804	0.000303897	0.000303897	5.92132	13.289	0.000303897	5.62822	1.54207	0.000303897	6.88092	10.0501	0.000303897	1.78846	6.55065	4.73011	2.99965	1.95592	0.267294	1.29515	2.31268	0.0191228	15.3251	5.31807	0.000303897
GTEX-RU1J-0626-SM-4WAWY	normal	1.78846	0.000303897	5.00602	0.0824768	0.000303897	1.1205	3.59125	4.44922	0.000303897	6.88092	2.49672	20.0623	18.0804	0.000303897	0.000303897	0.000303897	14.2179	10.5298	0.000303897	0.000303897	0.000303897	8.71505	5.31807	11.7421	35.7005	0.000303897	0.000303897	8.31712	12.5109	0.000303897	5.62822	1.95592	0.000303897	6.22824	7.54339	0.000303897	2.73146	9.13223	4.16866	4.73011	2.22548	0.148415	1.62788	3.30282	0.0153919	10.0501	5.92132	0.000303897
GTEX-ZPIC-1126-SM-5BC7F	normal	4.44922	0.000303897	9.13223	0.0824768	0.000303897	0.942538	4.03299	4.03299	0.000303897	8.71505	1.95592	16.5109	6.55065	0.000303897	0.00875438	0.000303897	14.2179	10.5298	0.000303897	0.000303897	0.000303897	3.30282	4.73011	12.5109	15.3251	0.000303897	0.000303897	7.91385	11.1206	0.000303897	7.54339	2.49672	0.000303897	8.31712	10.0501	0.000303897	0.431153	5.31807	3.59125	2.99965	2.31268	0.148415	2.73146	1.62788	0.0402561	13.289	6.22824	0.000303897
GTEX-WXYG-2226-SM-4E3IM	normal	5.62822	0.000303897	5.31807	0.148415	0.000303897	1.62788	3.30282	3.89732	0.0116611	9.58754	2.13829	20.0623	10.0501	0.000303897	0.000303897	0.000303897	14.2179	13.289	0.000303897	0.000303897	0.000303897	8.31712	4.44922	11.7421	18.0804	0.000303897	0.000303897	6.88092	12.5109	0.000303897	5.00602	1.95592	0.000303897	7.20544	8.71505	0.000303897	1.45626	6.55065	3.59125	4.16866	1.78846	0.0824768	2.73146	2.99965	0.000303897	10.5298	5.92132	0.000303897
GTEX-T2YK-2226-SM-32QPT	normal	1.62788	0.000303897	5.31807	0.0402561	0.000303897	0.431153	3.89732	7.20544	0.0191228	9.58754	2.31268	16.5109	15.3251	0.000303897	0.000303897	0.000303897	12.5109	10.5298	0.000303897	0.000303897	0.000303897	7.54339	3.30282	14.2179	22.9904	0.000303897	0.000303897	10.0501	11.1206	0.000303897	6.88092	1.45626	0.000303897	6.22824	4.44922	0.000303897	0.942538	8.71505	3.59125	2.99965	1.78846	0.0824768	2.49672	2.73146	0.000303897	13.289	6.55065	0.000303897
GTEX-QEL4-2126-SM-447AE	normal	1.62788	0.000303897	6.55065	0.0402561	0.000303897	1.1205	3.59125	5.31807	0.000303897	10.0501	2.31268	11.7421	20.0623	0.000303897	0.000303897	0.000303897	14.2179	10.5298	0.000303897	0.000303897	0.000303897	6.88092	3.89732	13.289	22.9904	0.000303897	0.000303897	7.20544	9.58754	0.000303897	4.16866	1.78846	0.000303897	5.62822	8.71505	0.000303897	0.942538	7.91385	3.30282	4.44922	1.95592	2.73146	1.45626	2.13829	0.000303897	18.0804	5.00602	0.000303897
GTEX-XBED-1626-SM-47JYN	normal	3.30282	0.000303897	6.22824	0.0402561	0.000303897	0.431153	2.73146	3.59125	0.000303897	10.0501	1.78846	18.0804	8.71505	0.000303897	0.000303897	0.000303897	20.0623	13.289	0.000303897	0.000303897	0.000303897	12.5109	4.16866	11.1206	16.5109	0.000303897	0.0153919	5.92132	8.31712	0.000303897	4.73011	1.62788	0.000303897	6.55065	9.13223	0.000303897	1.29515	7.20544	5.00602	3.89732	1.95592	0.0824768	1.45626	2.31268	0.000303897	11.7421	5.31807	0.000303897
GTEX-13PVQ-1026-SM-5KM3M	normal	1.29515	0.000303897	9.58754	0.267294	0.000303897	2.31268	2.13829	10.0501	0.000303897	7.54339	2.99965	15.3251	5.31807	0.000303897	0.000303897	0.000303897	18.0804	10.5298	0.000303897	0.000303897	0.000303897	2.49672	7.91385	14.2179	20.0623	0.000303897	0.000303897	8.31712	5.00602	0.000303897	7.20544	3.59125	0.000303897	11.7421	5.92132	0.000303897	0.148415	5.62822	6.88092	1.78846	1.1205	0.0824768	3.89732	4.44922	0.000303897	11.1206	8.71505	0.000303897
GTEX-11NV4-2026-SM-5N9DG	normal	2.99965	0.000303897	6.88092	0.148415	0.000303897	2.13829	2.73146	10.5298	0.000303897	8.71505	1.78846	14.2179	9.58754	0.000303897	0.000303897	0.000303897	20.0623	15.3251	0.000303897	0.000303897	0.000303897	4.44922	5.00602	12.5109	22.9904	0.000303897	0.000303897	5.62822	11.7421	0.000303897	4.73011	1.95592	0.000303897	8.31712	7.20544	0.000303897	0.0824768	6.22824	3.59125	3.89732	1.45626	0.0402561	2.31268	3.30282	0.0191228	13.289	7.91385	0.000303897
GTEX-ZVT2-1826-SM-5NQ8W	normal	3.89732	0.000303897	7.20544	0.000303897	0.000303897	1.95592	3.59125	5.00602	0.000303897	6.88092	2.49672	10.0501	16.5109	0.000303897	0.000303897	0.000303897	20.0623	18.0804	0.000303897	0.000303897	0.000303897	7.54339	4.44922	8.71505	15.3251	0.000303897	0.000303897	6.55065	8.31712	0.000303897	4.73011	1.78846	0.000303897	5.31807	9.58754	0.000303897	1.45626	7.91385	4.16866	3.30282	1.62788	0.148415	1.29515	2.99965	0.000303897	10.5298	5.92132	0.000303897
GTEX-UJHI-1426-SM-3DB9C	normal	2.13829	0.000303897	5.00602	0.0824768	0.000303897	1.78846	3.59125	4.16866	0.0191228	7.20544	3.30282	20.0623	11.1206	0.000303897	0.000303897	0.000303897	22.9904	9.58754	0.000303897	0.000303897	0.000303897	7.91385	5.31807	13.289	18.0804	0.000303897	0.000303897	6.88092	12.5109	0.0402561	5.62822	1.95592	0.000303897	6.22824	8.71505	0.000303897	0.942538	7.54339	3.89732	4.73011	2.31268	0.267294	1.62788	2.99965	0.000303897	10.5298	4.44922	0.000303897
GTEX-11EI6-0626-SM-5985T	normal	1.62788	0.000303897	6.88092	0.0402561	0.000303897	2.73146	2.99965	5.62822	0.00465238	6.55065	1.95592	14.2179	12.5109	0.000303897	0.00465238	0.000303897	22.9904	11.1206	0.000303897	0.000303897	0.000303897	10.5298	3.30282	13.289	20.0623	0.000303897	0.000303897	6.22824	11.7421	0.000303897	5.00602	1.78846	0.000303897	4.73011	7.20544	0.000303897	0.942538	7.54339	3.89732	4.44922	1.45626	0.148415	1.29515	3.59125	0.0191228	15.3251	5.92132	0.000303897
GTEX-12WSB-0626-SM-59HJO	normal	3.30282	0.000303897	7.20544	0.148415	0.000303897	2.49672	2.99965	4.73011	0.0191228	7.54339	2.13829	16.5109	9.58754	0.000303897	0.000303897	0.000303897	18.0804	10.5298	0.000303897	0.000303897	0.000303897	4.16866	5.31807	11.7421	22.9904	0.000303897	0.000303897	6.55065	13.289	0.0116611	5.00602	1.78846	0.000303897	12.5109	6.22824	0.000303897	0.0824768	6.88092	4.44922	3.59125	1.45626	0.726776	2.31268	1.95592	0.0402561	14.2179	9.13223	0.000303897
GTEX-XUW1-2326-SM-4BOO5	normal	3.30282	0.000303897	5.31807	0.000303897	0.000303897	1.62788	2.99965	4.44922	0.000303897	9.13223	2.31268	20.0623	10.29	0.000303897	0.000303897	0.000303897	15.3251	10.29	0.000303897	0.000303897	0.000303897	7.91385	3.89732	9.58754	22.9904	0.000303897	0.000303897	6.22824	11.7421	0.000303897	5.92132	1.78846	0.000303897	7.54339	8.31712	0.000303897	1.45626	8.71505	5.00602	4.73011	1.29515	0.148415	2.13829	4.16866	0.0824768	14.2179	5.62822	0.000303897
GTEX-139T6-1626-SM-5PNYZ	normal	8.31712	0.000303897	6.55065	0.0402561	0.000303897	2.73146	4.44922	3.59125	0.000303897	10.0501	2.13829	13.289	6.22824	0.000303897	0.000303897	0.000303897	16.5109	10.5298	0.000303897	0.000303897	0.000303897	11.1206	3.89732	15.3251	14.2179	0.000303897	0.000303897	5.92132	7.91385	0.000303897	5.62822	1.95592	0.000303897	8.71505	7.54339	0.000303897	0.148415	4.73011	4.16866	2.31268	1.29515	0.0824768	1.78846	1.1205	0.0191228	11.7421	5.31807	0.000303897
GTEX-14AS3-1626-SM-5S2OY	normal	2.73146	0.000303897	7.54339	0.148415	0.000303897	2.99965	5.00602	4.73011	0.000303897	11.7421	1.78846	6.88092	16.5109	0.000303897	0.000303897	0.000303897	20.0623	22.9904	0.000303897	0.000303897	0.000303897	5.92132	3.30282	10.5298	18.0804	0.000303897	0.000303897	8.71505	7.91385	0.000303897	5.31807	2.31268	0.000303897	4.16866	14.2179	0.000303897	1.62788	9.13223	4.44922	3.89732	1.95592	0.267294	1.29515	2.13829	0.000303897	11.1206	6.55065	0.000303897
GTEX-WRHU-0326-SM-3MJFY	normal	2.49672	0.000303897	6.88092	0.0824768	0.000303897	1.95592	3.59125	5.00602	0.0116611	9.13223	2.73146	16.5109	8.31712	0.000303897	0.000303897	0.000303897	22.9904	7.91385	0.000303897	0.000303897	0.000303897	6.22824	4.73011	11.1206	18.0804	0.000303897	0.00465238	6.55065	11.7421	0.000303897	7.54339	1.62788	0.000303897	9.58754	5.92132	0.000303897	1.1205	7.20544	3.89732	4.44922	1.45626	0.267294	2.13829	4.16866	0.0402561	13.289	5.31807	0.000303897
GTEX-13W46-0826-SM-5LU3H	normal	1.95592	0.000303897	7.54339	0.000303897	0.000303897	3.59125	2.49672	7.91385	0.000303897	7.20544	1.45626	18.0804	9.13223	0.000303897	0.000303897	0.000303897	16.5109	11.1206	0.000303897	0.000303897	0.000303897	4.73011	3.89732	14.2179	20.0623	0.000303897	0.000303897	6.88092	10.5298	0.000303897	8.31712	2.13829	0.000303897	6.22824	5.00602	0.000303897	0.148415	4.16866	5.31807	3.30282	1.1205	0.0824768	2.31268	1.78846	0.000303897	11.7421	10.0501	0.000303897
GTEX-WYJK-1326-SM-3NB2T	normal	2.99965	0.000303897	5.92132	0.0402561	0.000303897	1.95592	3.59125	4.16866	0.000303897	7.54339	2.73146	20.0623	9.58754	0.000303897	0.000303897	0.000303897	15.3251	10.5298	0.000303897	0.000303897	0.000303897	11.1206	3.89732	14.2179	16.5109	0.000303897	0.000303897	5.62822	12.5109	0.0191228	5.31807	1.29515	0.000303897	9.13223	6.22824	0.000303897	1.78846	6.55065	4.73011	3.30282	2.31268	0.0824768	1.1205	2.49672	0.000303897	10.0501	5.00602	0.000303897
GTEX-T5JW-2026-SM-4DM63	normal	3.74428	0.000303897	7.20544	0.000303897	0.000303897	0.834657	3.30282	3.74428	0.000303897	9.58754	2.49672	22.9904	8.71505	0.000303897	0.000303897	0.000303897	20.0623	11.1206	0.000303897	0.000303897	0.000303897	5.92132	4.16866	11.7421	18.0804	0.000303897	0.000303897	6.22824	10.5298	0.000303897	5.31807	1.62788	0.000303897	6.88092	16.5109	0.000303897	1.78846	6.55065	4.73011	4.44922	2.73146	0.267294	2.13829	2.31268	0.000303897	13.289	5.62822	0.000303897
GTEX-132AR-0826-SM-5EGK6	normal	3.59125	0.000303897	8.71505	0.0824768	0.000303897	1.45626	3.15123	5.31807	0.000303897	11.7421	2.73146	14.2179	9.58754	0.000303897	0.0116611	0.000303897	16.5109	12.5109	0.000303897	0.000303897	0.000303897	2.49672	4.16866	9.13223	20.0623	0.000303897	0.000303897	6.55065	10.5298	0.000303897	6.88092	1.78846	0.000303897	5.62822	13.289	0.000303897	0.431153	5.92132	4.44922	4.73011	1.95592	0.148415	2.31268	2.13829	0.0402561	18.0804	6.22824	0.000303897
GTEX-S33H-0326-SM-4AD6N	normal	2.73146	0.000303897	6.88092	0.000303897	0.00584767	0.942538	3.59125	5.31807	0.0116611	11.1206	2.49672	20.0623	9.13223	0.000303897	0.000303897	0.000303897	14.2179	11.7421	0.0191228	0.000303897	0.000303897	2.99965	3.89732	13.289	18.0804	0.000303897	0.000694453	8.31712	9.58754	0.0824768	5.92132	2.13829	0.000303897	5.62822	15.3251	0.000303897	0.267294	6.55065	4.44922	3.30282	1.45626	0.0402561	1.78846	1.29515	0.00196501	10.5298	7.20544	0.000303897
GTEX-XMD2-0926-SM-4WWEF	normal	2.49672	0.000303897	5.31807	0.148415	0.000303897	2.31268	4.16866	7.91385	0.000303897	9.58754	1.95592	16.5109	10.0501	0.000303897	0.000303897	0.000303897	18.0804	11.7421	0.000303897	0.000303897	0.000303897	9.13223	3.30282	14.2179	15.3251	0.000303897	0.0153919	6.55065	11.1206	0.0824768	8.31712	1.78846	0.000303897	5.62822	5.00602	0.000303897	1.29515	8.71505	4.73011	3.59125	1.62788	0.267294	2.73146	3.89732	0.00584767	13.289	7.20544	0.000303897
GTEX-X15G-1626-SM-3NMB3	normal	2.99965	0.000303897	5.92132	0.0296894	0.000303897	2.49672	3.89732	3.59125	0.0824768	10.5298	2.73146	16.5109	9.13223	0.000303897	0.00465238	0.000303897	20.0623	8.71505	0.000303897	0.000303897	0.000303897	7.20544	4.73011	11.7421	18.0804	0.000303897	0.000303897	6.55065	10.0501	0.000303897	5.31807	1.45626	0.000303897	6.22824	8.31712	0.000303897	0.726776	9.58754	4.16866	5.00602	2.31268	0.148415	1.95592	2.13829	0.0116611	11.1206	5.62822	0.000303897
GTEX-13N11-1726-SM-5J1OJ	normal	2.73146	0.000303897	6.22824	0.0402561	0.000303897	0.431153	4.16866	4.73011	0.0116611	14.2179	2.49672	22.9904	9.13223	0.000303897	0.000303897	0.000303897	18.0804	9.58754	0.000303897	0.000303897	0.000303897	5.92132	3.30282	11.1206	15.3251	0.000303897	0.000303897	7.54339	11.7421	0.000303897	5.00602	1.78846	0.000303897	5.62822	8.71505	0.000303897	1.62788	7.91385	3.59125	3.89732	2.13829	0.148415	1.29515	2.31268	0.0824768	10.0501	5.31807	0.000303897
GTEX-ZQG8-0726-SM-5P9H9	normal	5.62822	0.000303897	14.2179	0.0824768	0.000303897	1.62788	4.44922	3.89732	0.0191228	11.1206	2.31268	16.5109	5.92132	0.000303897	0.000303897	0.000303897	8.31712	13.289	0.000303897	0.000303897	0.000303897	1.78846	5.00602	12.5109	18.0804	0.000303897	0.0191228	6.55065	7.54339	0.000303897	7.04318	2.49672	0.000303897	9.13223	11.7421	0.000303897	0.148415	4.73011	5.31807	2.99965	2.13829	0.267294	3.59125	1.95592	0.000303897	15.3251	10.0501	0.000303897
GTEX-ZLFU-2126-SM-4WWEV	normal	5.62822	0.000303897	11.1206	0.148415	0.000303897	1.29515	2.99965	5.31807	0.000303897	9.58754	1.78846	14.2179	7.91385	0.000303897	0.000303897	0.000303897	13.289	18.0804	0.000303897	0.000303897	0.000303897	2.49672	5.00602	16.5109	20.0623	0.000303897	0.0191228	5.92132	6.22824	0.000303897	6.88092	2.31268	0.000303897	4.73011	8.31712	0.000303897	0.0824768	4.44922	7.20544	2.73146	1.45626	0.0402561	3.30282	1.95592	0.000303897	11.7421	6.55065	0.000303897
GTEX-ZUA1-1526-SM-59HLS	normal	2.99965	0.000303897	7.54339	0.267294	0.000303897	2.73146	4.16866	6.55065	0.000303897	10.5298	2.31268	18.0804	9.58754	0.000303897	0.000303897	0.000303897	14.2179	12.5109	0.000303897	0.000303897	0.000303897	3.59125	4.73011	11.7421	35.7005	0.000303897	0.00584767	6.22824	13.289	0.000303897	5.00602	1.95592	0.000303897	10.0501	8.31712	0.000303897	0.0824768	5.31807	3.89732	3.30282	1.45626	0.148415	1.78846	2.49672	0.0153919	15.3251	7.20544	0.000303897
GTEX-11WQK-2426-SM-5GU5C	normal	1.1205	0.000303897	11.1206	0.431153	0.000303897	3.59125	3.30282	10.5298	0.000303897	7.91385	2.99965	16.5109	8.31712	0.000303897	0.000303897	0.000303897	10.0501	15.3251	0.000303897	0.000303897	0.000303897	4.16866	5.62822	20.0623	18.0804	0.000303897	0.000303897	9.13223	7.54339	0.000303897	6.55065	2.13829	0.000303897	4.44922	4.86807	0.000303897	0.0402561	9.58754	8.71505	2.73146	0.726776	0.0824768	1.62788	1.95592	0.000303897	14.2179	5.92132	0.000303897
GTEX-YB5K-1626-SM-5IFIN	normal	5.62822	0.000303897	7.91385	0.0824768	0.000303897	1.1205	5.31807	2.99965	0.000303897	7.20544	2.13829	20.0623	10.0501	0.000303897	0.000303897	0.000303897	9.58754	12.5109	0.000303897	0.000303897	0.000303897	3.89732	4.73011	13.289	18.0804	0.000303897	0.000303897	6.55065	8.92364	0.000303897	6.22824	1.95592	0.000303897	10.5298	11.1206	0.000303897	0.267294	4.16866	5.00602	3.59125	2.49672	0.148415	2.73146	1.62788	0.0191228	15.3251	8.92364	0.000303897
GTEX-R53T-1526-SM-48FEK	normal	1.78846	0.000303897	7.91385	0.0824768	0.000303897	1.1205	5.00602	5.31807	0.0116611	10.0501	2.13829	20.0623	13.289	0.000303897	0.000303897	0.000303897	12.5109	11.1206	0.000303897	0.000303897	0.000303897	3.59125	3.30282	16.5109	22.9904	0.000303897	0.00584767	6.55065	14.2179	0.000303897	5.92132	2.73146	0.000303897	5.62822	8.31712	0.000303897	0.267294	6.22824	3.89732	4.44922	1.62788	0.148415	1.95592	2.49672	0.0402561	15.3251	9.13223	0.000303897
GTEX-ZAJG-0626-SM-5HL8X	normal	2.31268	0.000303897	5.92132	0.267294	0.000303897	1.95592	3.30282	4.44922	0.0191228	7.54339	2.49672	11.7421	14.2179	0.000303897	0.000303897	0.000303897	35.7005	13.289	0.000303897	0.000303897	0.000303897	10.0501	3.59125	15.3251	16.5109	0.000303897	0.000303897	6.88092	11.1206	0.000303897	6.22824	1.45626	0.000303897	5.62822	7.91385	0.000303897	2.13829	8.71505	5.00602	4.16866	1.62788	0.0824768	0.942538	3.89732	0.0402561	12.5109	6.55065	0.000303897
GTEX-ZXES-0826-SM-5E43C	normal	0.726776	0.000303897	5.31807	0.0402561	0.000303897	1.29515	4.44922	3.59125	0.000303897	7.91385	2.31268	18.0804	12.5109	0.000303897	0.00465238	0.000303897	22.9904	11.7421	0.000303897	0.000303897	0.000303897	16.5109	3.89732	9.58754	20.0623	0.000303897	0.000303897	6.22824	15.3251	0.000303897	5.92132	1.95592	0.000303897	10.5298	6.88092	0.000303897	3.30282	7.20544	4.73011	4.16866	2.73146	0.431153	1.78846	2.99965	0.0191228	9.13223	5.62822	0.000303897
GTEX-TML8-1226-SM-32QON	normal	1.45626	0.000303897	6.55065	0.0824768	0.000303897	1.78846	3.59125	5.00602	0.0402561	11.1206	2.73146	22.9904	7.54339	0.000303897	0.000303897	0.000303897	20.0623	10.5298	0.000303897	0.000303897	0.000303897	4.16866	4.73011	14.2179	16.5109	0.000303897	0.000303897	7.20544	12.5109	0.000303897	5.62822	2.31268	0.000303897	5.31807	8.31712	0.000303897	0.726776	9.58754	3.30282	3.89732	2.13829	0.148415	1.62788	2.49672	0.0191228	13.289	6.22824	0.000303897
GTEX-13NZ9-1026-SM-5MR5K	normal	1.95592	0.000303897	7.20544	0.0824768	0.000303897	0.942538	2.99965	3.30282	0.000303897	8.31712	2.13829	12.5109	16.5109	0.000303897	0.000303897	0.000303897	22.9904	13.289	0.000303897	0.000303897	0.000303897	7.54339	2.49672	11.1206	20.0623	0.000303897	0.000303897	6.88092	10.0501	0.000303897	5.00602	1.62788	0.000303897	4.73011	11.7421	0.000303897	1.78846	8.71505	5.31807	4.44922	1.29515	0.0402561	0.726776	2.73146	0.000303897	14.2179	6.55065	0.000303897
GTEX-139T8-0826-SM-5L3DE	normal	0.726776	0.000303897	4.16866	0.0402561	0.000303897	0.148415	3.89732	5.31807	0.00584767	8.71505	1.1205	11.7421	16.5109	0.000303897	0.00196501	0.000303897	18.0804	7.91385	0.000303897	0.000303897	0.000303897	15.3251	2.49672	13.289	22.9904	0.000303897	0.000303897	7.20544	12.5109	0.0116611	6.88092	1.62788	0.000303897	5.92132	6.22824	0.000303897	2.13829	8.31712	4.44922	5.00602	1.95592	2.99965	1.29515	3.59125	0.000303897	10.5298	5.62822	0.000303897
GTEX-12WSN-1326-SM-5GCNT	normal	4.16866	0.000303897	7.91385	0.0824768	0.000303897	1.29515	2.49672	4.44922	0.000303897	10.5298	2.31268	12.5109	9.13223	0.000303897	0.000303897	0.000303897	13.289	11.7421	0.000303897	0.000303897	0.000303897	3.30282	3.89732	9.58754	16.5109	0.000303897	0.000303897	6.55065	8.71505	0.000303897	5.31807	1.62788	0.000303897	11.1206	15.3251	0.000303897	0.148415	6.22824	5.62822	2.99965	1.45626	1.1205	2.13829	1.95592	0.000303897	18.0804	5.92132	0.000303897
GTEX-REY6-2426-SM-48FF5	normal	2.99965	0.000303897	13.289	0.0402561	0.000303897	0.726776	3.89732	4.73011	0.000303897	8.31712	2.13829	16.5109	5.31807	0.000303897	0.000303897	0.000303897	14.2179	11.7421	0.000303897	0.000303897	0.000303897	2.31268	4.16866	11.1206	35.7005	0.000303897	0.000303897	6.55065	8.71505	0.000303897	7.91385	2.49672	0.000303897	9.58754	9.13223	0.000303897	0.0824768	4.44922	5.92132	2.73146	1.62788	0.148415	5.62822	5.00602	0.000303897	20.0623	10.5298	0.000303897
GTEX-U3ZH-1426-SM-4DXSR	normal	0.726776	0.000303897	5.31807	0.000303897	0.000303897	2.49672	3.59125	4.44922	0.000303897	9.13223	2.31268	18.0804	14.2179	0.000303897	0.000303897	0.000303897	20.0623	13.289	0.000303897	0.000303897	0.000303897	9.58754	3.30282	11.7421	22.9904	0.000303897	0.000303897	7.91385	12.5109	0.000303897	4.73011	1.62788	0.000303897	5.62822	7.54339	0.000303897	1.1205	7.20544	3.89732	4.16866	1.78846	0.0824768	1.29515	2.13829	0.000303897	11.1206	5.92132	0.000303897
GTEX-11P7K-0726-SM-5EGKX	normal	2.99965	0.000303897	6.22824	0.148415	0.000303897	1.29515	3.59125	4.44922	0.0191228	6.55065	1.45626	13.289	11.7421	0.000303897	0.000303897	0.000303897	20.0623	12.5109	0.000303897	0.000303897	0.000303897	15.3251	3.30282	10.0501	18.0804	0.000303897	0.000303897	7.54339	10.5298	0.000303897	4.73011	2.13829	0.000303897	5.31807	8.71505	0.0116611	2.73146	8.31712	4.16866	3.89732	2.49672	0.0824768	1.62788	1.95592	0.0402561	9.58754	5.62822	0.000303897
GTEX-1117F-2826-SM-5GZXL	normal	1.1205	0.000303897	8.31712	0.0824768	0.000303897	1.45626	2.99965	5.31807	0.000303897	9.58754	2.49672	16.5109	10.5298	0.000303897	0.00271105	0.000303897	15.3251	12.5109	0.000303897	0.000303897	0.000303897	5.00602	4.73011	11.7421	20.0623	0.000303897	0.000303897	6.55065	11.1206	0.0116611	5.62822	2.13829	0.000303897	6.22824	7.72862	0.000303897	0.942538	5.92132	4.16866	4.44922	1.95592	0.0402561	3.89732	3.30282	0.0191228	18.0804	6.88092	0.000303897
TCGA-BH-A1FE-11B-14R-A13Q-07	normal	0.942538	0.000303897	12.5109	0.0191228	0.000303897	1.95592	5.00602	11.1206	0.148415	9.13223	1.62788	10.5298	4.73011	0.000303897	0.000303897	0.000303897	8.31712	11.7421	0.000303897	0.000303897	0.000303897	3.59125	6.88092	13.289	22.9904	0.000303897	0.000303897	3.30282	7.91385	0.000303897	16.5109	5.62822	0.000303897	9.58754	5.31807	0.000303897	1.1205	2.49672	4.16866	6.55065	2.31268	0.431153	6.22824	3.89732	0.000303897	8.71505	10.0501	0.000303897
TCGA-BH-A1EV-11A-24R-A137-07	normal	1.95592	0.000303897	15.3251	0.148415	0.000303897	1.29515	5.31807	10.5298	0.0402561	7.20544	1.78846	7.91385	4.16866	0.000303897	0.000303897	0.000303897	8.71505	11.1206	0.000303897	0.000303897	0.000303897	6.55065	6.22824	9.58754	22.9904	0.000303897	0.0116611	3.30282	6.88092	0.000303897	18.0804	5.92132	0.000303897	7.54339	11.7421	0.000303897	1.1205	2.73146	5.62822	4.44922	3.59125	0.267294	5.00602	2.99965	0.0191228	9.13223	8.31712	0.000303897
TCGA-BH-A1FD-11B-21R-A13Q-07	normal	1.95592	0.000303897	18.0804	0.0824768	0.000303897	1.78846	6.55065	10.0501	0.0191228	8.71505	1.62788	5.62822	7.54339	0.000303897	0.000303897	0.000303897	15.3251	9.58754	0.000303897	0.000303897	0.000303897	4.73011	6.22824	9.13223	22.9904	0.000303897	0.000303897	3.30282	6.88092	0.000303897	16.5109	5.31807	0.000303897	7.91385	14.2179	0.000303897	0.942538	4.44922	4.16866	3.89732	2.73146	0.267294	3.59125	2.13829	0.000303897	11.1206	8.31712	0.000303897
TCGA-BH-A18U-11A-23R-A12D-07	normal	2.31268	0.000303897	10.0501	0.148415	0.000303897	2.99965	3.59125	8.31712	0.000303897	6.88092	1.1205	7.20544	6.55065	0.000303897	0.000303897	0.000303897	18.0804	11.1206	0.000303897	0.000303897	0.000303897	7.54339	4.73011	9.58754	20.0623	0.000303897	0.000303897	2.73146	5.92132	0.000303897	13.289	4.44922	0.000303897	7.91385	22.9904	0.000303897	1.29515	5.62822	5.31807	4.16866	2.13829	0.267294	3.89732	3.30282	0.0402561	10.5298	8.71505	0.000303897
TCGA-E2-A1L7-11A-33R-A144-07	normal	2.99965	0.000303897	10.0501	0.0824768	0.000303897	1.29515	4.44922	6.55065	0.0116611	8.31712	1.1205	5.31807	6.88092	0.000303897	0.000303897	0.000303897	20.0623	12.5109	0.000303897	0.000303897	0.000303897	7.20544	4.16866	11.1206	18.0804	0.000303897	0.000303897	2.49672	6.22824	0.000303897	10.5298	3.89732	0.000303897	5.92132	22.9904	0.000303897	1.45626	9.13223	5.62822	4.73011	2.13829	0.267294	3.59125	2.31268	0.0402561	14.2179	7.91385	0.000303897
TCGA-BH-A0B8-11A-41R-A089-07	normal	3.89732	0.000303897	22.9904	0.267294	0.000303897	0.942538	6.88092	9.58754	0.000303897	8.71505	1.62788	7.54339	5.92132	0.000303897	0.000303897	0.000303897	9.13223	10.0501	0.000303897	0.000303897	0.000303897	2.13829	5.00602	8.31712	15.3251	0.000303897	0.0824768	3.59125	7.20544	0.000303897	16.5109	4.16866	0.000303897	12.5109	20.0623	0.000303897	0.148415	4.44922	4.73011	3.30282	2.73146	0.431153	6.55065	2.31268	0.000303897	11.7421	11.1206	0.000303897
TCGA-BH-A1FM-11B-23R-A13Q-07	normal	1.78846	0.000303897	9.58754	0.0402561	0.000303897	1.95592	5.31807	8.71505	0.0824768	9.13223	1.29515	7.54339	6.22824	0.000303897	0.000303897	0.000303897	20.0623	10.0501	0.000303897	0.000303897	0.000303897	5.00602	5.92132	11.1206	22.9904	0.000303897	0.000303897	2.99965	6.88092	0.000303897	15.3251	4.16866	0.000303897	7.20544	14.2179	0.000303897	0.726776	4.73011	4.44922	3.59125	2.13829	0.267294	3.30282	3.89732	0.148415	10.5298	7.91385	0.000303897
TCGA-E2-A15K-11A-13R-A12P-07	normal	2.13829	0.000303897	11.1206	0.148415	0.000303897	1.78846	5.92132	8.71505	0.000303897	7.54339	1.1205	1.95592	11.7421	0.000303897	0.000303897	0.000303897	20.0623	15.3251	0.000303897	0.000303897	0.000303897	4.44922	6.22824	9.13223	18.0804	0.000303897	0.000303897	2.73146	7.91385	0.000303897	10.0501	3.30282	0.000303897	6.88092	22.9904	0.000303897	1.45626	12.5109	3.89732	5.31807	2.31268	0.267294	4.16866	3.59125	0.000303897	14.2179	6.55065	0.000303897
TCGA-E2-A1LS-11A-32R-A157-07	normal	3.59125	0.000303897	22.9904	0.148415	0.000303897	0.942538	11.7421	10.5298	0.000303897	7.91385	1.45626	7.20544	5.62822	0.000303897	0.000303897	0.000303897	10.0501	9.58754	0.000303897	0.000303897	0.000303897	2.13829	6.22824	11.1206	15.3251	0.000303897	0.0191228	3.89732	6.88092	0.000303897	16.5109	4.73011	0.000303897	9.13223	18.0804	0.000303897	0.267294	4.16866	5.00602	3.30282	2.73146	0.431153	6.55065	1.78846	0.0402561	8.31712	13.289	0.000303897
TCGA-A7-A0CH-11A-32R-A089-07	normal	3.30282	0.000303897	15.3251	0.000303897	0.000303897	1.78846	6.55065	8.71505	0.0402561	7.54339	1.29515	3.59125	8.31712	0.000303897	0.000303897	0.000303897	18.0804	12.5109	0.000303897	0.000303897	0.000303897	5.00602	5.31807	9.58754	20.0623	0.000303897	0.000303897	2.31268	7.91385	0.000303897	11.1206	4.44922	0.000303897	7.20544	22.9904	0.000303897	1.1205	9.13223	4.16866	4.73011	2.99965	0.431153	3.89732	1.95592	0.000303897	11.7421	5.62822	0.000303897
TCGA-BH-A204-11A-53R-A157-07	normal	7.20544	0.000303897	15.3251	0.0824768	0.000303897	2.13829	6.22824	9.58754	0.000303897	7.91385	1.45626	6.88092	4.44922	0.000303897	0.000303897	0.000303897	14.2179	9.13223	0.000303897	0.000303897	0.000303897	3.30282	5.62822	8.31712	20.0623	0.000303897	0.0402561	3.59125	6.55065	0.000303897	22.9904	5.00602	0.000303897	7.54339	18.0804	0.000303897	0.431153	3.89732	4.73011	2.99965	2.31268	0.148415	5.31807	1.95592	0.000303897	12.5109	10.5298	0.000303897
TCGA-BH-A0HA-11A-31R-A12P-07	normal	1.78846	0.000303897	9.13223	0.0824768	0.000303897	1.45626	4.73011	6.55065	0.148415	8.71505	0.942538	7.20544	6.22824	0.000303897	0.000303897	0.000303897	20.0623	12.5109	0.000303897	0.000303897	0.000303897	5.00602	5.92132	11.7421	22.9904	0.000303897	0.000303897	2.73146	7.54339	0.000303897	10.5298	3.59125	0.000303897	7.91385	14.2179	0.000303897	1.62788	6.88092	3.89732	5.31807	2.13829	1.29515	4.16866	3.30282	0.0402561	10.0501	9.58754	0.000303897
TCGA-BH-A0DV-11A-22R-A12P-07	normal	1.1205	0.000303897	10.5298	0.0824768	0.000303897	1.45626	3.89732	8.71505	0.0402561	7.54339	1.62788	6.88092	5.00602	0.000303897	0.000303897	0.000303897	20.0623	9.58754	0.000303897	0.000303897	0.000303897	7.91385	4.16866	13.289	22.9904	0.000303897	0.00584767	2.99965	6.55065	0.000303897	14.2179	5.31807	0.000303897	7.20544	16.5109	0.000303897	1.78846	5.92132	5.62822	4.73011	2.31268	0.267294	2.73146	3.59125	0.148415	10.0501	8.31712	0.000303897
TCGA-E2-A158-11A-22R-A12D-07	normal	4.16866	0.000303897	15.3251	0.0402561	0.000303897	1.1205	5.92132	8.71505	0.0824768	7.91385	1.62788	7.20544	6.22824	0.000303897	0.000303897	0.000303897	18.0804	11.1206	0.000303897	0.000303897	0.000303897	3.30282	4.73011	9.13223	16.5109	0.000303897	0.000303897	2.99965	6.88092	0.000303897	20.0623	3.89732	0.000303897	8.31712	22.9904	0.000303897	0.267294	6.55065	5.00602	3.59125	2.31268	0.148415	5.31807	1.78846	0.0191228	10.5298	10.0501	0.000303897
TCGA-BH-A1FB-11A-33R-A13Q-07	normal	0.942538	0.000303897	11.7421	0.000303897	0.000303897	2.99965	3.89732	9.13223	0.0191228	7.20544	1.29515	5.92132	8.31712	0.000303897	0.000303897	0.000303897	20.0623	10.0501	0.000303897	0.000303897	0.000303897	6.55065	5.00602	9.58754	22.9904	0.000303897	0.000303897	2.73146	7.54339	0.000303897	12.5109	4.73011	0.000303897	8.71505	18.0804	0.000303897	1.78846	5.62822	4.16866	4.44922	3.59125	0.267294	3.30282	2.49672	0.0402561	11.1206	7.91385	0.000303897
TCGA-BH-A0BW-11A-12R-A115-07	normal	1.62788	0.000303897	13.289	0.0402561	0.000303897	0.726776	3.30282	9.13223	0.0191228	7.54339	1.95592	8.31712	6.22824	0.000303897	0.000303897	0.000303897	16.5109	11.1206	0.000303897	0.000303897	0.000303897	4.16866	5.92132	8.71505	22.9904	0.000303897	0.00584767	2.73146	7.20544	0.000303897	14.2179	5.31807	0.000303897	10.0501	20.0623	0.000303897	1.29515	7.91385	4.73011	5.62822	2.99965	0.267294	3.89732	2.31268	0.0824768	11.7421	6.88092	0.000303897
TCGA-E9-A1RC-11A-33R-A157-07	normal	4.44922	0.000303897	18.0804	0.0824768	0.000303897	0.942538	6.55065	10.0501	0.267294	8.71505	1.62788	7.54339	4.73011	0.000303897	0.000303897	0.000303897	8.31712	10.5298	0.000303897	0.000303897	0.000303897	2.13829	5.92132	9.58754	15.3251	0.000303897	0.000303897	3.59125	7.20544	0.000303897	20.0623	3.89732	0.000303897	12.5109	22.9904	0.000303897	0.0191228	4.16866	5.00602	2.99965	2.73146	0.431153	5.31807	2.31268	0.0402561	11.1206	13.289	0.000303897
TCGA-BH-A209-11A-42R-A157-07	normal	7.91385	0.000303897	15.3251	0.0824768	0.000303897	0.726776	4.44922	8.71505	0.0402561	6.88092	1.45626	7.20544	5.92132	0.000303897	0.000303897	0.000303897	12.5109	10.5298	0.000303897	0.000303897	0.000303897	4.16866	6.22824	10.0501	22.9904	0.000303897	0.00584767	2.99965	6.55065	0.000303897	20.0623	5.00602	0.000303897	8.31712	16.5109	0.000303897	1.1205	3.59125	5.31807	4.73011	2.73146	0.148415	3.30282	2.31268	0.0191228	11.7421	9.13223	0.000303897
TCGA-E9-A1RD-11A-33R-A157-07	normal	3.30282	0.000303897	15.3251	0.148415	0.000303897	0.942538	5.31807	9.13223	0.0824768	7.91385	1.62788	7.20544	6.55065	0.000303897	0.000303897	0.000303897	8.31712	9.58754	0.000303897	0.000303897	0.000303897	2.49672	6.22824	10.5298	18.0804	0.000303897	0.000303897	3.59125	6.88092	0.000303897	16.5109	4.16866	0.000303897	14.2179	20.0623	0.000303897	0.431153	4.44922	5.00602	3.89732	2.73146	0.267294	4.73011	2.31268	0.000303897	13.289	11.7421	0.000303897
TCGA-BH-A0DZ-11A-22R-A089-07	normal	2.73146	0.000303897	13.289	0.148415	0.000303897	1.29515	5.62822	6.88092	0.000303897	10.5298	1.1205	3.30282	9.13223	0.000303897	0.000303897	0.000303897	20.0623	14.2179	0.000303897	0.000303897	0.000303897	6.55065	4.73011	8.71505	18.0804	0.000303897	0.0191228	2.31268	7.20544	0.000303897	11.1206	4.44922	0.000303897	5.31807	22.9904	0.000303897	1.95592	10.0501	5.00602	6.22824	3.89732	0.267294	4.16866	1.62788	0.000303897	12.5109	5.92132	0.000303897
TCGA-BH-A0DD-11A-23R-A12P-07	normal	6.55065	0.000303897	20.0623	0.0191228	0.000303897	0.726776	5.31807	11.1206	0.267294	7.91385	1.45626	8.31712	5.00602	0.000303897	0.000303897	0.000303897	9.58754	10.0501	0.000303897	0.000303897	0.000303897	2.49672	4.16866	9.13223	15.3251	0.000303897	0.0116611	3.59125	6.88092	0.000303897	18.0804	3.89732	0.000303897	12.5109	22.9904	0.000303897	0.0824768	5.92132	5.62822	3.30282	2.31268	0.148415	4.44922	1.78846	0.0402561	13.289	11.7421	0.000303897
TCGA-BH-A0AZ-11A-22R-A12P-07	normal	2.49672	0.000303897	7.91385	0.0824768	0.000303897	1.45626	4.16866	6.88092	0.0191228	11.1206	1.1205	8.31712	7.20544	0.000303897	0.000303897	0.000303897	22.9904	10.0501	0.000303897	0.000303897	0.000303897	5.00602	4.44922	11.7421	18.0804	0.000303897	0.000303897	3.59125	6.55065	0.000303897	12.5109	3.89732	0.000303897	5.62822	16.5109	0.000303897	0.942538	5.31807	7.54339	5.92132	2.73146	0.267294	3.30282	1.78846	0.148415	10.5298	9.58754	0.000303897
TCGA-BH-A0DT-11A-12R-A12D-07	normal	1.45626	0.000303897	10.5298	0.0116611	0.000303897	1.95592	3.89732	7.91385	0.0824768	9.13223	1.1205	7.54339	5.92132	0.000303897	0.000303897	0.000303897	20.0623	11.7421	0.000303897	0.000303897	0.000303897	8.31712	4.44922	11.1206	22.9904	0.000303897	0.00584767	3.59125	6.55065	0.000303897	12.5109	4.16866	0.000303897	6.88092	18.0804	0.000303897	1.29515	5.31807	5.00602	4.73011	2.49672	0.267294	3.30282	2.99965	0.148415	10.0501	7.20544	0.000303897
TCGA-AC-A23H-11A-12R-A157-07	normal	1.78846	0.000303897	12.5109	0.0191228	0.000303897	1.1205	5.92132	7.54339	0.148415	9.58754	1.45626	6.88092	6.55065	0.000303897	0.000303897	0.000303897	18.0804	13.289	0.000303897	0.000303897	0.000303897	5.00602	5.62822	10.5298	22.9904	0.000303897	0.000303897	2.99965	7.20544	0.000303897	20.0623	3.89732	0.000303897	7.91385	11.7421	0.000303897	0.726776	3.59125	4.16866	5.31807	2.73146	0.267294	4.44922	3.30282	0.0824768	11.1206	8.71505	0.000303897
TCGA-BH-A0DH-11A-31R-A089-07	normal	2.31268	0.000303897	12.5109	0.0824768	0.000303897	1.45626	6.88092	8.31712	0.000303897	7.54339	1.1205	2.99965	10.0501	0.000303897	0.000303897	0.000303897	22.9904	16.5109	0.000303897	0.000303897	0.000303897	5.00602	5.31807	11.1206	18.0804	0.000303897	0.000303897	2.73146	7.91385	0.000303897	11.7421	3.30282	0.000303897	5.62822	20.0623	0.000303897	1.29515	8.71505	4.16866	4.73011	2.13829	0.267294	3.89732	3.59125	0.000303897	14.2179	6.22824	0.000303897
TCGA-BH-A1FN-11A-34R-A13Q-07	normal	1.95592	0.000303897	14.2179	0.148415	0.000303897	1.62788	5.31807	11.1206	0.0191228	8.71505	1.45626	4.73011	6.88092	0.000303897	0.000303897	0.000303897	18.0804	16.5109	0.000303897	0.000303897	0.000303897	5.00602	7.91385	10.0501	22.9904	0.000303897	0.000303897	3.59125	7.20544	0.000303897	12.5109	5.62822	0.000303897	8.31712	10.5298	0.000303897	1.29515	4.44922	2.73146	6.22824	2.13829	0.267294	3.30282	3.89732	0.000303897	11.7421	7.54339	0.000303897
TCGA-BH-A0DG-11A-43R-A12P-07	normal	0.726776	0.000303897	9.58754	0.0116611	0.000303897	1.45626	4.44922	7.54339	0.0824768	13.289	1.1205	8.71505	6.22824	0.000303897	0.000303897	0.000303897	14.2179	10.0501	0.000303897	0.000303897	0.000303897	5.92132	3.89732	11.1206	22.9904	0.000303897	0.000303897	3.30282	7.20544	0.000303897	16.5109	4.73011	0.000303897	8.31712	12.5109	0.000303897	1.62788	4.16866	6.88092	5.62822	2.73146	0.267294	3.59125	2.49672	0.0402561	10.5298	7.91385	0.000303897
TCGA-E9-A1N5-11A-41R-A14D-07	normal	3.59125	0.000303897	10.5298	0.000303897	0.000303897	0.726776	3.30282	6.22824	0.0402561	8.71505	0.942538	9.13223	7.54339	0.000303897	0.000303897	0.000303897	14.2179	12.5109	0.000303897	0.000303897	0.000303897	5.92132	3.89732	10.0501	20.0623	0.000303897	0.000303897	2.99965	6.88092	0.000303897	13.289	4.16866	0.000303897	7.91385	22.9904	0.000303897	2.13829	5.62822	5.00602	5.31807	2.73146	1.29515	4.44922	1.62788	0.000303897	11.1206	7.20544	0.000303897
TCGA-BH-A1FG-11B-12R-A13Q-07	normal	0.942538	0.000303897	16.5109	0.148415	0.000303897	1.62788	6.55065	11.1206	0.000303897	8.71505	2.31268	4.16866	5.62822	0.000303897	0.000303897	0.000303897	9.58754	15.3251	0.000303897	0.000303897	0.000303897	4.44922	8.31712	10.0501	14.2179	0.000303897	0.0824768	4.73011	6.88092	0.000303897	13.289	9.13223	0.000303897	7.20544	7.54339	0.000303897	1.45626	1.78846	2.49672	6.22824	3.89732	0.267294	3.30282	2.99965	0.000303897	7.91385	11.7421	0.000303897
TCGA-BH-A1EO-11A-31R-A137-07	normal	2.99965	0.000303897	20.0623	0.0824768	0.000303897	1.29515	5.62822	11.1206	0.000303897	8.31712	1.45626	4.73011	7.20544	0.000303897	0.000303897	0.000303897	10.0501	16.5109	0.000303897	0.000303897	0.000303897	2.13829	6.88092	8.71505	18.0804	0.000303897	0.000303897	4.44922	7.91385	0.000303897	12.5109	6.55065	0.000303897	7.54339	22.9904	0.000303897	0.267294	5.00602	5.31807	3.59125	2.73146	0.148415	3.89732	1.62788	0.000303897	13.289	9.13223	0.000303897
TCGA-BH-A0BT-11A-21R-A12P-07	normal	1.45626	0.000303897	10.5298	0.0824768	0.000303897	1.78846	4.44922	8.31712	0.000303897	8.71505	1.1205	5.62822	9.13223	0.000303897	0.000303897	0.000303897	22.9904	14.2179	0.000303897	0.000303897	0.000303897	7.20544	4.73011	10.0501	18.0804	0.000303897	0.000303897	2.73146	6.55065	0.000303897	11.7421	4.16866	0.000303897	6.88092	20.0623	0.000303897	1.62788	6.22824	3.89732	5.92132	2.99965	0.431153	3.59125	3.30282	0.0191228	11.1206	7.91385	0.000303897
TCGA-BH-A18P-11A-43R-A12D-07	normal	1.78846	0.000303897	15.3251	0.0402561	0.000303897	1.1205	7.54339	7.91385	0.0824768	9.13223	1.29515	7.20544	6.22824	0.000303897	0.000303897	0.000303897	13.289	9.58754	0.000303897	0.000303897	0.000303897	3.30282	5.62822	10.0501	22.9904	0.000303897	0.000303897	3.59125	6.88092	0.000303897	20.0623	4.44922	0.000303897	8.31712	16.5109	0.000303897	0.726776	4.73011	5.00602	3.89732	2.99965	0.431153	6.55065	2.31268	0.148415	11.1206	8.71505	0.000303897
TCGA-E2-A15I-11A-32R-A137-07	normal	3.30282	0.000303897	22.9904	0.0402561	0.000303897	0.726776	9.58754	9.13223	0.000303897	11.1206	1.62788	6.88092	5.92132	0.000303897	0.000303897	0.000303897	10.0501	5.00602	0.000303897	0.000303897	0.000303897	2.13829	6.22824	7.91385	18.0804	0.000303897	0.000303897	3.59125	6.55065	0.000303897	16.5109	5.31807	0.000303897	8.31712	8.71505	0.000303897	0.431153	3.89732	4.73011	4.16866	2.73146	0.267294	7.54339	2.31268	0.000303897	11.7421	15.3251	0.000303897
TCGA-BH-A1EW-11B-33R-A137-07	normal	2.99965	0.000303897	22.9904	0.0402561	0.000303897	0.726776	3.89732	10.5298	0.0824768	11.1206	1.62788	8.71505	5.31807	0.000303897	0.000303897	0.000303897	9.13223	9.58754	0.000303897	0.000303897	0.000303897	5.62822	5.92132	10.0501	20.0623	0.000303897	0.000303897	3.30282	7.54339	0.000303897	18.0804	6.88092	0.000303897	11.7421	15.3251	0.000303897	1.45626	4.16866	6.55065	4.44922	3.59125	0.267294	2.73146	2.13829	0.0191228	7.20544	6.22824	0.000303897
TCGA-A7-A0DB-11A-33R-A089-07	normal	3.30282	0.000303897	18.0804	0.148415	0.000303897	1.62788	5.62822	7.91385	0.0191228	8.71505	1.29515	6.88092	6.55065	0.000303897	0.000303897	0.000303897	15.3251	12.5109	0.000303897	0.000303897	0.000303897	2.31268	4.73011	8.31712	16.5109	0.000303897	0.000303897	3.59125	7.54339	0.000303897	20.0623	4.16866	0.000303897	9.58754	22.9904	0.000303897	0.267294	4.44922	5.31807	3.89732	2.99965	0.431153	5.00602	1.95592	0.000303897	11.7421	10.5298	0.000303897
TCGA-BH-A1FU-11A-23R-A14D-07	normal	1.62788	0.000303897	10.0501	0.148415	0.000303897	1.45626	4.16866	7.91385	0.0116611	8.31712	1.1205	9.58754	7.20544	0.000303897	0.000303897	0.000303897	22.9904	10.5298	0.000303897	0.000303897	0.000303897	4.73011	6.22824	11.1206	20.0623	0.000303897	0.0191228	2.73146	5.92132	0.000303897	14.2179	3.89732	0.000303897	8.71505	18.0804	0.000303897	0.726776	6.88092	5.62822	4.44922	2.49672	0.431153	3.59125	3.30282	0.0824768	11.7421	7.54339	0.000303897
TCGA-BH-A0AU-11A-11R-A12P-07	normal	2.31268	0.000303897	8.71505	0.0402561	0.000303897	0.726776	4.73011	5.92132	0.0824768	6.88092	1.1205	6.55065	9.58754	0.000303897	0.000303897	0.000303897	18.0804	11.1206	0.000303897	0.000303897	0.000303897	7.20544	5.31807	10.0501	22.9904	0.000303897	0.000303897	2.99965	7.54339	0.000303897	13.289	3.89732	0.000303897	9.13223	16.5109	0.000303897	1.45626	8.31712	4.16866	5.00602	2.13829	0.431153	3.59125	3.30282	0.000303897	12.5109	5.62822	0.000303897
TCGA-BH-A1F6-11B-94R-A13Q-07	normal	1.95592	0.000303897	16.5109	0.148415	0.000303897	2.13829	5.62822	9.58754	0.0824768	7.20544	1.78846	7.91385	4.73011	0.000303897	0.000303897	0.000303897	9.13223	12.5109	0.000303897	0.000303897	0.000303897	3.59125	6.55065	11.7421	18.0804	0.000303897	0.00584767	3.89732	6.88092	0.000303897	22.9904	6.22824	0.000303897	8.71505	8.31712	0.000303897	0.726776	2.31268	5.31807	4.44922	2.73146	0.431153	4.16866	3.30282	0.0191228	10.0501	10.5298	0.000303897
TCGA-BH-A0B5-11A-23R-A12P-07	normal	5.62822	0.000303897	35.7005	0.431153	0.000303897	0.942538	8.31712	11.1206	0.000303897	7.91385	1.78846	6.55065	4.73011	0.000303897	0.000303897	0.000303897	8.71505	10.0501	0.000303897	0.000303897	0.000303897	2.31268	6.88092	11.7421	16.5109	0.000303897	0.000303897	3.59125	7.20544	0.000303897	14.2179	4.44922	0.000303897	9.13223	22.9904	0.000303897	0.267294	3.89732	4.16866	2.99965	2.73146	0.148415	5.31807	1.62788	0.000303897	10.5298	12.5109	0.000303897
TCGA-BH-A0BA-11A-22R-A19E-07	normal	2.73146	0.000303897	12.5109	0.00584767	0.000303897	0.726776	4.44922	7.91385	0.148415	8.71505	1.45626	8.31712	7.20544	0.000303897	0.000303897	0.000303897	20.0623	11.1206	0.000303897	0.000303897	0.000303897	4.16866	3.59125	9.58754	18.0804	0.000303897	0.000303897	2.99965	6.55065	0.000303897	16.5109	5.31807	0.000303897	9.13223	22.9904	0.000303897	1.29515	5.62822	6.22824	4.73011	2.49672	0.431153	3.89732	3.30282	0.0824768	10.0501	6.88092	0.000303897
TCGA-GI-A2C8-11A-22R-A16F-07	normal	1.78846	0.000303897	12.5109	0.000303897	0.000303897	22.9904	3.89732	5.92132	0.148415	4.16866	1.45626	5.00602	5.31807	0.000303897	0.000303897	0.000303897	8.71505	9.13223	0.000303897	0.000303897	0.000303897	7.20544	3.59125	11.7421	10.0501	0.000303897	0.000303897	2.49672	4.73011	0.000303897	16.5109	11.1206	0.000303897	13.289	14.2179	0.000303897	0.267294	3.30282	6.55065	10.5298	4.44922	1.29515	35.7005	1.95592	0.000303897	7.54339	15.3251	0.000303897
TCGA-BH-A0DK-11A-13R-A089-07	normal	2.49672	0.000303897	16.5109	0.0402561	0.000303897	0.942538	4.16866	7.54339	0.000303897	9.13223	1.1205	6.55065	6.22824	0.000303897	0.000303897	0.000303897	13.289	11.7421	0.000303897	0.000303897	0.000303897	9.58754	3.89732	11.1206	20.0623	0.000303897	0.00584767	2.99965	5.92132	0.000303897	15.3251	5.62822	0.000303897	5.31807	22.9904	0.000303897	3.59125	4.73011	7.91385	5.00602	3.30282	0.267294	2.31268	1.78846	0.0824768	10.5298	6.88092	0.000303897
TCGA-BH-A208-11A-51R-A157-07	normal	1.95592	0.000303897	8.31712	0.0824768	0.000303897	1.45626	5.31807	7.91385	0.148415	10.5298	0.726776	8.71505	5.00602	0.000303897	0.000303897	0.000303897	18.0804	9.58754	0.000303897	0.000303897	0.000303897	6.22824	4.44922	11.1206	22.9904	0.000303897	0.000303897	2.99965	6.55065	0.000303897	12.5109	3.59125	0.000303897	7.20544	16.5109	0.000303897	1.29515	5.92132	5.62822	4.16866	2.13829	0.942538	3.89732	3.30282	0.0402561	10.0501	7.54339	0.000303897
TCGA-E9-A1ND-11A-43R-A144-07	normal	5.62822	0.000303897	13.289	0.148415	0.000303897	4.73011	5.31807	7.54339	0.000303897	6.88092	1.1205	1.78846	10.5298	0.000303897	0.000303897	0.000303897	20.0623	15.3251	0.000303897	0.000303897	0.000303897	2.99965	5.92132	8.71505	16.5109	0.000303897	0.000303897	2.49672	7.20544	0.000303897	10.0501	4.16866	0.000303897	6.22824	22.9904	0.000303897	1.29515	9.58754	3.59125	4.44922	1.95592	0.267294	3.89732	1.62788	0.000303897	14.2179	7.91385	0.000303897
TCGA-A7-A13G-11A-51R-A13Q-07	normal	4.73011	0.000303897	18.0804	0.000303897	0.000303897	0.726776	7.91385	7.54339	0.148415	8.71505	1.62788	6.55065	5.31807	0.000303897	0.000303897	0.000303897	8.31712	10.0501	0.000303897	0.000303897	0.000303897	1.95592	5.62822	9.58754	16.5109	0.000303897	0.0402561	3.89732	6.22824	0.000303897	20.0623	4.16866	0.000303897	13.289	12.5109	0.000303897	0.000303897	3.30282	4.44922	3.59125	2.73146	0.431153	6.88092	2.13829	0.0824768	11.7421	14.2179	0.000303897
TCGA-A7-A0DC-11A-41R-A089-07	normal	2.49672	0.000303897	18.0804	0.148415	0.000303897	1.1205	5.92132	7.91385	0.0402561	11.1206	1.62788	7.20544	4.16866	0.000303897	0.000303897	0.000303897	15.3251	13.289	0.000303897	0.000303897	0.000303897	3.59125	3.89732	8.71505	22.9904	0.000303897	0.000303897	2.99965	6.55065	0.000303897	16.5109	5.31807	0.000303897	10.5298	20.0623	0.000303897	0.726776	4.44922	6.88092	2.73146	3.30282	0.267294	5.00602	1.95592	0.0824768	9.13223	7.54339	0.000303897
TCGA-E2-A153-11A-31R-A12D-07	normal	1.78846	0.000303897	11.1206	0.148415	0.000303897	0.942538	3.89732	8.31712	0.0191228	8.71505	1.29515	5.31807	5.92132	0.000303897	0.000303897	0.000303897	16.5109	12.5109	0.000303897	0.000303897	0.000303897	9.13223	4.16866	11.7421	20.0623	0.000303897	0.000303897	2.99965	5.62822	0.000303897	13.289	4.44922	0.000303897	6.22824	22.9904	0.000303897	2.31268	7.20544	4.73011	5.00602	2.13829	0.267294	2.73146	3.59125	0.0402561	10.5298	7.54339	0.000303897
TCGA-BH-A1FH-11B-42R-A13Q-07	normal	2.31268	0.000303897	10.0501	0.148415	0.000303897	4.16866	5.62822	10.5298	0.000303897	8.31712	1.62788	4.73011	6.88092	0.000303897	0.000303897	0.000303897	15.3251	12.5109	0.000303897	0.000303897	0.000303897	5.31807	4.44922	8.71505	22.9904	0.000303897	0.000303897	2.99965	7.54339	0.000303897	11.1206	6.55065	0.000303897	6.22824	18.0804	0.000303897	1.29515	5.00602	3.89732	3.30282	1.95592	0.267294	3.59125	2.13829	0.0402561	9.58754	7.91385	0.000303897
TCGA-BH-A0BJ-11A-23R-A089-07	normal	1.29515	0.000303897	10.0501	0.148415	0.000303897	1.62788	3.89732	8.71505	0.0191228	11.7421	0.726776	7.91385	6.55065	0.000303897	0.000303897	0.000303897	18.0804	12.5109	0.000303897	0.000303897	0.000303897	6.88092	4.16866	9.58754	22.9904	0.000303897	0.000303897	2.73146	6.22824	0.000303897	13.289	4.44922	0.000303897	7.54339	16.5109	0.000303897	1.95592	5.00602	4.73011	5.92132	2.49672	0.267294	3.59125	2.31268	0.0824768	10.5298	8.31712	0.000303897
TCGA-BH-A1F0-11B-23R-A137-07	normal	1.78846	0.000303897	14.2179	0.148415	0.000303897	2.99965	6.22824	8.71505	0.000303897	7.91385	1.29515	5.00602	5.92132	0.000303897	0.000303897	0.000303897	15.3251	11.1206	0.000303897	0.000303897	0.000303897	3.89732	6.88092	9.13223	20.0623	0.000303897	0.000303897	3.30282	7.54339	0.000303897	10.5298	4.73011	0.000303897	7.20544	22.9904	0.000303897	1.1205	5.62822	4.16866	3.59125	2.31268	0.267294	5.31807	1.95592	0.0824768	9.58754	8.31712	0.000303897
TCGA-BH-A18S-11A-43R-A12D-07	normal	2.13829	0.000303897	14.2179	0.148415	0.000303897	1.62788	4.44922	8.71505	0.0402561	9.13223	1.29515	6.55065	6.22824	0.000303897	0.000303897	0.000303897	18.0804	11.1206	0.000303897	0.000303897	0.000303897	5.00602	4.73011	9.58754	20.0623	0.000303897	0.000303897	3.30282	5.62822	0.000303897	12.5109	5.31807	0.000303897	7.54339	22.9904	0.000303897	1.78846	6.88092	4.16866	3.89732	2.31268	0.267294	3.59125	2.49672	0.000303897	11.7421	7.91385	0.000303897
TCGA-BH-A18Q-11A-34R-A12D-07	normal	1.29515	0.000303897	10.0501	0.148415	0.000303897	1.95592	4.73011	8.71505	0.0402561	7.54339	1.45626	7.91385	6.88092	0.000303897	0.000303897	0.000303897	20.0623	9.58754	0.000303897	0.000303897	0.000303897	5.00602	5.62822	11.7421	22.9904	0.000303897	0.000303897	2.99965	7.20544	0.000303897	14.2179	3.89732	0.000303897	8.31712	15.3251	0.000303897	1.1205	6.22824	4.16866	4.44922	2.31268	0.267294	3.30282	3.59125	0.0824768	10.5298	9.13223	0.000303897
TCGA-BH-A0DL-11A-13R-A115-07	normal	1.95592	0.000303897	11.7421	0.000303897	0.000303897	0.726776	4.44922	8.71505	0.0824768	6.55065	1.29515	7.54339	7.91385	0.000303897	0.000303897	0.000303897	16.5109	11.1206	0.000303897	0.000303897	0.000303897	3.89732	5.31807	10.0501	20.0623	0.000303897	0.000303897	2.73146	6.88092	0.000303897	18.0804	4.73011	0.000303897	9.58754	22.9904	0.000303897	1.1205	6.22824	4.16866	5.00602	2.49672	0.267294	3.30282	3.59125	0.000303897	10.5298	8.31712	0.000303897
TCGA-BH-A18M-11A-33R-A12D-07	normal	2.73146	0.000303897	11.7421	0.148415	0.000303897	1.78846	3.89732	9.13223	0.000303897	8.71505	1.1205	6.88092	6.22824	0.000303897	0.000303897	0.000303897	22.9904	10.5298	0.000303897	0.000303897	0.000303897	4.16866	5.00602	10.0501	20.0623	0.000303897	0.0402561	3.59125	6.55065	0.000303897	15.3251	4.44922	0.000303897	7.91385	18.0804	0.000303897	0.942538	5.92132	5.31807	4.73011	2.49672	0.267294	2.99965	3.30282	0.000303897	11.1206	7.20544	0.000303897
TCGA-E9-A1RH-11A-34R-A169-07	normal	3.89732	0.000303897	22.9904	0.148415	0.000303897	0.726776	7.54339	7.91385	0.0824768	9.13223	1.62788	6.55065	6.22824	0.000303897	0.000303897	0.000303897	11.7421	10.5298	0.000303897	0.000303897	0.000303897	2.49672	5.62822	11.1206	16.5109	0.000303897	0.000303897	3.59125	6.88092	0.000303897	20.0623	4.73011	0.000303897	8.31712	15.3251	0.000303897	0.431153	4.16866	5.00602	3.30282	2.73146	0.267294	4.44922	2.13829	0.000303897	12.5109	8.71505	0.000303897
TCGA-BH-A0H7-11A-13R-A089-07	normal	2.31268	0.000303897	11.1206	0.0824768	0.000303897	1.45626	8.31712	8.71505	0.0402561	13.289	0.726776	4.16866	7.91385	0.000303897	0.000303897	0.000303897	18.0804	14.2179	0.000303897	0.000303897	0.000303897	6.22824	4.44922	9.13223	20.0623	0.000303897	0.000303897	2.73146	7.20544	0.000303897	10.5298	5.00602	0.000303897	5.62822	22.9904	0.000303897	1.62788	7.54339	3.59125	4.73011	2.49672	0.148415	3.89732	1.95592	0.000303897	11.7421	6.55065	0.000303897
TCGA-BH-A0H9-11A-22R-A466-07	normal	4.73011	0.000303897	20.0623	0.000303897	0.000303897	1.29515	6.88092	10.5298	0.000303897	8.71505	1.45626	4.16866	7.91385	0.000303897	0.000303897	0.000303897	16.5109	13.289	0.000303897	0.000303897	0.000303897	2.49672	5.92132	7.20544	15.3251	0.000303897	0.000303897	2.73146	6.55065	0.000303897	11.7421	5.00602	0.000303897	8.31712	35.7005	0.000303897	0.267294	7.54339	3.89732	3.59125	2.31268	0.431153	5.62822	1.78846	0.000303897	14.2179	9.13223	0.000303897
TCGA-BH-A1FC-11A-32R-A13Q-07	normal	2.99965	0.000303897	18.0804	0.0824768	0.000303897	1.1205	4.73011	9.58754	0.000303897	6.55065	1.29515	4.44922	7.54339	0.000303897	0.000303897	0.000303897	15.3251	12.5109	0.000303897	0.000303897	0.000303897	5.92132	6.22824	9.13223	22.9904	0.000303897	0.000303897	3.30282	7.20544	0.000303897	11.1206	5.00602	0.000303897	7.91385	20.0623	0.000303897	1.78846	5.62822	3.89732	4.16866	2.49672	0.267294	2.73146	1.95592	0.000303897	10.0501	8.71505	0.000303897
TCGA-E9-A1NF-11A-73R-A14D-07	normal	3.59125	0.000303897	15.3251	0.0824768	0.000303897	1.1205	4.44922	8.71505	0.267294	7.20544	1.62788	7.91385	5.31807	0.000303897	0.000303897	0.000303897	11.7421	10.5298	0.000303897	0.000303897	0.000303897	2.99965	6.22824	9.13223	16.5109	0.000303897	0.000303897	3.89732	6.88092	0.000303897	20.0623	4.16866	0.000303897	13.289	22.9904	0.000303897	0.0191228	5.00602	5.92132	3.30282	2.31268	0.431153	5.62822	1.95592	0.0402561	12.5109	11.1206	0.000303897
TCGA-BH-A18J-11A-31R-A12D-07	normal	2.31268	0.000303897	10.5298	0.000303897	0.000303897	1.95592	4.16866	7.54339	0.000303897	9.58754	1.29515	6.22824	6.88092	0.000303897	0.000303897	0.000303897	18.0804	11.7421	0.000303897	0.000303897	0.000303897	5.31807	5.00602	10.0501	22.9904	0.000303897	0.0824768	2.99965	6.55065	0.000303897	15.3251	4.73011	0.000303897	8.31712	20.0623	0.000303897	0.942538	7.20544	3.89732	4.44922	2.49672	0.267294	3.59125	3.30282	0.000303897	11.1206	8.71505	0.000303897
TCGA-BH-A0DP-11A-12R-A089-07	normal	1.45626	0.000303897	9.58754	0.0824768	0.000303897	0.942538	5.00602	6.88092	0.0402561	10.0501	0.726776	7.20544	6.55065	0.000303897	0.000303897	0.000303897	20.0623	13.289	0.000303897	0.000303897	0.000303897	5.62822	4.16866	11.1206	22.9904	0.000303897	0.000303897	3.30282	8.31712	0.000303897	14.2179	3.89732	0.000303897	6.22824	18.0804	0.000303897	2.99965	5.92132	7.91385	4.73011	2.31268	0.267294	2.73146	3.59125	0.000303897	12.5109	8.71505	0.000303897
TCGA-GI-A2C9-11A-22R-A21T-07	normal	2.49672	0.000303897	11.1206	0.0824768	0.000303897	2.73146	2.99965	9.58754	0.148415	6.88092	1.45626	6.22824	6.55065	0.000303897	0.000303897	0.000303897	18.0804	10.0501	0.000303897	0.000303897	0.000303897	5.62822	5.31807	8.71505	22.9904	0.000303897	0.0116611	3.30282	7.20544	0.000303897	12.5109	4.73011	0.000303897	7.54339	20.0623	0.000303897	1.29515	5.92132	4.44922	4.16866	1.95592	0.267294	3.89732	2.31268	0.0191228	9.13223	8.31712	0.000303897
TCGA-BH-A1F2-11A-32R-A13Q-07	normal	2.73146	0.000303897	13.289	0.148415	0.000303897	1.95592	7.54339	7.91385	0.0402561	10.5298	1.29515	7.20544	5.92132	0.000303897	0.000303897	0.000303897	18.0804	8.31712	0.000303897	0.000303897	0.000303897	3.89732	4.44922	8.71505	22.9904	0.000303897	0.000303897	2.99965	6.55065	0.000303897	15.3251	4.16866	0.000303897	6.88092	16.5109	0.000303897	0.726776	5.62822	4.73011	3.59125	2.31268	0.431153	5.00602	3.30282	0.0116611	10.0501	9.58754	0.000303897
TCGA-BH-A0BS-11A-11R-A12P-07	normal	1.62788	0.000303897	10.5298	0.0191228	0.000303897	1.45626	5.62822	8.31712	0.0402561	9.13223	1.1205	4.16866	7.54339	0.000303897	0.000303897	0.000303897	20.0623	14.2179	0.000303897	0.000303897	0.000303897	5.92132	5.00602	11.1206	18.0804	0.000303897	0.000303897	2.73146	6.55065	0.000303897	10.0501	4.44922	0.000303897	6.22824	22.9904	0.000303897	1.78846	8.71505	3.89732	5.31807	2.31268	0.431153	3.59125	3.30282	0.000303897	12.5109	7.91385	0.000303897
TCGA-BH-A0BC-11A-22R-A089-07	normal	1.78846	0.000303897	14.2179	0.148415	0.000303897	1.95592	4.73011	8.71505	0.000303897	7.54339	1.29515	5.31807	5.92132	0.000303897	0.000303897	0.000303897	18.0804	16.5109	0.000303897	0.000303897	0.000303897	6.55065	6.22824	9.58754	20.0623	0.000303897	0.000303897	2.73146	6.88092	0.000303897	13.289	4.16866	0.000303897	7.91385	22.9904	0.000303897	1.62788	5.62822	4.44922	3.59125	2.13829	0.267294	3.30282	3.89732	0.0824768	11.1206	8.31712	0.000303897
TCGA-BH-A0B3-11B-21R-A089-07	normal	3.30282	0.000303897	11.7421	0.0824768	0.000303897	0.726776	5.00602	8.71505	0.000303897	8.31712	1.29515	6.88092	7.54339	0.000303897	0.000303897	0.000303897	13.289	11.1206	0.000303897	0.000303897	0.000303897	5.31807	5.92132	10.0501	22.9904	0.000303897	0.0116611	2.73146	6.55065	0.000303897	12.5109	4.16866	0.000303897	9.13223	20.0623	0.000303897	1.45626	6.22824	3.89732	4.73011	2.49672	0.267294	3.59125	2.99965	0.0402561	9.58754	7.91385	0.000303897
TCGA-BH-A0BZ-11A-61R-A12P-07	normal	2.73146	0.000303897	15.3251	0.0824768	0.000303897	1.29515	5.31807	8.31712	0.148415	7.54339	1.1205	7.91385	7.20544	0.000303897	0.000303897	0.000303897	13.289	11.1206	0.000303897	0.000303897	0.000303897	4.16866	5.00602	9.13223	20.0623	0.000303897	0.000303897	3.30282	6.55065	0.000303897	16.5109	4.44922	0.000303897	9.58754	22.9904	0.000303897	0.726776	4.73011	5.62822	3.89732	2.99965	0.267294	3.59125	2.49672	0.0402561	12.5109	8.71505	0.000303897
TCGA-BH-A18L-11A-42R-A12D-07	normal	6.22824	0.000303897	12.5109	0.148415	0.000303897	2.31268	4.73011	8.31712	0.0402561	6.88092	1.45626	5.62822	7.54339	0.000303897	0.000303897	0.000303897	15.3251	10.5298	0.000303897	0.000303897	0.000303897	4.44922	5.31807	9.58754	20.0623	0.000303897	0.000303897	2.99965	6.55065	0.000303897	14.2179	3.89732	0.000303897	8.71505	22.9904	0.000303897	0.942538	5.92132	4.16866	3.59125	2.13829	0.267294	3.30282	1.95592	0.0116611	11.7421	9.13223	0.000303897
TCGA-E2-A1LB-11A-22R-A144-07	normal	9.58754	0.000303897	10.0501	0.0191228	0.000303897	0.726776	5.00602	5.92132	0.0402561	10.5298	1.29515	6.55065	8.31712	0.000303897	0.000303897	0.000303897	14.2179	12.5109	0.000303897	0.000303897	0.000303897	5.31807	3.89732	9.13223	20.0623	0.000303897	0.000303897	2.73146	7.20544	0.000303897	13.289	4.44922	0.000303897	7.91385	22.9904	0.000303897	1.62788	7.54339	4.16866	4.73011	2.31268	0.267294	3.30282	2.13829	0.0116611	11.7421	6.22824	0.000303897
TCGA-E2-A15M-11A-22R-A12D-07	normal	2.31268	0.000303897	11.1206	0.148415	0.000303897	2.13829	3.89732	10.5298	0.000303897	7.91385	1.29515	7.54339	6.55065	0.000303897	0.000303897	0.000303897	22.9904	11.7421	0.000303897	0.000303897	0.000303897	5.31807	4.16866	9.13223	20.0623	0.000303897	0.0116611	2.99965	6.88092	0.000303897	16.5109	6.22824	0.000303897	7.20544	18.0804	0.000303897	0.942538	5.62822	4.44922	4.73011	2.49672	0.267294	3.59125	3.30282	0.0402561	10.0501	8.71505	0.000303897
TCGA-BH-A0E0-11A-13R-A089-07	normal	2.99965	0.000303897	10.5298	0.0824768	0.000303897	1.29515	5.62822	7.20544	0.000303897	10.0501	1.1205	4.44922	9.58754	0.000303897	0.000303897	0.000303897	18.0804	16.5109	0.000303897	0.000303897	0.000303897	11.7421	4.16866	11.1206	20.0623	0.000303897	0.000303897	2.73146	8.31712	0.000303897	12.5109	4.73011	0.000303897	5.00602	22.9904	0.000303897	2.31268	7.91385	5.92132	6.22824	2.13829	0.431153	3.59125	1.62788	0.000303897	13.289	5.31807	0.000303897
TCGA-BH-A203-11A-42R-A169-07	normal	1.95592	0.000303897	15.3251	0.148415	0.000303897	1.29515	6.22824	9.58754	0.0402561	7.20544	1.62788	7.54339	5.92132	0.000303897	0.000303897	0.000303897	13.289	8.31712	0.000303897	0.000303897	0.000303897	4.73011	6.55065	10.5298	18.0804	0.000303897	0.000303897	2.99965	6.88092	0.000303897	20.0623	5.62822	0.000303897	10.0501	12.5109	0.000303897	1.1205	3.59125	3.89732	4.44922	2.73146	0.431153	4.16866	3.30282	0.0824768	8.71505	9.13223	0.000303897
TCGA-BH-A0BM-11A-12R-A089-07	normal	1.45626	0.000303897	11.1206	0.000303897	0.000303897	2.13829	6.22824	7.54339	0.000303897	8.71505	1.1205	4.16866	9.58754	0.000303897	0.000303897	0.000303897	22.9904	13.289	0.000303897	0.000303897	0.000303897	5.31807	5.92132	10.5298	20.0623	0.000303897	0.000303897	2.31268	7.20544	0.000303897	11.7421	5.00602	0.000303897	6.88092	18.0804	0.000303897	1.62788	7.91385	2.99965	5.62822	2.49672	0.431153	2.73146	3.89732	0.0824768	12.5109	8.31712	0.000303897
TCGA-BH-A18R-11A-42R-A12D-07	normal	1.78846	0.000303897	11.7421	0.148415	0.000303897	1.45626	6.55065	8.31712	0.000303897	7.54339	1.29515	7.91385	6.88092	0.000303897	0.000303897	0.000303897	16.5109	9.58754	0.000303897	0.000303897	0.000303897	3.89732	5.92132	11.1206	22.9904	0.000303897	0.000303897	3.30282	7.20544	0.000303897	13.289	3.59125	0.000303897	9.13223	15.3251	0.000303897	0.726776	5.31807	4.73011	4.44922	2.31268	0.267294	4.16866	2.73146	0.0116611	10.0501	8.71505	0.000303897
TCGA-BH-A18N-11A-43R-A12D-07	normal	2.13829	0.000303897	11.7421	0.148415	0.000303897	1.1205	4.44922	8.71505	0.0402561	7.54339	1.29515	7.20544	6.55065	0.000303897	0.000303897	0.000303897	15.3251	11.1206	0.000303897	0.000303897	0.000303897	5.00602	4.73011	9.13223	22.9904	0.000303897	0.00584767	3.30282	5.92132	0.000303897	18.0804	4.16866	0.000303897	8.31712	20.0623	0.000303897	0.942538	6.88092	5.31807	3.89732	2.73146	0.267294	3.59125	2.31268	0.0824768	10.5298	7.91385	0.000303897
TCGA-BH-A0E1-11A-13R-A089-07	normal	3.59125	0.000303897	8.31712	0.000303897	0.000303897	1.62788	5.92132	7.20544	0.000303897	8.71505	0.942538	4.44922	6.22824	0.000303897	0.000303897	0.000303897	18.0804	14.2179	0.000303897	0.000303897	0.000303897	9.13223	5.31807	10.0501	22.9904	0.000303897	0.000303897	2.49672	6.88092	0.000303897	11.1206	3.89732	0.000303897	6.55065	20.0623	0.000303897	1.78846	7.54339	3.30282	4.73011	2.13829	0.267294	4.16866	1.95592	0.000303897	12.5109	5.62822	0.000303897
TCGA-BH-A18K-11A-13R-A12D-07	normal	1.78846	0.000303897	9.13223	0.148415	0.000303897	0.726776	4.44922	6.88092	0.0824768	10.5298	1.1205	9.58754	8.31712	0.000303897	0.000303897	0.000303897	16.5109	10.0501	0.000303897	0.000303897	0.000303897	5.00602	4.16866	13.289	18.0804	0.000303897	0.000303897	3.30282	6.55065	0.000303897	15.3251	3.89732	0.000303897	7.91385	22.9904	0.000303897	1.29515	7.20544	5.31807	5.62822	2.49672	0.431153	2.99965	3.59125	0.0191228	11.7421	7.54339	0.000303897
TCGA-E9-A1R7-11A-42R-A14M-07	normal	2.99965	0.000303897	20.0623	0.000303897	0.000303897	0.726776	5.62822	9.58754	0.148415	7.20544	1.62788	7.54339	5.31807	0.000303897	0.000303897	0.000303897	8.71505	10.5298	0.000303897	0.000303897	0.000303897	2.49672	6.55065	11.1206	16.5109	0.000303897	0.000303897	4.44922	6.88092	0.000303897	22.9904	5.00602	0.000303897	14.2179	15.3251	0.000303897	0.431153	4.16866	6.22824	3.59125	3.30282	0.267294	3.89732	2.31268	0.0824768	11.7421	12.5109	0.000303897
TCGA-BH-A0DO-11A-22R-A12D-07	normal	4.44922	0.000303897	10.5298	0.000303897	0.000303897	1.78846	6.55065	8.71505	0.0824768	8.31712	1.1205	7.54339	5.62822	0.000303897	0.000303897	0.000303897	16.5109	11.1206	0.000303897	0.000303897	0.000303897	6.22824	5.00602	10.0501	22.9904	0.000303897	0.000303897	2.73146	7.20544	0.000303897	13.289	3.30282	0.000303897	9.13223	18.0804	0.000303897	1.29515	5.92132	3.59125	2.99965	2.13829	0.267294	4.16866	3.89732	0.000303897	9.58754	6.88092	0.000303897
TCGA-E9-A1RI-11A-41R-A169-07	normal	3.30282	0.000303897	35.7005	0.0824768	0.000303897	0.942538	6.22824	13.289	0.267294	8.71505	1.78846	9.13223	4.44922	0.000303897	0.000303897	0.000303897	6.88092	10.0501	0.000303897	0.000303897	0.000303897	2.13829	5.92132	9.58754	16.5109	0.000303897	0.00345709	4.16866	7.20544	0.000303897	22.9904	5.62822	0.000303897	15.3251	14.2179	0.000303897	0.148415	2.99965	5.31807	2.73146	3.89732	0.431153	6.55065	2.49672	0.0116611	11.7421	10.5298	0.000303897
TCGA-BH-A0HK-11A-11R-A089-07	normal	1.95592	0.000303897	10.5298	0.000303897	0.000303897	5.00602	4.44922	9.58754	0.000303897	6.55065	1.29515	4.73011	6.22824	0.000303897	0.000303897	0.000303897	18.0804	13.289	0.000303897	0.000303897	0.000303897	7.54339	2.99965	10.0501	20.0623	0.000303897	0.0824768	2.73146	8.31712	0.000303897	14.2179	5.92132	0.000303897	5.31807	22.9904	0.000303897	1.45626	7.20544	4.16866	3.30282	2.49672	0.267294	3.89732	2.13829	0.000303897	11.1206	6.88092	0.000303897
TCGA-BH-A0DQ-11A-12R-A089-07	normal	1.62788	0.000303897	11.1206	0.148415	0.000303897	0.726776	3.89732	6.88092	0.000303897	8.71505	1.1205	7.91385	7.20544	0.000303897	0.000303897	0.000303897	16.5109	11.7421	0.000303897	0.000303897	0.000303897	8.31712	5.62822	10.0501	22.9904	0.000303897	0.000303897	3.59125	6.22824	0.000303897	18.0804	4.44922	0.000303897	9.13223	20.0623	0.000303897	1.29515	5.92132	7.54339	4.73011	3.30282	0.267294	2.73146	2.31268	0.0402561	10.5298	6.55065	0.000303897
TCGA-BH-A0C3-11A-23R-A12P-07	normal	1.78846	0.000303897	9.58754	0.0824768	0.000303897	0.942538	5.31807	5.92132	0.0402561	7.54339	1.1205	7.91385	9.13223	0.000303897	0.000303897	0.000303897	20.0623	12.5109	0.000303897	0.000303897	0.000303897	7.20544	5.62822	10.5298	22.9904	0.000303897	0.0116611	3.30282	6.55065	0.000303897	13.289	3.59125	0.000303897	8.71505	15.3251	0.000303897	1.45626	6.22824	4.44922	4.16866	2.73146	0.267294	2.99965	3.89732	0.000303897	11.7421	8.31712	0.000303897
TCGA-BH-A0C0-11A-21R-A089-07	normal	2.13829	0.000303897	11.1206	0.0191228	0.000303897	1.1205	4.44922	6.88092	0.0402561	7.20544	1.29515	7.91385	9.13223	0.000303897	0.000303897	0.000303897	22.9904	11.7421	0.000303897	0.000303897	0.000303897	5.00602	5.92132	10.0501	20.0623	0.000303897	0.000303897	3.30282	7.54339	0.000303897	13.289	3.89732	0.000303897	8.71505	18.0804	0.000303897	1.45626	6.55065	4.16866	4.73011	2.73146	0.267294	2.99965	3.59125	0.0824768	10.5298	8.31712	0.000303897
TCGA-E9-A1NA-11A-33R-A144-07	normal	2.31268	0.000303897	14.2179	0.148415	0.000303897	0.942538	4.44922	7.54339	0.0824768	7.91385	1.29515	8.31712	6.88092	0.000303897	0.000303897	0.000303897	15.3251	11.7421	0.000303897	0.000303897	0.000303897	4.16866	5.00602	9.13223	18.0804	0.000303897	0.000303897	3.30282	5.92132	0.000303897	20.0623	4.73011	0.000303897	10.0501	22.9904	0.000303897	1.62788	6.22824	5.62822	3.89732	2.99965	0.267294	3.59125	2.73146	0.000303897	11.1206	8.71505	0.000303897
TCGA-E9-A1N9-11A-71R-A14D-07	normal	2.13829	0.000303897	12.5109	0.148415	0.000303897	1.45626	4.44922	8.31712	0.0824768	6.22824	1.29515	7.20544	5.31807	0.000303897	0.000303897	0.000303897	13.289	11.1206	0.000303897	0.000303897	0.000303897	9.13223	4.16866	11.7421	20.0623	0.000303897	0.000303897	2.73146	5.62822	0.000303897	16.5109	3.89732	0.000303897	7.54339	22.9904	0.000303897	1.78846	6.88092	4.73011	5.00602	2.31268	0.267294	3.59125	2.99965	0.000303897	10.0501	7.91385	0.000303897
TCGA-BH-A18V-11A-52R-A12D-07	normal	3.89732	0.000303897	11.1206	0.0824768	0.000303897	2.49672	6.22824	7.54339	0.000303897	9.58754	1.1205	1.29515	11.7421	0.000303897	0.000303897	0.000303897	20.0623	15.3251	0.000303897	0.000303897	0.000303897	5.31807	6.55065	7.91385	18.0804	0.000303897	0.000303897	2.99965	8.31712	0.000303897	8.71505	3.59125	0.000303897	5.62822	22.9904	0.000303897	1.78846	13.289	2.31268	5.92132	1.95592	0.267294	4.44922	2.13829	0.000303897	14.2179	4.73011	0.000303897
TCGA-BH-A1EU-11A-23R-A137-07	normal	1.29515	0.000303897	12.5109	0.0824768	0.000303897	0.431153	4.73011	8.31712	0.0402561	7.20544	1.78846	7.91385	5.92132	0.000303897	0.000303897	0.000303897	16.5109	9.13223	0.000303897	0.000303897	0.000303897	5.62822	6.55065	11.1206	20.0623	0.000303897	0.0116611	3.30282	6.88092	0.000303897	18.0804	5.00602	0.000303897	10.0501	11.7421	0.000303897	1.45626	4.16866	5.31807	3.89732	2.31268	0.267294	2.73146	3.59125	0.148415	8.71505	7.54339	0.000303897
TCGA-BH-A1ET-11B-23R-A137-07	normal	1.29515	0.000303897	11.1206	0.0824768	0.000303897	0.942538	4.16866	10.5298	0.0402561	7.91385	1.78846	7.54339	6.55065	0.000303897	0.000303897	0.000303897	14.2179	11.7421	0.000303897	0.000303897	0.000303897	5.31807	6.88092	10.0501	22.9904	0.000303897	0.000303897	3.30282	6.22824	0.000303897	16.5109	5.00602	0.000303897	8.71505	12.5109	0.000303897	0.726776	4.44922	5.92132	4.73011	2.31268	0.267294	3.59125	2.99965	0.148415	9.13223	8.31712	0.000303897
TCGA-AC-A2FF-11A-13R-A17B-07	normal	2.73146	0.000303897	11.7421	0.0824768	0.000303897	0.726776	3.89732	6.55065	0.000303897	7.20544	1.1205	6.88092	7.54339	0.000303897	0.000303897	0.000303897	16.5109	12.5109	0.000303897	0.000303897	0.000303897	8.31712	4.44922	10.0501	20.0623	0.000303897	0.000303897	2.99965	7.91385	0.000303897	15.3251	5.00602	0.000303897	9.13223	22.9904	0.000303897	1.45626	5.92132	4.73011	5.62822	3.59125	0.148415	3.30282	2.13829	0.0191228	11.1206	6.22824	0.000303897
TCGA-A7-A0D9-11A-53R-A089-07	normal	6.22824	0.000303897	16.5109	0.148415	0.000303897	0.942538	6.55065	9.13223	0.0824768	8.31712	1.29515	7.54339	4.73011	0.000303897	0.000303897	0.000303897	10.5298	10.0501	0.000303897	0.000303897	0.000303897	2.31268	5.31807	9.58754	15.3251	0.000303897	0.000303897	3.59125	6.88092	0.000303897	20.0623	4.16866	0.000303897	11.7421	22.9904	0.000303897	0.431153	3.89732	5.62822	3.30282	2.73146	0.267294	5.92132	1.95592	0.000303897	13.289	11.1206	0.000303897
TCGA-BH-A1FJ-11B-42R-A13Q-07	normal	1.29515	0.000303897	15.3251	0.148415	0.000303897	5.00602	5.31807	12.5109	0.000303897	7.91385	1.78846	8.31712	2.73146	0.000303897	0.000303897	0.000303897	9.58754	11.1206	0.000303897	0.000303897	0.000303897	5.62822	6.55065	10.5298	22.9904	0.000303897	0.0116611	4.16866	6.88092	0.000303897	13.289	7.20544	0.000303897	9.13223	7.54339	0.000303897	0.431153	2.13829	4.73011	3.59125	2.31268	0.267294	3.30282	2.49672	0.000303897	8.71505	10.0501	0.000303897
TCGA-AC-A2FB-11A-13R-A17B-07	normal	2.49672	0.000303897	11.7421	0.148415	0.000303897	1.62788	5.92132	9.13223	0.0824768	7.54339	1.29515	5.62822	6.88092	0.000303897	0.000303897	0.000303897	18.0804	13.289	0.000303897	0.000303897	0.000303897	4.44922	5.00602	10.0501	20.0623	0.000303897	0.000303897	3.30282	7.20544	0.000303897	12.5109	3.89732	0.000303897	7.91385	22.9904	0.000303897	1.1205	6.22824	4.73011	4.16866	2.99965	0.267294	3.59125	2.73146	0.000303897	10.5298	8.31712	0.000303897
TCGA-AC-A2FM-11B-32R-A19W-07	normal	2.99965	0.000303897	11.1206	0.148415	0.000303897	5.62822	6.22824	6.88092	0.000303897	8.71505	1.1205	1.29515	12.5109	0.000303897	0.000303897	0.000303897	20.0623	14.2179	0.000303897	0.000303897	0.000303897	5.00602	4.73011	9.13223	16.5109	0.000303897	0.000303897	2.13829	7.20544	0.000303897	8.31712	4.16866	0.000303897	5.92132	22.9904	0.000303897	1.95592	13.289	3.89732	5.31807	2.31268	0.431153	2.73146	1.45626	0.000303897	11.7421	6.55065	0.000303897
TCGA-BH-A0BQ-11A-33R-A115-07	normal	1.95592	0.000303897	12.5109	0.0824768	0.000303897	0.942538	5.31807	6.88092	0.000303897	10.0501	1.29515	7.91385	4.16866	0.000303897	0.000303897	0.000303897	20.0623	13.289	0.000303897	0.000303897	0.000303897	8.31712	4.44922	9.13223	22.9904	0.000303897	0.000303897	2.73146	6.22824	0.000303897	16.5109	5.00602	0.000303897	7.20544	18.0804	0.000303897	1.78846	4.73011	5.92132	3.89732	2.31268	0.431153	3.59125	3.30282	0.000303897	8.71505	7.54339	0.000303897
TCGA-A7-A0CE-11A-21R-A089-07	normal	3.30282	0.000303897	12.5109	0.148415	0.000303897	1.29515	4.73011	8.31712	0.000303897	6.88092	1.1205	3.89732	9.13223	0.000303897	0.000303897	0.000303897	20.0623	15.3251	0.000303897	0.000303897	0.000303897	7.54339	4.44922	10.5298	18.0804	0.000303897	0.000303897	2.99965	7.91385	0.000303897	11.7421	4.16866	0.000303897	5.62822	22.9904	0.000303897	1.95592	8.71505	5.31807	5.00602	2.49672	0.726776	2.31268	1.62788	0.000303897	13.289	5.92132	0.000303897
TCGA-E9-A1N4-11A-33R-A14M-07	normal	1.62788	0.000303897	8.71505	0.148415	0.000303897	1.45626	4.44922	7.91385	0.0824768	10.0501	1.29515	6.55065	5.31807	0.000303897	0.000303897	0.000303897	9.13223	11.1206	0.000303897	0.000303897	0.000303897	7.54339	5.92132	11.7421	22.9904	0.000303897	0.000303897	3.30282	7.20544	0.000303897	12.5109	4.16866	0.000303897	10.5298	15.3251	0.000303897	1.78846	5.62822	4.73011	5.00602	2.31268	0.267294	3.59125	2.99965	0.000303897	9.58754	8.31712	0.000303897
TCGA-E2-A1LH-11A-22R-A14D-07	normal	2.13829	0.000303897	10.0501	0.148415	0.000303897	1.45626	5.31807	7.54339	0.000303897	8.31712	1.1205	5.62822	9.58754	0.000303897	0.000303897	0.000303897	18.0804	13.289	0.000303897	0.000303897	0.000303897	6.55065	5.00602	10.5298	22.9904	0.000303897	0.000303897	2.99965	6.22824	0.000303897	11.1206	4.16866	0.000303897	6.88092	20.0623	0.000303897	1.78846	8.71505	4.44922	7.20544	3.59125	0.267294	3.30282	2.49672	0.000303897	11.7421	7.91385	0.000303897
TCGA-E9-A1NG-11A-52R-A14M-07	normal	3.30282	0.000303897	16.5109	0.148415	0.000303897	1.45626	4.44922	10.0501	0.000303897	7.54339	1.29515	7.20544	4.16866	0.000303897	0.000303897	0.000303897	11.1206	10.5298	0.000303897	0.000303897	0.000303897	2.73146	6.22824	8.71505	18.0804	0.000303897	0.000303897	3.89732	6.88092	0.000303897	15.3251	5.62822	0.000303897	8.31712	22.9904	0.000303897	0.431153	5.31807	5.92132	3.59125	2.31268	0.267294	5.00602	2.13829	0.000303897	9.58754	14.2179	0.000303897
TCGA-BH-A0AY-11A-23R-A089-07	normal	2.31268	0.000303897	12.5109	0.000303897	0.000303897	1.29515	6.22824	9.13223	0.148415	7.91385	1.1205	5.92132	5.62822	0.000303897	0.000303897	0.000303897	18.0804	13.289	0.000303897	0.000303897	0.000303897	5.31807	5.00602	10.0501	20.0623	0.000303897	0.000303897	3.30282	7.54339	0.000303897	11.1206	4.16866	0.000303897	8.31712	22.9904	0.000303897	0.942538	7.20544	3.89732	4.73011	2.13829	0.267294	3.59125	2.73146	0.000303897	10.5298	8.71505	0.000303897
TCGA-E2-A1BC-11A-32R-A12P-07	normal	4.73011	0.000303897	20.0623	0.148415	0.000303897	0.726776	13.289	7.54339	0.000303897	7.91385	1.45626	5.00602	7.20544	0.000303897	0.000303897	0.000303897	9.13223	14.2179	0.000303897	0.000303897	0.000303897	1.95592	6.55065	8.31712	15.3251	0.000303897	0.000303897	3.30282	6.22824	0.000303897	11.1206	3.59125	0.000303897	9.58754	22.9904	0.000303897	0.0402561	6.88092	3.89732	2.99965	2.13829	0.267294	5.92132	2.49672	0.0824768	10.0501	12.5109	0.000303897
TCGA-BH-A1F8-11B-21R-A13Q-07	normal	2.31268	0.000303897	11.1206	0.0824768	0.000303897	1.95592	6.22824	10.0501	0.000303897	7.91385	1.29515	5.31807	6.88092	0.000303897	0.000303897	0.000303897	14.2179	13.289	0.000303897	0.000303897	0.000303897	4.16866	5.00602	9.58754	22.9904	0.000303897	0.000303897	3.30282	7.54339	0.000303897	11.7421	5.92132	0.000303897	7.20544	18.0804	0.000303897	1.1205	4.44922	3.59125	4.73011	2.99965	0.267294	3.89732	2.13829	0.0191228	8.71505	8.31712	0.000303897
TCGA-E9-A1RF-11A-32R-A157-07	normal	4.44922	0.000303897	18.0804	0.148415	0.000303897	0.726776	6.55065	11.1206	0.0402561	6.22824	1.95592	8.31712	5.31807	0.000303897	0.000303897	0.000303897	7.91385	10.0501	0.000303897	0.000303897	0.000303897	2.49672	6.88092	9.58754	16.5109	0.000303897	0.000303897	3.89732	7.20544	0.000303897	22.9904	4.16866	0.000303897	15.3251	13.289	0.000303897	0.0824768	2.99965	5.62822	3.59125	2.73146	0.431153	4.73011	2.13829	0.267294	11.7421	14.2179	0.000303897
TCGA-E2-A1IG-11A-22R-A144-07	normal	3.30282	0.000303897	13.289	0.0824768	0.000303897	1.95592	5.92132	7.91385	0.000303897	6.55065	1.29515	6.88092	5.62822	0.000303897	0.000303897	0.000303897	15.3251	10.0501	0.000303897	0.000303897	0.000303897	7.54339	3.89732	9.13223	20.0623	0.000303897	0.000303897	2.99965	6.22824	0.000303897	18.0804	4.16866	0.000303897	8.31712	22.9904	0.000303897	0.942538	5.31807	4.44922	3.59125	2.13829	0.267294	5.00602	2.49672	0.000303897	11.1206	8.71505	0.000303897
TCGA-A7-A13E-11A-61R-A12P-07	normal	2.73146	0.000303897	15.3251	0.000303897	0.000303897	1.45626	6.22824	8.31712	0.0824768	7.20544	1.1205	7.54339	6.55065	0.000303897	0.000303897	0.000303897	12.5109	11.1206	0.000303897	0.000303897	0.000303897	3.59125	5.00602	9.58754	16.5109	0.000303897	0.000303897	3.89732	6.88092	0.000303897	20.0623	4.44922	0.000303897	11.7421	22.9904	0.000303897	0.726776	4.73011	5.92132	4.16866	3.30282	0.267294	2.99965	2.13829	0.148415	13.289	9.13223	0.000303897
TCGA-BH-A0H5-11A-62R-A115-07	normal	1.45626	0.000303897	9.13223	0.148415	0.000303897	0.942538	4.73011	7.20544	0.0191228	11.7421	1.1205	7.54339	5.62822	0.000303897	0.000303897	0.000303897	15.3251	10.5298	0.000303897	0.000303897	0.000303897	6.55065	4.44922	11.1206	22.9904	0.000303897	0.000303897	3.30282	6.22824	0.000303897	12.5109	3.89732	0.000303897	7.91385	16.5109	0.000303897	1.78846	6.88092	4.16866	5.00602	2.49672	0.267294	3.59125	2.99965	0.0402561	9.58754	8.71505	0.000303897
TCGA-A7-A13F-11A-42R-A12P-07	normal	2.73146	0.000303897	12.5109	0.148415	0.000303897	1.29515	5.92132	7.91385	0.0402561	7.54339	1.45626	6.55065	6.22824	0.000303897	0.000303897	0.000303897	14.2179	11.7421	0.000303897	0.000303897	0.000303897	4.73011	5.00602	10.0501	20.0623	0.000303897	0.000303897	3.30282	6.88092	0.000303897	15.3251	3.59125	0.000303897	8.71505	22.9904	0.000303897	1.1205	5.31807	4.16866	4.44922	2.49672	0.267294	3.89732	2.99965	0.0824768	13.289	8.31712	0.000303897
TCGA-BH-A1EN-11A-23R-A13Q-07	normal	2.99965	0.000303897	14.2179	0.148415	0.000303897	0.942538	5.31807	8.31712	0.000303897	7.54339	1.45626	6.22824	6.55065	0.000303897	0.000303897	0.000303897	18.0804	10.5298	0.000303897	0.000303897	0.000303897	3.30282	5.92132	9.13223	20.0623	0.000303897	0.0191228	3.59125	7.20544	0.000303897	16.5109	4.44922	0.000303897	7.91385	22.9904	0.000303897	0.726776	5.62822	4.73011	3.89732	2.49672	0.267294	4.16866	1.95592	0.0402561	11.1206	8.71505	0.000303897
TCGA-E9-A1N6-11A-32R-A144-07	normal	2.13829	0.000303897	12.5109	0.148415	0.000303897	2.49672	5.00602	8.31712	0.0824768	6.88092	1.1205	5.92132	5.62822	0.000303897	0.000303897	0.000303897	20.0623	10.5298	0.000303897	0.000303897	0.000303897	6.55065	4.16866	9.13223	22.9904	0.000303897	0.000303897	2.99965	6.22824	0.000303897	14.2179	4.44922	0.000303897	7.91385	18.0804	0.000303897	1.62788	7.20544	4.73011	3.89732	1.95592	0.267294	3.59125	2.73146	0.0191228	11.1206	7.54339	0.000303897
TCGA-E9-A1RB-11A-33R-A157-07	normal	1.78846	0.000303897	14.2179	0.148415	0.000303897	0.431153	4.16866	8.31712	0.0402561	8.71505	1.29515	7.91385	6.55065	0.000303897	0.000303897	0.000303897	9.58754	10.5298	0.000303897	0.000303897	0.000303897	3.59125	4.73011	10.0501	22.9904	0.000303897	0.00345709	3.30282	7.20544	0.000303897	20.0623	3.89732	0.000303897	11.7421	15.3251	0.000303897	0.726776	4.44922	6.22824	5.62822	2.49672	0.267294	5.31807	2.73146	0.0824768	12.5109	7.54339	0.000303897
TCGA-BH-A1FR-11B-42R-A13Q-07	normal	1.95592	0.000303897	13.289	0.148415	0.000303897	0.942538	4.16866	9.58754	0.000303897	6.88092	1.62788	5.92132	8.31712	0.000303897	0.000303897	0.000303897	15.3251	11.1206	0.000303897	0.000303897	0.000303897	4.44922	5.31807	10.0501	22.9904	0.000303897	0.0402561	3.30282	7.54339	0.000303897	11.7421	5.00602	0.000303897	7.20544	20.0623	0.000303897	1.29515	6.22824	3.89732	4.73011	3.59125	0.267294	2.99965	2.73146	0.000303897	10.5298	7.91385	0.000303897
TCGA-BH-A0B7-11A-34R-A115-07	normal	1.78846	0.000303897	9.58754	0.148415	0.000303897	0.431153	3.89732	8.31712	0.0191228	8.71505	1.45626	7.54339	6.55065	0.000303897	0.000303897	0.000303897	13.289	11.7421	0.000303897	0.000303897	0.000303897	7.91385	5.31807	10.5298	22.9904	0.000303897	0.0116611	3.30282	6.88092	0.000303897	12.5109	4.16866	0.000303897	9.13223	20.0623	0.000303897	1.62788	6.22824	4.44922	4.73011	2.13829	0.942538	3.59125	2.73146	0.0824768	11.1206	7.20544	0.000303897
TCGA-BH-A0BV-11A-31R-A089-07	normal	1.29515	0.000303897	11.1206	0.0824768	0.000303897	1.62788	4.16866	8.31712	0.148415	9.13223	0.942538	7.54339	5.62822	0.000303897	0.000303897	0.000303897	16.5109	11.7421	0.000303897	0.000303897	0.000303897	8.71505	3.89732	10.0501	22.9904	0.000303897	0.000303897	2.73146	7.91385	0.000303897	14.2179	4.73011	0.000303897	7.20544	20.0623	0.000303897	1.45626	5.00602	5.92132	4.44922	2.99965	0.267294	3.59125	2.13829	0.0402561	10.5298	6.88092	0.000303897
[truncated: 27 more columns]

## Sheet: DUB genes Expression(196 SeqEx)
id	T029301	T075869	T0760652	T0776801	T0935576	T124674	T140523	T177847	T184360	T186058	T186238	T186748	T187978	T188442	T189762	T190272	T191642	T192022	T193109	T193237	T194560	T194740	T196663	T197302	T197906	T201409	T202659	T205359	T205806	T206542	T206909	T207592	T209862	T209989	T210151	T210766	T211628	T211850	T211859	T212783	T213391	T214010	T214608	T214753	T215000	T215945	T216253	T216302	T216430
USP1	7.5496	9.55654	10.5231	12.0096	3.73164	5.68001	5.577	10.3539	6.30881	7.64551	7.82658	17.573	14.1995	5.91144	13.1529	6.69188	15.0087	5.83801	13.6561	11.82	15.9115	19.0879	4.81645	17.0044	16.2261	18.294	11.2995	11.8493	12.2533	9.83956	13.5094	18.0368	13.0466	12.0605	9.43372	10.9194	7.08509	15.6836	7.00033	30.1773	20.6922	16.9941	18.7116	14.7524	51.1923	21.3866	3.53576	17.9365	50.3787
USP10	3.06184	4.54565	8.4814	13.8422	3.27456	5.2612	2.125	8.68923	3.4365	3.73841	6.15876	10.4344	6.02607	11.9108	6.09922	3.50023	6.86892	6.87859	6.17949	3.54213	7.25101	10.0659	4.22147	5.34125	12.5283	7.64714	7.3153	5.98542	10.7907	3.44324	7.65053	7.0624	5.37604	5.73648	4.60303	1.27623	6.7816	7.88296	4.57188	5.4329	12.7366	6.84416	5.29756	15.4101	21.6776	9.6255	4.64957	7.53108	11.2655
USP11	3.34316	4.12872	6.82214	5.52944	4.33699	7.78861	2.59661	3.69817	1.82739	3.08872	3.35923	6.46507	2.21654	2.83954	4.4044	1.97526	4.80019	15.5366	4.17147	2.90006	5.70518	7.05139	2.73207	4.34405	4.8541	4.55754	4.93133	4.26183	5.12669	3.06361	3.72919	3.42741	4.46503	4.87983	2.98427	1.45605	9.75646	5.82665	2.84584	2.73604	4.39826	6.40307	2.4796	3.2791	10.375	5.29028	2.17492	3.26527	7.53157
USP12	6.86327	9.22421	18.4433	10.557	5.68448	9.23247	5.0274	11.3331	6.01755	8.45351	11.2681	11.5752	7.2469	9.09866	9.7642	7.04827	16.4816	10.8345	19.788	11.4808	19.5118	23.2196	8.96329	12.5684	18.6513	15.5767	9.75074	5.81956	4.54248	9.99	12.9176	10.2453	15.2002	7.94688	6.75851	8.44486	8.57835	8.38318	8.58066	4.83744	14.7708	6.13229	5.41469	11.5815	30.9181	18.201	5.12781	12.0572	11.9934
USP13	2.39193	2.06374	5.07649	5.07387	1.5139	3.18303	0.736113	2.05957	0.874237	1.09928	2.4654	4.72194	3.64995	1.01053	2.36779	2.38719	3.83254	2.83676	1.76524	3.23143	4.22798	5.85478	1.82086	2.81823	2.94653	5.53842	2.90053	3.71116	4.3042	2.62168	4.80793	4.02587	2.59898	4.51599	1.84527	0.705098	6.35541	3.02968	2.13491	9.81896	7.49435	3.77647	5.43924	3.3056	6.83956	2.75806	1.57806	10.1053	18.9619
USP14	2.18795	3.06897	3.3163	5.05522	3.06501	4.6398	1.32924	2.47289	3.37775	1.31751	3.94703	8.73129	2.34524	3.21196	3.6633	2.42883	4.17851	3.98977	9.07974	2.87744	6.62028	7.76099	2.6717	5.7757	4.46735	6.53597	2.71139	3.48107	4.68192	4.12681	7.92101	3.3298	4.25888	5.80018	4.42994	3.54342	4.74466	4.03684	2.31835	3.92034	7.74656	2.60363	4.40139	2.83001	9.06699	4.66564	2.33377	5.1175	4.73675
USP15	1.41855	1.55866	3.23279	2.34062	0.888618	1.27053	1.13047	2.61953	1.79806	1.88809	2.73958	2.56576	1.93285	1.91507	3.25259	1.47652	3.72645	2.13245	2.88948	1.80309	4.49261	4.27948	0.918299	3.03574	4.25786	3.34284	2.36512	2.15969	0.631672	2.28308	3.70501	2.80339	3.00264	2.14102	1.76671	1.54617	1.45516	1.95367	2.21043	2.01332	3.16412	1.0556	1.37874	1.883	9.56407	6.651	0.951683	2.13773	2.14438
USP16	3.61908	3.927	8.89892	6.90531	1.48659	2.78745	2.00537	5.29578	3.88927	3.37761	6.44299	3.62479	3.66008	2.31079	5.11826	4.43899	8.59505	2.56993	8.97744	6.62846	6.91978	9.57351	2.27482	9.02501	9.63899	7.04391	5.91044	5.81809	1.20254	4.91279	4.28647	6.00749	6.26818	3.61911	4.38333	5.94729	2.93293	5.79944	4.15105	5.2015	4.82489	2.36637	3.06017	5.26897	11.3763	9.12731	1.07611	6.74556	7.83536
USP17L1	0	0	0	0	0	0.102986	0	0	0	0.0370451	0	0.0473433	0	0.018596	0	0.0107053	0.0203614	0.234647	0.0421394	0.0368464	0.174686	0.0501096	0	0.202964	0	0	0.0146481	0	0	0.161821	0.022551	0	0.0692147	0.0133575	0.0121761	0	0.193505	0.0515544	0	0	0.0189994	0	0.0140294	0	0	0	0	0.12446	0.106199
USP17L10	0	0	0	0	0	0	0	0	0	0	0	0	0	0	0	0	0	0	0	0	0	0	0	0	0	0	0	0	0	0	0	0	0	0	0	0	0	0	0.0339648	0	0	0	0	0	0	0	0	0	0
USP17L11	0	0	0	0	0	0	0	0	0	0	0	0	0	0	0	0	0	0	0	0	0	0	0	0	0	0	0	0	0	0	0	0	0	0	0	0	0	0	0	0	0	0	0	0	0	0	0	0	0
USP17L12	0	0	0	0	0	0	0	0	0	0	0	0	0	0	0	0	0	0	0	0	0	0	0	0	0	0	0	0	0	0	0	0	0	0	0	0	0	0	0	0	0	0	0	0	0	0	0	0	0
USP17L13	0	0	0	0	0	0	0	0	0	0	0	0	0	0	0	0	0	0	0	0	0.0106374	0	0	0	0	0	0	0	0	0	0	0	0	0	0	0	0	0	0.0056608	0	0	0	0	0	0	0	0	0	0
USP17L15	0	0	0	0	0	0	0	0	0	0	0.00889593	0	0	0	0	0	0	0	0	0	0	0	0	0	0	0	0	0	0	0	0	0	0	0	0	0	0	0	0	0	0	0	0	0	0	0	0	0	0
USP17L17	0	0	0	0	0	0	0	0	0	0	0	0	0	0	0	0	0	0	0	0	0	0	0	0	0	0	0	0	0	0	0	0	0	0	0	0	0	0	0	0	0	0	0	0	0	0	0	0	0
USP17L18	0	0	0	0	0	0	0	0.0471845	0	0	0	0	0	0	0	0	0	0	0	0	0	0.0488224	0	0	0.0408596	0	0	0.0286056	0.0121256	0	0.0878868	0	0.0337184	0	0	0	0	0	0	0	0	0	0	0	0	0	0	0	0
USP17L19	0	0	0	0	0	0	0	0	0	0	0	0	0	0	0	0	0	0	0	0	0	0	0	0	0	0	0	0	0	0	0	0	0	0	0	0	0	0	0	0	0	0	0	0	0	0	0	0	0
USP17L2	0.106304	0.189898	0.0626165	0.135432	0.100315	0.134975	0	0	0	0.00772419	0.0304604	0.118457	0.171819	0	0	0.0535714	0.0339641	0.409197	0	0.0153655	0.692046	0	0	0.0987457	0.0349767	0.338032	0.623065	0.0612175	0.0830381	0.161956	0.883987	0.0768848	0.259773	0.0779841	0	0	0.186218	0	0.116298	0	0.0158461	0.0617998	0	0.116348	0.215907	0.192521	0.00723459	0.0346011	0
USP17L20	0	0	0	0	0	0	0	0	0	0	0	0	0	0	0	0	0	0	0	0	0	0	0	0	0	0	0	0	0	0	0	0	0	0	0	0	0	0	0	0	0	0	0	0	0	0	0	0	0
USP17L21	0	0	0	0	0	0	0	0	0	0	0	0	0	0	0	0	0	0	0	0	0	0	0	0	0	0	0	0	0	0	0	0	0	0	0	0	0	0	0	0	0	0	0	0	0	0	0	0	0
USP17L22	0	0	0	0	0	0	0	0	0	0	0	0	0	0	0	0	0	0	0	0	0.0106374	0	0	0	0	0	0.0071359	0	0	0	0	0	0	0	0	0	0	0	0	0	0	0	0	0	0	0	0	0	0
USP17L23	0	0	0	0	0	0	0	0	0	0	0	0	0	0	0	0	0	0	0	0	0	0	0	0	0	0	0	0	0	0	0	0	0	0	0	0	0	0	0	0	0	0	0	0	0	0	0	0	0
USP17L24	0	0	0	0	0	0	0	0	0	0	0	0	0	0	0	0	0	0	0	0	0	0	0	0	0	0	0	0	0	0	0	0	0	0	0	0	0	0	0	0	0	0	0	0	0	0	0	0	0
USP17L25	0	0	0	0	0	0	0	0	0	0	0	0	0	0	0	0	0	0	0	0	0	0	0	0	0	0	0	0	0	0	0	0	0	0	0	0	0	0	0	0	0	0	0	0	0	0	0	0	0
USP17L26	0	0	0	0	0	0	0	0	0	0	0	0	0	0	0	0	0	0	0	0	0	0	0	0	0	0	0	0	0	0	0	0	0	0	0	0	0	0	0	0	0	0	0	0	0	0	0	0	0
USP17L3	0	0	0	0	0	0	0	0	0	0	0.0730438	0	0	0	0	0	0	0	0	0	0	0	0	0	0	0	0	0.0587196	0	0	0	0	0.0173037	0	0	0	0	0	0	0	0	0	0	0.0107308	0	0	0	0	0
USP17L4	0	0.0284609	0	0	0.0300692	0.0294245	0	0	0.0100653	0	0.018261	0	0.0392401	0	0	0	0	0.618615	0.0280929	0	0.0218358	0.57626	0.170137	0.0169137	0	0.0337749	0.0439443	0	0	0.113275	0.067653	0.0153641	0.0346074	0.026715	0.0121761	0	0.02977	0	0	0	0.0189994	0	0	0	0	0	0.00867424	0.0622299	0.106199
USP17L5	0	0	0	0	0	0	0	0	0	0	0	0	0	0	0	0	0	0	0	0	0	0	0	0	0	0	0	0	0	0	0	0	0	0	0	0	0	0	0	0	0	0	0	0	0	0	0	0	0
USP17L7	0.421748	0.044845	0.0887222	0.10467	0.106603	0.220225	0	0.0127179	0.0634385	0.0364817	0.0143866	0.0745973	0.208674	0	0.0106013	0.101208	0.160414	0.403337	0.177061	0.0870865	0.395669	0	0	0.0533006	0.0660786	0.345917	0.703956	0	0.0392193	0.165734	0.923854	0.0847305	0.381708	0.0526175	0	0	0.117269	0.0541551	0	0	0.0149683	0.0583767	0	0.00845411	0	0	0.0136677	0.130738	0.0167335
USP17L8	0	0	0	0.118096	0	0.0147122	0	0	0	0	0	0	0	0	0	0	0	0	0	0	0	0	0	0	0	0	0	0	0	0	0	0	0	0	0	0	0	0	0	0	0	0	0	0	0	0	0	0	0
USP18	15.6597	19.7516	15.9257	34.0422	6.58094	17.327	8.0192	14.277	14.4601	16.4718	16.6149	24.5134	8.5	10.0322	48.8422	11.4224	10.8779	20.3185	17.2366	25.061	6.17591	44.8802	16.7403	13.3262	16.7092	18.1956	23.3892	29.3604	24.0437	18.259	19.9951	32.5107	14.488	18.1502	14.9324	8.38986	13.042	12.7169	20.0585	14.2792	16.7465	2.10683	17.4886	10.7431	28.7642	39.0687	17.9265	13.6429	73.2961
USP19	4.46213	4.99889	9.18521	8.13833	5.09335	6.56865	3.03174	6.90409	2.81729	3.19235	3.52149	6.69226	2.61728	4.85119	7.01913	4.87126	7.30485	10.6855	7.29087	6.72084	4.97648	10.0395	3.15193	7.52927	8.17127	6.03227	6.20784	4.21606	6.55136	4.03266	7.45892	3.93269	5.48313	3.4982	2.69705	1.46604	7.20687	3.534	4.20498	4.51478	5.28495	4.77045	4.30961	4.13102	7.50191	6.73859	2.47722	8.02397	4.52931
USP2	0.383592	0.384399	0.101952	0.203713	0.161124	0.14903	0.0896009	0.0616168	0.116735	0.379333	2.9087	0.517798	0.100812	0.00273002	0.270639	0.334753	0.594848	0.0845536	0.542337	0.108186	0.195544	0.367821	0.31846	0.0595929	0.0923492	0.193377	0.122575	0.0323266	1.39221	0.123533	0.443625	0.636066	0.556325	0.164722	0.0303882	0.155189	0.131113	0.186691	0.3463	0.142846	0.956707	0.0979024	0.298644	0.119727	0.51939	0.254158	0.0764062	0.694319	0.838784
USP20	2.22713	2.85217	5.17765	5.35616	2.47566	3.65622	1.55862	2.94821	1.90728	2.5958	2.67881	5.2047	2.16886	3.05241	3.37679	2.50618	4.67836	5.5049	3.95531	2.94569	2.78435	5.55666	5.55104	4.48226	4.45928	3.93294	4.30145	2.96646	3.9063	1.48471	4.24969	3.30877	3.73848	2.89634	2.26498	1.18795	4.17979	3.09525	2.46212	6.47621	2.59748	4.21287	3.18208	3.26012	5.73004	6.03107	1.69338	3.62635	3.27068
USP21	2.41834	2.41572	2.87766	3.266	2.61058	3.41623	0.877918	1.5775	2.58885	1.35225	2.25146	4.39676	1.28119	2.48808	1.8388	2.60191	2.28031	6.14408	2.51919	4.0024	2.05655	8.79535	3.30676	4.3213	1.76182	4.81778	2.68896	1.04742	5.34776	3.97921	3.7973	2.03111	2.01688	2.01745	1.33583	0.728386	5.73677	1.7166	1.21646	4.42531	4.71753	2.62513	2.585	1.83144	2.82232	2.19512	1.09721	5.4442	3.63957
USP22	26.4102	45.418	72.3049	54.0517	29.7363	27.7436	13.9499	30.564	21.4954	15.5341	17.1459	36.648	15.8919	18.2427	24.2776	30.8806	41.8941	34.9919	63.084	42.1223	41.0297	44.1876	20.8328	52.0962	42.283	42.9519	30.7537	24.6675	31.1467	23.6191	25.0134	51.8722	28.8628	27.8513	15.9106	11.0256	43.7401	22.382	27.422	22.7977	29.9178	23.7375	22.518	50.3635	39.933	40.8682	17.6473	30.0954	33.4781
USP24	11.7611	12.2959	15.0547	18.3667	9.41073	10.3102	9.81576	14.1199	8.55136	10.4002	14.0132	22.4235	15.4732	11.0512	17.3522	11.6587	19.7851	21.2367	21.3421	14.6376	27.1259	19.8669	16.6375	23.3559	20.6002	22.6361	13.3126	13.6669	16.6635	22.9147	31.3826	16.0237	19.7232	19.4979	14.501	10.7144	14.3711	9.57916	10.4162	17.7516	29.5807	6.64096	24.8551	12.0796	43.656	31.87	10.1588	21.7206	25.7804
USP25	5.4601	4.33019	9.50658	10.6507	3.27648	5.25085	3.68707	6.43142	3.62963	3.36103	7.8316	7.67608	7.12653	3.78625	6.75822	4.57175	9.1208	3.87968	8.63085	6.62551	10.5411	10.2183	5.64815	9.78162	10.7655	8.27617	5.67112	4.48644	2.05914	9.25337	11.6458	4.86516	7.94093	5.05387	5.06886	4.93155	4.59696	7.57539	4.58812	4.50025	6.1955	1.93977	5.78351	4.21901	27.8371	15.6753	2.1425	10.6717	7.78835
USP26	0.0260778	0.00291152	0.107524	0.00302027	0	0.0180606	0	0.0132112	0.0041187	0	0	0	0.359273	0.0266329	0	0.00438057	0	0	0.0747209	0.011308	0.0268054	0	0.00435121	0	0.0171604	0.0380065	0	0	0	0.00662164	0	0.0125738	0	0	0	0	0.00304544	0	0.0095098	0	0	0.0151602	0	0	0	0	0	0.0212202	0.00434563
USP27X	2.58262	2.14742	3.78025	2.47913	1.16183	2.47078	1.54492	2.24937	1.80062	1.54407	2.97786	2.76551	1.89821	0.961799	3.09501	2.51439	2.88675	6.17839	2.17094	2.91464	3.91956	3.47594	1.43641	2.91253	1.99038	3.94585	4.84871	1.38453	0.666398	2.44192	2.59342	2.02868	3.13762	2.76344	3.57852	1.36685	3.04322	5.02963	1.4919	2.82662	3.86128	4.67401	3.29513	1.97844	10.0024	2.05066	1.26674	3.02925	4.01937
USP28	1.87474	1.94263	1.97192	3.01177	1.7691	1.67732	0.934944	2.92913	2.46699	1.61769	2.48665	4.16528	1.66234	3.03772	2.39696	2.61877	3.54968	1.52685	3.45799	3.9985	4.37507	3.77691	1.31899	3.89443	4.81527	2.27901	2.32331	8.31741	2.09203	3.29163	3.25273	2.60767	2.78322	2.10594	2.59727	2.24168	2.45673	3.15431	1.94386	5.41343	6.24069	0.666312	2.12629	2.1035	2.62616	4.48887	1.14651	4.8409	4.51336
USP29	0	0	0	0.00295462	0	0	0	0	0	0.0037073	0	0	0	0	0	0	0	0	0	0	0.00437045	0	0	0	0	0	0	0	0	0	0	0	0	0	0	0	0	0	0	0	0	0	0	0	0.207254	0	0.00173616	0	0
USP3	1.1346	1.31166	1.98301	1.52455	1.17727	1.37899	0.835519	2.19039	1.03441	0.947444	1.33671	1.44229	0.794152	1.79736	1.52862	1.13604	1.9315	1.5191	2.1106	1.46055	2.1139	2.03022	0.801167	2.08281	3.00936	1.98222	1.74105	1.03226	0.947366	1.87736	2.4871	1.52628	1.4837	0.993909	1.35284	0.701559	1.57031	1.16689	0.985047	1.12251	2.00214	1.43562	0.751502	2.16337	3.42384	2.50983	0.692407	2.0744	1.96188
USP30	2.25882	1.79593	3.71016	2.33992	1.86597	3.39376	0.750402	2.28866	1.89606	1.09024	1.62128	2.46478	1.26884	1.852	2.25961	2.21816	3.25351	3.64403	2.05511	2.53489	2.72277	3.34543	1.54959	2.66722	3.40411	3.28716	2.91765	1.63259	1.42601	2.21148	2.36906	2.04256	2.5759	0.828912	1.67817	0.340018	3.02019	1.8852	1.68931	2.28519	3.20146	2.23021	0.629316	1.72463	5.47518	3.3075	1.18947	4.68856	1.61178
USP31	4.18039	6.55155	5.19466	5.37887	5.53142	4.44288	2.09561	4.41241	2.36709	2.36035	4.25205	6.43102	4.36559	3.9454	3.20026	1.95392	4.9979	7.17802	4.99541	3.38295	7.15205	9.99678	2.92652	4.25827	5.26984	5.37062	4.93715	3.24283	4.5485	5.58486	9.15742	4.47318	3.66547	7.54596	3.19213	1.85214	6.86441	4.52993	2.87026	7.0864	13.0786	3.78678	8.98393	3.21206	10.347	5.22681	2.52258	3.59789	10.5986
USP32	4.76238	6.80209	10.5887	20.7995	3.8223	7.74626	2.56724	5.96675	3.96531	3.29594	6.47209	10.5555	3.12562	2.76951	9.65737	4.96063	11.5077	24.9757	5.95148	5.3933	10.7773	12.4137	5.30736	14.586	7.87911	8.39667	10.8082	3.29015	15.9901	6.12198	6.68739	8.19164	5.85968	4.3701	5.69468	2.52026	6.19689	6.14719	3.28455	3.91422	7.95559	8.31716	3.13206	5.04538	44.7746	14.2218	2.36756	7.40798	8.10528
USP33	4.94379	4.061	6.24522	6.90521	3.36801	3.63717	3.23308	6.50949	3.82764	3.78716	2.95833	7.13182	5.94636	9.55271	5.69894	10.9634	8.89491	6.7623	6.78808	6.86274	9.5573	6.8713	2.24475	20.991	11.2881	10.7837	5.26027	6.15484	4.30772	6.3792	5.89333	5.68921	6.56264	4.0715	2.9017	5.27406	8.6202	11.0476	3.72885	6.24866	8.19083	16.3791	5.6514	4.75517	11.1205	9.87688	2.15431	11.4906	7.47502
USP34	6.92924	7.26066	9.4831	10.6473	4.28495	7.62327	4.55821	7.57065	5.16876	3.81823	8.65404	14.1934	8.30495	7.02181	6.12685	5.16505	10.2229	5.55464	10.5316	7.1136	17.8762	18.6575	4.64924	9.50106	13.3006	10.8574	9.14586	5.67805	5.10025	14.0097	12.6178	8.34943	8.50115	8.20946	8.2089	6.20423	10.2559	7.02893	5.98221	11.0487	14.688	4.57393	5.57769	7.24974	22.0208	12.9957	3.69617	11.5128	9.06293
USP35	1.35384	1.22168	1.8947	1.3649	1.37936	6.94476	0.288973	0.902755	0.998085	0.819071	0.98858	1.66425	0.698464	0.55818	1.04462	1.1524	2.50289	8.93168	1.60618	1.42034	1.38108	4.36681	0.659255	2.49611	1.24192	4.45797	2.60013	0.639968	1.88781	1.56704	1.33163	1.08705	1.10679	0.778016	0.642855	0.403034	2.21134	0.660129	0.636335	1.26039	1.811	9.85854	1.56663	1.01998	1.2912	1.32181	1.22435	1.74745	0.944924
USP37	2.35148	1.91496	2.63821	3.38468	1.01994	2.34793	0.864298	1.93692	2.04849	1.09578	1.29523	3.83627	2.49657	1.06623	2.63967	1.63108	2.9161	1.8926	2.15143	2.24809	3.47534	5.56354	1.29296	3.27506	2.00419	4.47927	3.47622	1.95458	1.56708	2.77447	3.1447	3.58159	2.39373	1.7587	1.93266	1.31209	1.75105	2.35605	1.65415	3.70403	2.58252	2.54086	3.63798	4.57804	7.15482	4.35702	1.3243	3.98969	3.49466
USP38	3.96001	5.39686	9.49032	8.19162	3.1332	3.84189	2.81023	6.67547	3.93531	3.65209	5.30654	9.15173	8.00903	8.18363	6.36712	4.83768	8.0904	4.60258	6.54422	5.44415	8.48565	13.3041	4.12266	7.44175	11.1361	6.90968	6.87379	5.65139	4.48786	4.92903	6.21283	6.72364	5.62466	4.0796	5.73152	3.13237	4.28355	5.9829	6.84436	7.62281	6.98259	6.75752	4.12918	7.72947	12.5888	9.64203	3.17137	6.75593	5.11003
USP39	2.14685	2.92448	4.60562	4.36412	2.4451	3.35497	1.27762	3.76607	2.17229	1.63391	4.07071	5.76979	2.58268	4.04002	3.1834	2.11086	3.9926	3.06139	3.1763	3.7333	3.08456	6.84592	2.88661	4.2115	5.2011	3.31256	4.01441	5.27497	4.64279	2.48367	5.44583	3.14802	2.59793	3.12538	2.70764	1.69093	3.10778	3.63136	2.1048	4.35673	5.75821	3.64589	4.24333	4.34242	8.80783	5.61376	1.55758	4.03491	7.15073
USP4	1.49687	1.44955	2.45077	3.56536	2.30064	3.19723	1.22756	2.34943	1.20436	1.64632	3.28239	3.89525	1.54536	3.68624	2.69001	1.51391	2.4923	6.02676	3.0386	1.59528	3.17465	3.48386	2.03641	2.32601	3.09818	2.92202	2.03234	1.5682	3.59027	2.22787	5.17279	1.84073	2.57123	3.47094	1.52759	1.796	4.52367	2.48796	2.16767	1.73164	2.81449	2.7762	1.55763	1.82971	7.40611	4.89652	2.02813	2.52321	2.1895
USP40	3.0618	2.07452	5.26823	4.42746	2.07658	4.27316	1.29839	3.60595	2.1183	1.60356	1.77473	3.15187	1.09395	2.29336	3.09553	3.39106	4.99239	3.03737	4.74347	4.14765	5.73441	8.66461	2.093	4.02045	4.88865	4.07051	3.54102	2.88	2.3943	3.96862	4.93453	3.0861	2.71782	2.50262	3.49313	1.92951	4.23978	2.89712	1.82852	1.28755	2.38199	1.12801	2.64409	2.04438	4.80624	6.31441	2.0127	4.0271	2.90012
USP41	0.120607	0.228913	0.071041	0.419053	0.0355659	0.0835281	0	0.00763752	0.0476213	0.144596	0.0604775	0.212792	0.0371307	0.0879816	0.0254658	0.0202597	0.0578004	0.131201	0.0531655	0.0697313	0.020662	0.746799	1.03638	0.128035	0.426586	0.0319592	0.0554426	0.0486176	0	0.168434	0.0320081	0.268956	0.032747	0	0.0518472	0.0982411	0.126763	0.0406525	0.296877	0.0222753	0.017978	0	0	1.12709	0.326608	0	0.455541	0.657545	0.552697
USP42	1.56783	1.54867	1.93951	2.76812	1.24221	1.71578	0.649714	1.83349	1.10211	1.21207	2.25977	4.28243	0.900837	1.52403	2.05478	1.08159	1.93021	3.13541	2.17202	1.55364	1.57234	3.70499	1.85662	1.96121	2.47185	2.72414	2.20959	1.83733	2.47967	1.43552	4.32745	1.48271	1.50162	1.69066	1.86473	0.856201	1.53924	3.07701	1.48628	2.81936	2.36243	2.29009	2.29227	2.28146	4.74026	3.32775	1.01934	3.90203	1.80063
USP43	1.46056	0.90872	1.82511	2.75647	1.71621	0.544253	0.320395	1.4645	0.31827	0.412757	2.0459	2.01826	0.836409	2.2374	0.544014	2.99187	1.2787	0.824822	1.9622	1.67625	0.538518	1.36822	1.51728	1.16647	3.48876	0.566712	0.747021	1.66925	1.00629	0.48888	1.81744	0.848492	0.281957	1.33535	1.02742	0.304265	1.00034	0.458628	0.26099	0.218404	1.36553	0.563451	1.03552	0.654998	0.684037	0.266342	0.202465	0.889775	2.68832
USP44	0.0944245	0.13786	0.057758	0.114408	0.0342707	0.0788095	0.0473017	0.047836	0.0562117	0.0886649	0.0666001	0.107917	0.0905643	0.00423888	0.0536777	0.0402638	0.199576	0.00486244	0.0752432	0.102888	0.465385	0.0656781	0	0.11759	0.0191187	0.0481178	0.116864	0.0619051	0	0.105126	0.0488338	0.0175109	0.542342	0.0471942	0.0235918	0.0236659	0.111968	0.0372135	0.0410557	0.0429282	0.106105	0	0.0671569	0.0146763	0	0.0973418	0.0148294	0.0212776	0.0677816
USP45	0.657205	0.813355	1.33681	0.628713	0.345558	0.815632	0.298814	0.54984	0.607069	0.500613	0.475338	0.966223	0.509629	0.397547	0.822018	0.485585	1.13671	0.613156	1.43453	0.74281	2.09217	1.81502	0.469962	1.13814	0.833819	1.45531	0.618183	0.419522	0.438373	1.17674	2.21565	0.658612	1.03117	0.571856	0.619736	0.848918	1.07252	0.571054	0.661583	1.09169	1.75832	0.365238	0.376068	0.641263	4.6166	1.18894	0.355024	1.20628	0.585818
USP46	1.43813	1.70578	4.64659	6.92157	1.12101	2.03807	0.664999	1.97841	1.09112	1.04276	1.73553	3.34284	1.14954	1.64828	1.31294	1.38734	2.53567	1.59052	3.39189	1.56741	4.04354	5.123	1.3318	2.42995	2.39574	2.86549	2.03265	1.01099	0.73409	2.53725	4.61461	2.1308	1.64455	1.82927	1.73585	1.30301	1.6077	2.16726	1.30284	3.89889	2.33901	1.81233	1.59738	2.32652	3.46945	2.33621	0.760621	2.82926	1.45101
USP47	6.06281	5.20088	11.6277	8.11651	2.31346	4.53996	3.73694	7.43772	5.36354	3.41366	3.57152	13.0017	4.00466	6.52367	6.52738	5.48745	9.13362	7.95145	7.53976	7.50637	10.1345	11.0696	3.88962	9.62235	13.736	11.3717	8.63966	7.16064	2.70396	7.05861	7.09609	4.70277	7.17711	3.39325	4.57862	3.25611	5.67463	4.51833	5.40707	5.35295	9.48596	4.91551	3.10431	5.80745	17.4939	9.85519	2.03484	12.3296	5.39564
USP48	2.60063	3.423	3.57343	4.53298	1.80678	2.38915	2.23643	2.71472	2.01792	2.52462	3.48594	4.02441	2.27563	2.66213	4.39001	3.02904	4.45307	5.78653	5.0106	4.02685	5.70707	5.95352	1.98197	5.70695	3.92425	5.72276	2.88739	2.05865	2.15058	3.67055	7.42583	4.86808	4.37754	3.12737	1.91392	1.48838	3.50201	3.18232	2.66232	3.88758	3.96341	1.63699	2.8358	3.72771	10.9178	6.17377	1.78749	5.37018	5.51356
USP49	0.319469	0.914526	0.726361	1.33497	0.474812	0.793561	0.280253	0.815698	0.860789	0.383478	0.695707	2.80046	1.38186	0.436269	0.818902	0.593532	1.04927	0.983783	1.23787	0.663099	1.46459	1.96183	0.997869	1.15988	0.912378	1.11745	0.820941	0.319376	0.374322	0.889067	3.61069	0.992001	0.848333	1.21331	0.469991	0.622649	0.826756	0.47897	0.421733	1.69144	1.3391	0.609169	0.942396	0.485209	1.79515	0.967367	0.549627	1.00657	0.730407
USP5	9.42385	13.6212	22.451	21.0376	11.2582	13.8395	5.48984	15.1624	7.28293	7.12967	13.3392	27.7908	9.78717	12.5057	15.122	11.1999	15.4624	21.4534	17.6182	15.1029	10.5967	33.8222	6.97851	14.1184	20.5025	12.9934	14.2461	12.8688	28.1895	9.72955	10.3553	12.9029	9.90349	23.504	11.0931	3.11572	17.6683	14.2647	9.35869	12.4824	21.4853	17.2617	28.6248	20.0174	18.6921	18.3988	7.51476	19.0065	23.8092
USP50	0.0678502	0.132568	0.0437125	0.0736712	0.0550232	0.0538435	0.211184	0.0375958	0.0669762	0.0277316	0.00607554	0.0945085	0.0391663	0.00618701	0.0716318	0.0569877	0.0541949	0.113554	0.0607536	0.0674247	0.210683	0.150046	0.113211	0.151937	0.13255	0.162938	0.0292411	0.10745	0.0331251	0.0646067	0.225086	0.097123	0.0345423	0.0577737	0.145839	0.0376826	0.074285	0.04574	0.046393	0.00522145	0.113782	0.0164352	0.00466768	0.0285618	0.0717737	0.307197	0.0865793	0.0483101	0.00706665
USP51	1.11178	1.14181	2.04122	1.27525	0.369886	2.2252	0.917999	1.39454	1.1678	0.590336	0.954681	0.807386	0.45253	0.436709	1.15493	1.03554	1.59958	0.453241	0.769692	1.20009	2.79594	4.26581	0.196208	1.47059	1.43623	2.34646	2.24007	0.726423	0.125257	1.47937	0.825905	1.19411	2.01729	0.448126	1.62035	0.480245	0.649181	1.91695	0.825158	0.903837	1.64131	1.97489	0.682468	1.62902	7.96106	1.44556	1.50597	1.25844	2.20896
USP53	4.2303	2.64568	6.00607	5.07051	1.61959	1.31904	2.33862	5.23704	2.94932	1.48178	5.9663	4.83603	2.2468	4.67848	3.29485	5.62472	7.01538	0.863882	7.43009	4.79341	5.55071	7.33838	2.39301	7.32705	11.0628	7.23572	3.64052	3.64477	1.2732	4.92816	7.52813	3.0364	7.16071	1.05111	3.03451	1.26314	4.26419	4.52259	2.63892	3.40469	3.23399	1.45116	1.53578	3.05607	10.2822	5.18897	0.796614	7.3977	3.38245
USP54	2.89676	2.81372	4.34169	5.23313	3.02739	1.95087	2.49427	3.26122	1.4029	0.751227	2.33692	4.34399	1.23962	7.13172	1.16434	2.39894	2.64611	2.3817	3.64682	4.49536	2.14747	3.8058	2.2462	5.07055	10.1055	3.63565	3.274	4.8249	3.37974	4.61519	6.54624	2.66456	1.48009	1.04209	0.859868	1.04367	4.13269	2.3604	0.737052	2.01294	3.317	1.34211	1.0922	1.0039	3.42663	2.61639	0.706477	3.00689	4.97201
USP6	0.0243629	0.0466296	0.0145213	0.0510586	0.0157373	0.00468692	0.00833294	0.0213053	0.0169489	0.0387765	0.00914169	0.0129277	0.0084827	0.00507786	0.0251084	0.00974406	0.0129732	0.0271826	0.0178993	0.0326994	0.0616128	0.0353479	0.0038715	0.0277109	0.0190856	0.0299736	0.0173326	0.0213788	0	0.0721724	0.0307891	0.0244729	0.0740247	0.0522799	0.00387899	0.00773181	0.0270968	0.0062567	0.0116344	0.0478536	0.02594	0.0134889	0.0255394	0.00146509	0.0824696	0.0273136	0.00552675	0.0859073	0.0270658
USP7	6.62572	6.28855	12.2255	13.1762	5.00831	7.40262	3.33725	8.20079	8.7127	4.65942	7.7498	11.1825	6.01463	8.18337	8.51426	8.73407	10.4771	7.60901	8.11478	10.0396	9.72545	17.7962	4.50045	12.3866	11.9389	13.3502	9.65865	7.98348	8.53316	9.34086	12.9387	8.13348	7.97528	8.21993	6.56532	2.06354	8.12486	9.9523	6.95336	5.50612	14.3591	8.54444	8.04349	10.8575	43.2838	15.0745	3.48724	14.5292	9.44882
USP8	1.92542	1.55361	3.10025	2.03638	0.69806	1.43218	1.10143	3.18071	1.39051	1.27995	2.53471	1.80249	1.32692	1.22844	2.59446	1.72484	3.44178	1.87724	3.53783	2.29509	2.57609	2.78261	0.83127	2.98996	3.32931	3.74239	2.51663	1.99318	3.15908	2.17819	2.98843	1.54788	2.21198	1.20871	1.63444	1.36942	1.34182	1.88843	1.61791	1.11385	2.91406	1.89979	0.850614	1.94603	9.11139	5.13455	0.616389	3.84121	2.00997
USP9X	15.3933	17.9634	31.4599	30.169	10.863	19.6377	10.4347	23.1533	11.0012	10.3737	22.1169	24.5719	20.5135	22.3158	18.8068	24.9004	26.1499	23.2828	27.7802	17.3144	31.366	38.5997	16.3432	21.3072	43.7626	24.8449	22.7308	34.3477	17.1966	22.0388	24.4345	21.7818	22.3345	21.0319	26.2481	15.6495	21.5462	21.0161	23.2742	13.1635	34.7017	13.8598	14.6168	26.5341	38.178	35.3889	8.44887	27.8632	22.6146
USP9Y	0	0	0	0	0	0	0	0	0	0	0	0	0	0	0	0	0.000781903	0	0	0	0	0	0	0	0.00161043	0	0	0	0	0	0	0	0	0	0	0	0	0	0	0	0	0	0	0	0	0.0035457	0	0	0
USPL1	3.48755	4.06208	5.36655	4.60958	1.91108	2.34111	2.04058	3.63546	3.84304	2.75171	3.05556	4.26703	3.16075	2.70397	5.37752	2.47337	7.13193	3.32377	5.22351	3.64636	7.0354	10.2813	3.64913	6.13503	5.36044	5.24132	4.03345	3.01198	2.28067	4.28486	4.81543	4.41233	4.96662	4.00671	2.4445	2.34588	2.54231	3.46088	3.17035	2.94776	4.00909	1.58147	1.89172	5.23099	7.859	7.4191	1.91245	7.3246	4.42158
[truncated: 150 more columns]

## Sheet: TCGA_GTEx_Exp
USP19 expression in TCGA.
geneNames	type	USP19
TCGA-AN-A0XV-01A-11R-A109-07	tumor	10.3172
TCGA-AC-A62V-01A-11R-A31O-07	tumor	11.2927
TCGA-D8-A1XY-01A-11R-A14M-07	tumor	10.839
TCGA-D8-A13Z-01A-11R-A115-07	tumor	8.60582
TCGA-OL-A6VO-01A-12R-A33J-07	tumor	11.2514
TCGA-A2-A1FV-01A-11R-A13Q-07	tumor	9.94075
TCGA-AC-A3QQ-01B-06R-A22O-07	tumor	4.59075
TCGA-AR-A1AV-01A-21R-A12P-07	tumor	12.9243
TCGA-A8-A093-01A-11R-A00Z-07	tumor	14.7087
TCGA-AO-A0J5-01A-11R-A034-07	tumor	9.3068
TCGA-B6-A0WZ-01A-11R-A109-07	tumor	9.03478
TCGA-AN-A0FJ-01A-11R-A00Z-07	tumor	7.85299
TCGA-A8-A096-01A-11R-A00Z-07	tumor	12.988
TCGA-XX-A89A-01A-11R-A36F-07	tumor	13.0651
TCGA-A8-A08A-01A-11R-A32Y-07	tumor	16.4929
TCGA-A2-A0T4-01A-31R-A084-07	tumor	11.5677
TCGA-BH-A2L8-01A-11R-A18M-07	tumor	15.1306
TCGA-A1-A0SB-01A-11R-A144-07	tumor	17.9898
TCGA-E9-A243-01A-21R-A169-07	tumor	7.03885
TCGA-AR-A251-01A-12R-A169-07	tumor	9.04403
TCGA-A8-A09T-01A-11R-A00Z-07	tumor	12.0922
TCGA-EW-A1IY-01A-11R-A13Q-07	tumor	5.68544
TCGA-C8-A26X-01A-31R-A16F-07	tumor	11.3988
TCGA-AO-A12A-01A-21R-A115-07	tumor	12.0463
TCGA-BH-A1EU-01A-11R-A137-07	tumor	11.6578
TCGA-A2-A3XS-01A-11R-A22U-07	tumor	8.44305
TCGA-BH-A0BQ-01A-21R-A115-07	tumor	13.3354
TCGA-BH-A0B5-01A-11R-A12P-07	tumor	16.8797
TCGA-AR-A1AU-01A-11R-A12P-07	tumor	14.3949
TCGA-B6-A0RH-01A-21R-A115-07	tumor	10.364
TCGA-D8-A27K-01A-11R-A16F-07	tumor	16.0685
TCGA-LL-A73Y-01A-11R-A33J-07	tumor	13.8852
TCGA-A2-A0CS-01A-11R-A115-07	tumor	11.8001
TCGA-A2-A4S3-01A-21R-A266-07	tumor	9.736
TCGA-AR-A1AW-01A-21R-A12P-07	tumor	12.1852
TCGA-A2-A0YJ-01A-11R-A109-07	tumor	7.41103
TCGA-LL-A73Z-01A-11R-A32P-07	tumor	11.2103
TCGA-S3-A6ZG-01A-22R-A32P-07	tumor	12.9679
TCGA-E2-A1L8-01A-11R-A13Q-07	tumor	9.31146
TCGA-D8-A1XQ-01A-11R-A14M-07	tumor	11.695
TCGA-AQ-A54N-01A-11R-A266-07	tumor	6.13626
TCGA-OL-A5RX-01A-11R-A28M-07	tumor	15.3151
TCGA-D8-A1XM-01A-21R-A14M-07	tumor	13.4064
TCGA-BH-A1EN-01A-11R-A13Q-07	tumor	12.6582
TCGA-AN-A0AS-01A-11R-A00Z-07	tumor	13.479
TCGA-B6-A0WW-01A-11R-A109-07	tumor	7.19363
TCGA-A2-A04W-01A-31R-A115-07	tumor	8.78402
TCGA-AR-A252-01A-11R-A169-07	tumor	11.7588
TCGA-BH-A0HO-01A-11R-A034-07	tumor	11.5316
TCGA-BH-A18G-01A-11R-A12D-07	tumor	5.60769
TCGA-E9-A295-01A-11R-A16F-07	tumor	9.56661
TCGA-BH-A1EX-01A-11R-A13Q-07	tumor	10.0332
TCGA-AR-A24X-01A-11R-A169-07	tumor	12.6842
TCGA-LD-A66U-01A-11R-A31O-07	tumor	13.012
TCGA-OL-A5RV-01A-12R-A28M-07	tumor	16.523
TCGA-5L-AAT0-01A-12R-A41B-07	tumor	9.23962
TCGA-BH-A0DG-01A-21R-A12P-07	tumor	8.4554
TCGA-AR-A24M-01A-11R-A169-07	tumor	13.7511
TCGA-D8-A73W-01A-22R-A352-07	tumor	14.2952
TCGA-AC-A2QJ-01A-12R-A19W-07	tumor	12.6956
TCGA-BH-A0BD-01A-11R-A034-07	tumor	12.0673
TCGA-BH-A5IZ-01A-11R-A27Q-07	tumor	8.34141
TCGA-S3-AA11-01A-31R-A41B-07	tumor	10.9141
TCGA-AR-A1AP-01A-11R-A12P-07	tumor	17.6851
TCGA-EW-A1OX-01A-11R-A144-07	tumor	14.0534
TCGA-A7-A26J-01A-11R-A277-07	tumor	13.2154
TCGA-AN-A0FK-01A-11R-A034-07	tumor	10.9232
TCGA-BH-A0DO-01B-11R-A12D-07	tumor	14.7285
TCGA-BH-A1FD-01A-11R-A13Q-07	tumor	15.7493
TCGA-C8-A1HM-01A-12R-A137-07	tumor	6.19827
TCGA-A2-A0YI-01A-31R-A10J-07	tumor	10.4255
TCGA-A2-A25A-01A-12R-A16F-07	tumor	12.9043
TCGA-AC-A23C-01A-12R-A169-07	tumor	8.27246
TCGA-XX-A899-01A-11R-A36F-07	tumor	14.8685
TCGA-BH-A209-01A-11R-A157-07	tumor	10.0332
TCGA-BH-A0C3-01A-21R-A12P-07	tumor	13.8402
TCGA-E2-A155-01A-11R-A12D-07	tumor	7.54619
TCGA-BH-A0HP-01A-12R-A084-07	tumor	16.6025
TCGA-AC-A2QI-01A-12R-A19W-07	tumor	17.6715
TCGA-E9-A1R4-01A-21R-A14D-07	tumor	9.74876
TCGA-D8-A1XO-01A-11R-A14M-07	tumor	13.9035
TCGA-A2-A0D4-01A-11R-A00Z-07	tumor	7.92177
TCGA-A2-A0CK-01A-11R-A22K-07	tumor	15.3044
TCGA-B6-A409-01A-11R-A24H-07	tumor	6.8349
TCGA-E2-A1L9-01A-11R-A13Q-07	tumor	8.74657
TCGA-BH-A1F2-01A-31R-A13Q-07	tumor	7.28413
TCGA-AC-A3W7-01A-11R-A22K-07	tumor	17.9604
TCGA-AN-A04C-01A-21R-A034-07	tumor	5.80831
TCGA-A2-A25C-01A-11R-A169-07	tumor	10.978
TCGA-A2-A04Y-01A-21R-A034-07	tumor	8.35591
TCGA-A2-A0YL-01A-21R-A109-07	tumor	12.2718
TCGA-AQ-A1H2-01A-11R-A13Q-07	tumor	14.9142
TCGA-A2-A04V-01A-21R-A034-07	tumor	11.486
TCGA-PL-A8LV-01A-21R-A41B-07	tumor	11.5024
TCGA-BH-A0AV-01A-31R-A115-07	tumor	15.5707
TCGA-E9-A22D-01A-11R-A157-07	tumor	11.6578
TCGA-D8-A1JH-01A-11R-A13Q-07	tumor	14.0023
TCGA-AO-A12C-01A-11R-A10J-07	tumor	14.3901
TCGA-OL-A5D8-01A-11R-A27Q-07	tumor	14.7039
TCGA-D8-A1JL-01A-11R-A13Q-07	tumor	9.8076
TCGA-A8-A09E-01A-11R-A00Z-07	tumor	16.3168
TCGA-E9-A5FL-01A-11R-A27Q-07	tumor	6.97106
TCGA-AR-A5QQ-01A-11R-A28M-07	tumor	9.69259
TCGA-A2-A3XT-01A-11R-A22U-07	tumor	13.4572
TCGA-OL-A5RY-01A-21R-A28M-07	tumor	7.40745
TCGA-A7-A26I-01B-06R-A22O-07	tumor	7.08021
TCGA-LL-A50Y-01A-11R-A266-07	tumor	12.0673
TCGA-C8-A1HO-01A-11R-A13Q-07	tumor	11.6274
TCGA-AR-A24L-01A-11R-A169-07	tumor	6.21251
TCGA-AN-A0FX-01A-11R-A034-07	tumor	10.9264
TCGA-A7-A13H-01A-11R-A22K-07	tumor	12.411
TCGA-A8-A06N-01A-11R-A00Z-07	tumor	14.187
TCGA-E2-A150-01A-11R-A12D-07	tumor	5.9218
TCGA-AC-A23H-01A-11R-A157-07	tumor	15.4938
TCGA-A7-A0DC-01B-04R-A22O-07	tumor	9.33549
TCGA-BH-A0BA-01A-11R-A056-07	tumor	15.8792
TCGA-EW-A1PB-01A-11R-A144-07	tumor	8.23207
TCGA-A2-A4S2-01A-12R-A266-07	tumor	14.1036
TCGA-A7-A0CE-01A-11R-A00Z-07	tumor	9.51971
TCGA-A8-A091-01A-11R-A00Z-07	tumor	15.6205
TCGA-A2-A0EV-01A-11R-A034-07	tumor	12.5786
TCGA-UL-AAZ6-01A-11R-A41B-07	tumor	10.8568
TCGA-AR-A0TW-01A-11R-A084-07	tumor	13.7952
TCGA-E2-A576-01A-11R-A31O-07	tumor	9.41217
TCGA-A8-A07S-01A-11R-A034-07	tumor	13.8491
TCGA-C8-A12P-01A-11R-A115-07	tumor	9.96448
TCGA-EW-A1PF-01A-11R-A144-07	tumor	15.8569
TCGA-AN-A0XN-01A-21R-A109-07	tumor	9.38323
TCGA-E9-A1R5-01A-11R-A14M-07	tumor	11.3506
TCGA-LL-A5YL-01A-12R-A29R-07	tumor	7.13426
TCGA-AR-A2LL-01A-11R-A180-07	tumor	16.7336
TCGA-AO-A1KQ-01A-11R-A13Q-07	tumor	7.01732
TCGA-BH-A0DI-01A-21R-A12P-07	tumor	9.01975
TCGA-D8-A1X8-01A-11R-A14M-07	tumor	13.3436
TCGA-A2-A0D0-01A-11R-A00Z-07	tumor	8.37468
TCGA-E9-A54X-01A-11R-A266-07	tumor	9.4366
TCGA-A7-A0DB-01A-11R-A277-07	tumor	17.1898
TCGA-C8-A26W-01A-11R-A16F-07	tumor	7.54795
TCGA-E2-A1IN-01A-11R-A13Q-07	tumor	11.1225
TCGA-GM-A2DK-01A-21R-A180-07	tumor	6.57994
TCGA-E2-A15A-06A-11R-A12D-07	tumor	9.32804
TCGA-EW-A3U0-01A-11R-A22K-07	tumor	9.26117
TCGA-PE-A5DD-01A-12R-A27Q-07	tumor	15.058
TCGA-BH-A0BC-01A-22R-A084-07	tumor	7.29787
TCGA-AR-A0U3-01A-11R-A109-07	tumor	14.9752
TCGA-D8-A27F-01A-11R-A16F-07	tumor	9.28503
TCGA-BH-A0EB-01A-11R-A034-07	tumor	12.0498
TCGA-A8-A08O-01A-21R-A056-07	tumor	13.3478
TCGA-AO-A0JI-01A-21R-A056-07	tumor	13.8722
TCGA-BH-A0HA-01A-11R-A12P-07	tumor	6.66075
TCGA-E2-A1IU-01A-11R-A14D-07	tumor	14.3473
TCGA-BH-A18T-01A-11R-A12D-07	tumor	7.08867
TCGA-BH-A203-01A-12R-A169-07	tumor	10.8568
TCGA-AR-A2LO-01A-31R-A18M-07	tumor	11.1196
TCGA-E2-A15K-06A-11R-A12P-07	tumor	14.4529
TCGA-BH-A201-01A-11R-A14M-07	tumor	10.4566
TCGA-C8-A8HQ-01A-11R-A36F-07	tumor	9.38569
TCGA-B6-A0RL-01A-11R-A084-07	tumor	15.7996
TCGA-A2-A0SU-01A-11R-A084-07	tumor	13.7819
TCGA-AO-A1KR-01A-12R-A144-07	tumor	7.24341
TCGA-GM-A3XG-01A-31R-A24H-07	tumor	13.5553
TCGA-E9-A1R6-01A-11R-A14D-07	tumor	14.4092
TCGA-3C-AALI-01A-11R-A41B-07	tumor	10.9811
TCGA-BH-A0B6-01A-11R-A19W-07	tumor	9.74112
TCGA-AR-A24W-01A-11R-A169-07	tumor	12.0602
TCGA-AC-A7VB-01A-11R-A352-07	tumor	18.133
TCGA-AR-A2LE-01A-11R-A180-07	tumor	13.3771
TCGA-AN-A041-01A-11R-A034-07	tumor	11.4731
TCGA-D8-A27R-01A-11R-A16F-07	tumor	8.82796
TCGA-AR-A1AS-01A-11R-A12P-07	tumor	17.9034
TCGA-A7-A4SA-01A-11R-A266-07	tumor	9.73861
TCGA-E9-A247-01A-11R-A169-07	tumor	12.8327
TCGA-EW-A6SB-01A-12R-A32P-07	tumor	10.3117
TCGA-AR-A1AO-01A-11R-A12P-07	tumor	9.73334
TCGA-AN-A049-01A-21R-A00Z-07	tumor	7.76464
TCGA-E9-A244-01A-11R-A169-07	tumor	8.98698
TCGA-C8-A12M-01A-11R-A115-07	tumor	13.6074
TCGA-AN-A0FW-01A-11R-A034-07	tumor	14.4045
TCGA-A8-A0A1-01A-11R-A00Z-07	tumor	12.0744
TCGA-AC-A2FK-01A-12R-A180-07	tumor	17.356
TCGA-E9-A1N5-01A-11R-A14D-07	tumor	15.8512
TCGA-AC-A3W5-01A-11R-A22K-07	tumor	10.9904
TCGA-A7-A4SD-01A-11R-A266-07	tumor	12.7895
TCGA-E2-A1AZ-01A-11R-A12P-07	tumor	5.17043
TCGA-B6-A0I6-01A-11R-A034-07	tumor	10.1507
TCGA-E2-A15E-01A-11R-A12D-07	tumor	15.3205
TCGA-D8-A1JG-01B-11R-A13Q-07	tumor	9.25159
TCGA-A7-A26E-01A-11R-A169-07	tumor	14.1127
TCGA-AO-A129-01A-21R-A10J-07	tumor	8.65553
TCGA-AO-A0JF-01A-11R-A056-07	tumor	11.6848
TCGA-BH-A28Q-01A-11R-A16F-07	tumor	15.352
TCGA-AC-A6IX-01A-12R-A32P-07	tumor	9.3162
TCGA-E2-A15H-01A-11R-A12D-07	tumor	14.8431
TCGA-A8-A06Q-01A-11R-A034-07	tumor	7.92555
TCGA-EW-A1PC-01B-11R-A21T-07	tumor	10.7498
TCGA-AC-A3YJ-01A-11R-A22U-07	tumor	11.7969
TCGA-AN-A0XU-01A-11R-A109-07	tumor	9.8593
TCGA-C8-A1HN-01A-11R-A137-07	tumor	8.51644
TCGA-BH-A0BG-01A-11R-A115-07	tumor	9.03261
TCGA-E2-A156-01A-11R-A12D-07	tumor	15.755
TCGA-E2-A1LH-01A-11R-A14D-07	tumor	6.66397
TCGA-LL-A740-01A-21R-A32P-07	tumor	11.4699
TCGA-A1-A0SF-01A-11R-A144-07	tumor	8.36215
TCGA-AO-A0J8-01A-21R-A034-07	tumor	13.1376
TCGA-A7-A13E-01B-06R-A277-07	tumor	3.07844
TCGA-A8-A08J-01A-11R-A00Z-07	tumor	13.7336
TCGA-AN-A0G0-01A-11R-A034-07	tumor	8.84567
TCGA-E2-A1IE-01A-11R-A13Q-07	tumor	9.6246
TCGA-BH-A0BO-01A-23R-A12D-07	tumor	10.0253
TCGA-E2-A14T-01A-11R-A115-07	tumor	14.5749
TCGA-BH-A0W5-01A-11R-A109-07	tumor	13.0285
TCGA-BH-A6R8-01A-21R-A33J-07	tumor	12.0183
TCGA-B6-A0X0-01A-21R-A115-07	tumor	14.1733
TCGA-GI-A2C8-01A-11R-A16F-07	tumor	9.13655
TCGA-B6-A0IC-01A-11R-A034-07	tumor	18.8677
TCGA-EW-A1J2-01A-21R-A13Q-07	tumor	14.5897
TCGA-BH-A0GY-01A-11R-A056-07	tumor	7.11563
TCGA-OK-A5Q2-01A-11R-A27Q-07	tumor	9.58921
TCGA-B6-A0I2-01A-11R-A034-07	tumor	8.44305
TCGA-AQ-A04L-01B-21R-A10J-07	tumor	8.21165
TCGA-A8-A083-01A-21R-A00Z-07	tumor	14.1687
TCGA-AN-A03X-01A-21R-A00Z-07	tumor	10.2264
TCGA-GM-A2DD-01A-11R-A180-07	tumor	8.35376
TCGA-A8-A0A7-01A-11R-A00Z-07	tumor	8.66859
TCGA-D8-A1XC-01A-11R-A14D-07	tumor	13.5002
TCGA-AO-A12F-01A-11R-A115-07	tumor	8.40982
TCGA-A2-A0EO-01A-11R-A034-07	tumor	10.4118
TCGA-AO-A0JJ-01A-11R-A056-07	tumor	11.601
TCGA-BH-A0HU-01A-11R-A034-07	tumor	10.0226
TCGA-BH-A1F6-01A-11R-A13Q-07	tumor	10.5417
TCGA-BH-A1FC-01A-11R-A13Q-07	tumor	11.2227
TCGA-BH-A0AZ-01A-21R-A12P-07	tumor	9.09223
TCGA-A8-A08C-01A-11R-A00Z-07	tumor	20.5823
TCGA-D8-A1J8-01A-11R-A13Q-07	tumor	5.85861
TCGA-E9-A3HO-01A-11R-A213-07	tumor	10.5764
TCGA-A2-A3Y0-01A-11R-A239-07	tumor	15.6149
TCGA-BH-A0AY-01A-21R-A00Z-07	tumor	10.2646
TCGA-AO-A12H-01A-11R-A115-07	tumor	10.0789
TCGA-D8-A1X6-01A-11R-A14M-07	tumor	13.8176
TCGA-BH-A0W3-01A-11R-A109-07	tumor	16.7336
TCGA-C8-A273-01A-11R-A16F-07	tumor	8.27036
TCGA-BH-A0BJ-01A-11R-A056-07	tumor	10.262
TCGA-AR-A1AR-01A-31R-A137-07	tumor	12.3084
TCGA-E2-A572-01A-13R-A31O-07	tumor	11.9934
TCGA-A2-A3XU-01A-12R-A22U-07	tumor	10.6998
TCGA-BH-A8FZ-01A-11R-A352-07	tumor	16.7149
TCGA-E9-A2JS-01A-11R-A180-07	tumor	8.9418
TCGA-E9-A22H-01A-11R-A157-07	tumor	13.0243
TCGA-A8-A06U-01A-11R-A00Z-07	tumor	6.65129
TCGA-A8-A09X-01A-11R-A00Z-07	tumor	8.59744
TCGA-C8-A26Z-01A-11R-A16F-07	tumor	12.9921
TCGA-B6-A0IH-01A-11R-A115-07	tumor	10.3172
TCGA-LL-A7T0-01A-31R-A352-07	tumor	6.24286
TCGA-BH-A6R9-01A-21R-A32P-07	tumor	10.3419
TCGA-EW-A2FR-01A-11R-A21T-07	tumor	8.00703
TCGA-D8-A1XT-01A-11R-A14M-07	tumor	7.06528
TCGA-E2-A1IG-01A-11R-A144-07	tumor	16.835
TCGA-EW-A1OV-01A-11R-A144-07	tumor	8.4223
TCGA-BH-A18V-01A-11R-A12D-07	tumor	6.98104
TCGA-GM-A3XL-01A-11R-A22U-07	tumor	7.5876
TCGA-A2-A0CP-01A-11R-A034-07	tumor	10.878
TCGA-BH-A1FH-01A-12R-A13Q-07	tumor	11.8413
TCGA-D8-A27M-01A-11R-A16F-07	tumor	10.409
TCGA-B6-A0RM-01A-11R-A084-07	tumor	14.6584
TCGA-A8-A0AB-01A-11R-A034-07	tumor	17.086
TCGA-E2-A105-01A-11R-A10J-07	tumor	12.5601
TCGA-E9-A248-01A-11R-A169-07	tumor	10.9232
TCGA-BH-A18H-01A-11R-A12D-07	tumor	10.6217
TCGA-E2-A570-01A-11R-A29R-07	tumor	9.99305
TCGA-C8-A12L-01A-11R-A115-07	tumor	6.95459
TCGA-A7-A5ZX-01A-12R-A29R-07	tumor	14.8836
TCGA-A1-A0SD-01A-11R-A115-07	tumor	13.5298
TCGA-B6-A0X7-01A-11R-A10J-07	tumor	13.9977
TCGA-AC-A62X-01A-11R-A29R-07	tumor	10.4367
TCGA-A2-A04X-01A-21R-A034-07	tumor	9.4828
TCGA-AN-A0FL-01A-11R-A034-07	tumor	7.01569
TCGA-A2-A3XW-01A-11R-A239-07	tumor	13.1909
TCGA-A7-A4SC-01A-12R-A266-07	tumor	17.3893
TCGA-EW-A1IZ-01A-11R-A13Q-07	tumor	7.27725
TCGA-AO-A03T-01A-21R-A034-07	tumor	4.43152
TCGA-E9-A1RF-01A-11R-A157-07	tumor	12.1208
TCGA-AN-A0AK-01A-21R-A00Z-07	tumor	6.82218
TCGA-A7-A26E-01B-06R-A277-07	tumor	6.97106
TCGA-E2-A106-01A-11R-A10J-07	tumor	13.0852
TCGA-E2-A14U-01A-11R-A22K-07	tumor	16.6459
TCGA-GM-A2DH-01A-11R-A180-07	tumor	14.3096
TCGA-BH-A0DZ-01A-11R-A00Z-07	tumor	7.62082
TCGA-AR-A2LR-01A-12R-A18M-07	tumor	12.9203
TCGA-E9-A1RD-01A-11R-A157-07	tumor	11.4243
TCGA-A2-A0YD-01A-11R-A109-07	tumor	13.15
TCGA-AQ-A0Y5-01A-11R-A14M-07	tumor	11.2323
TCGA-E9-A3Q9-01A-11R-A21T-07	tumor	10.4509
TCGA-AR-A5QN-01A-12R-A28M-07	tumor	14.3996
TCGA-BH-A1EY-01A-11R-A13Q-07	tumor	8.23607
TCGA-A8-A09B-01A-11R-A00Z-07	tumor	15.9926
TCGA-EW-A1P4-01A-21R-A144-07	tumor	9.58662
TCGA-A8-A08B-01A-11R-A00Z-07	tumor	5.98406
TCGA-A2-A0YH-01A-11R-A109-07	tumor	12.8447
TCGA-A8-A09V-01A-11R-A034-07	tumor	9.40963
TCGA-BH-A18N-01A-11R-A12D-07	tumor	16.7528
TCGA-BH-A18J-01A-11R-A12D-07	tumor	8.66635
TCGA-E2-A108-01A-13R-A10J-07	tumor	11.5057
TCGA-EW-A1P1-01A-31R-A14D-07	tumor	9.49539
TCGA-S3-AA10-01A-21R-A41B-07	tumor	8.87449
TCGA-A8-A07E-01A-11R-A034-07	tumor	12.746
TCGA-AO-A1KP-01A-11R-A13Q-07	tumor	7.77579
TCGA-HN-A2NL-01A-11R-A18M-07	tumor	12.4781
TCGA-D8-A27G-01A-11R-A16F-07	tumor	15.079
TCGA-PL-A8LX-01A-11R-A41B-07	tumor	17.77
TCGA-BH-A0W7-01A-11R-A115-07	tumor	10.6968
TCGA-BH-A0RX-01A-21R-A084-07	tumor	5.78276
TCGA-D8-A73X-01A-11R-A32P-07	tumor	17.0595
TCGA-A8-A082-01A-11R-A00Z-07	tumor	12.8723
TCGA-BH-A8G0-01A-11R-A352-07	tumor	15.811
TCGA-EW-A1P8-01A-11R-A144-07	tumor	8.67941
TCGA-AC-A2BK-01A-11R-A21T-07	tumor	7.34472
TCGA-E2-A1II-01A-11R-A144-07	tumor	11.2482
TCGA-A2-A0ST-01A-12R-A084-07	tumor	9.7179
TCGA-E2-A15D-01A-11R-A115-07	tumor	13.822
TCGA-PL-A8LZ-01A-31R-A36F-07	tumor	9.05783
TCGA-A7-A3J0-01A-11R-A213-07	tumor	12.9759
TCGA-AC-A3YI-01A-21R-A239-07	tumor	10.9049
TCGA-A8-A09Q-01A-11R-A00Z-07	tumor	15.3631
TCGA-E9-A1R7-01A-11R-A14M-07	tumor	6.37093
TCGA-A8-A08P-01A-11R-A00Z-07	tumor	8.59531
TCGA-OL-A6VQ-01A-12R-A41B-07	tumor	15.1203
TCGA-E2-A159-01A-11R-A115-07	tumor	7.99344
TCGA-C8-A26V-01A-11R-A16F-07	tumor	10.7468
TCGA-E9-A22A-01A-11R-A157-07	tumor	8.85436
TCGA-E2-A573-01A-11R-A29R-07	tumor	8.28278
TCGA-AO-A12B-01A-11R-A10J-07	tumor	13.3269
TCGA-AN-A0FZ-01A-11R-A034-07	tumor	9.47784
TCGA-EW-A1OW-01A-21R-A144-07	tumor	7.52118
TCGA-LL-A6FR-01A-12R-A31O-07	tumor	8.9532
TCGA-AN-A046-01A-21R-A034-07	tumor	13.4485
TCGA-OL-A66L-01A-12R-A31O-07	tumor	10.7468
TCGA-OL-A66J-01A-11R-A29R-07	tumor	12.4666
TCGA-D8-A1JU-01A-11R-A13Q-07	tumor	13.419
TCGA-BH-A1FR-01A-11R-A13Q-07	tumor	13.9887
TCGA-BH-A0H7-01A-13R-A056-07	tumor	12.3157
TCGA-B6-A0RS-01A-11R-A084-07	tumor	5.92315
TCGA-BH-A1FN-01A-11R-A13Q-07	tumor	6.57846
TCGA-A7-A3RF-01A-11R-A22K-07	tumor	15.6149
TCGA-E9-A1NG-01A-21R-A14M-07	tumor	11.725
TCGA-D8-A1XB-01A-11R-A14D-07	tumor	11.2703
TCGA-A2-A0CX-01A-21R-A00Z-07	tumor	6.26637
TCGA-A8-A07F-01A-11R-A00Z-07	tumor	8.79699
TCGA-E2-A15G-01A-11R-A12D-07	tumor	17.6028
TCGA-E2-A1B5-01A-21R-A12P-07	tumor	9.60187
TCGA-EW-A2FS-01A-11R-A17B-07	tumor	7.03377
TCGA-EW-A1P7-01A-21R-A144-07	tumor	13.9259
TCGA-LL-A5YO-01A-21R-A28M-07	tumor	9.98261
TCGA-E9-A3X8-01A-31R-A22U-07	tumor	10.9445
TCGA-AC-A7VC-01A-11R-A352-07	tumor	11.6814
TCGA-D8-A27V-01A-12R-A17B-07	tumor	13.4959
TCGA-A2-A4RX-01A-11R-A266-07	tumor	13.9752
TCGA-AC-A3EH-01A-22R-A22K-07	tumor	16.6335
TCGA-AC-A6IX-06A-11R-A32P-07	tumor	8.02253
TCGA-LD-A9QF-01A-32R-A41B-07	tumor	11.6342
TCGA-BH-A0H6-01A-21R-A056-07	tumor	11.8206
TCGA-EW-A1P3-01A-11R-A144-07	tumor	10.4765
TCGA-B6-A0IB-01A-11R-A034-07	tumor	10.1027
TCGA-A2-A25B-01A-11R-A169-07	tumor	9.4653
TCGA-AN-A0XW-01A-11R-A109-07	tumor	10.2536
TCGA-BH-A0E0-01A-11R-A056-07	tumor	8.64471
TCGA-A2-A0CM-01A-31R-A034-07	tumor	9.00512
TCGA-D8-A1X9-01A-12R-A157-07	tumor	14.629
TCGA-BH-A0HY-01A-11R-A056-07	tumor	8.969
TCGA-A7-A0CJ-01A-21R-A00Z-07	tumor	7.53185
TCGA-AR-A2LJ-01A-12R-A19W-07	tumor	13.1337
TCGA-B6-A40C-01A-11R-A239-07	tumor	14.7478
TCGA-A2-A0EP-01A-52R-A22U-07	tumor	10.9171
TCGA-B6-A0RO-01A-22R-A084-07	tumor	8.6751
TCGA-GM-A3NW-01A-21R-A22K-07	tumor	11.4631
TCGA-A1-A0SO-01A-22R-A084-07	tumor	19.4737
TCGA-C8-A132-01A-31R-A115-07	tumor	19.4485
TCGA-A8-A09M-01A-11R-A00Z-07	tumor	7.05375
TCGA-BH-A0E1-01A-11R-A056-07	tumor	10.9264
TCGA-A7-A0DC-01A-11R-A00Z-07	tumor	14.904
TCGA-EW-A424-01A-11R-A24H-07	tumor	13.9216
TCGA-AO-A0JD-01A-11R-A056-07	tumor	11.6678
TCGA-E2-A1LE-01A-12R-A19W-07	tumor	6.13626
TCGA-EW-A3E8-01B-11R-A24H-07	tumor	9.7565
TCGA-A2-A4S1-01A-21R-A266-07	tumor	8.23607
TCGA-A7-A425-01A-11R-A24H-07	tumor	19.3488
TCGA-AN-A0XS-01A-22R-A109-07	tumor	13.9977
TCGA-AR-A0U4-01A-11R-A109-07	tumor	7.15608
TCGA-A2-A04N-01A-11R-A115-07	tumor	10.8598
TCGA-AO-A125-01A-11R-A10J-07	tumor	11.003
TCGA-AO-A1KS-01A-11R-A13Q-07	tumor	5.18132
TCGA-OL-A66I-01A-21R-A29R-07	tumor	10.1668
TCGA-D8-A1JE-01A-11R-A13Q-07	tumor	9.65462
TCGA-BH-A18Q-01A-12R-A12D-07	tumor	10.0866
TCGA-BH-A0B3-01A-11R-A056-07	tumor	8.84791
TCGA-A8-A07O-01A-11R-A00Z-07	tumor	10.3253
TCGA-A7-A0CD-01A-11R-A00Z-07	tumor	15.2679
TCGA-A8-A08Z-01A-21R-A00Z-07	tumor	12.5191
TCGA-A2-A25D-01A-12R-A16F-07	tumor	11.3893
TCGA-BH-A0B7-01A-12R-A115-07	tumor	9.13424
TCGA-AO-A03V-01A-11R-A115-07	tumor	14.281
TCGA-A2-A1G0-01A-11R-A13Q-07	tumor	14.2904
TCGA-A2-A0SV-01A-11R-A084-07	tumor	11.1916
TCGA-B6-A1KN-01A-11R-A13Q-07	tumor	15.6427
TCGA-D8-A13Y-01A-11R-A115-07	tumor	12.7816
TCGA-A7-A0DB-01C-02R-A277-07	tumor	6.37541
TCGA-A7-A26E-01A-11R-A277-07	tumor	11.3346
TCGA-AC-A3QP-01A-11R-A22U-07	tumor	11.5844
TCGA-EW-A1IW-01A-11R-A13Q-07	tumor	14.5404
TCGA-B6-A0IA-01A-11R-A034-07	tumor	9.60187
TCGA-AC-A2B8-01A-11R-A17B-07	tumor	14.201
TCGA-S3-AA14-01A-11R-A41B-07	tumor	17.0012
TCGA-EW-A1J1-01A-11R-A13Q-07	tumor	8.85218
TCGA-A8-A08L-01A-11R-A00Z-07	tumor	8.82136
TCGA-AO-A0J4-01A-11R-A034-07	tumor	9.91441
TCGA-GM-A3XN-01A-12R-A22U-07	tumor	12.4932
TCGA-C8-A1HE-01A-11R-A13Q-07	tumor	15.4281
TCGA-E9-A1RE-01A-11R-A157-07	tumor	13.1174
TCGA-E2-A3DX-01A-21R-A213-07	tumor	13.2154
TCGA-EW-A6SD-01A-12R-A33J-07	tumor	17.0991
TCGA-AR-A24Z-01A-11R-A169-07	tumor	8.21379
TCGA-EW-A6SC-01A-12R-A32P-07	tumor	12.5824
TCGA-S3-A6ZH-01A-22R-A32P-07	tumor	8.60797
TCGA-D8-A1XF-01A-11R-A14D-07	tumor	13.8402
TCGA-E9-A1RB-01A-11R-A157-07	tumor	11.2039
TCGA-LD-A74U-01A-13R-A33J-07	tumor	16.6148
TCGA-A2-A25F-01A-11R-A169-07	tumor	9.8076
TCGA-C8-A12X-01A-11R-A115-07	tumor	13.5043
TCGA-E2-A1LS-01A-12R-A157-07	tumor	8.38501
TCGA-BH-A0DS-01A-11R-A056-07	tumor	11.2894
TCGA-AC-A2FF-01A-11R-A17B-07	tumor	14.3237
TCGA-BH-A18S-01A-11R-A12D-07	tumor	12.3699
TCGA-E2-A10A-01A-21R-A115-07	tumor	14.5016
TCGA-A2-A0D1-01A-11R-A034-07	tumor	7.91593
TCGA-AR-A1AK-01A-21R-A12P-07	tumor	14.5897
TCGA-JL-A3YX-01A-11R-A22U-07	tumor	11.2577
TCGA-PE-A5DC-01A-12R-A27Q-07	tumor	8.58262
TCGA-D8-A1XA-01A-11R-A14D-07	tumor	14.1408
TCGA-BH-A0DE-01A-11R-A115-07	tumor	10.4118
TCGA-A7-A426-01A-22R-A24H-07	tumor	17.7205
TCGA-B6-A0RN-01A-12R-A084-07	tumor	11.3216
TCGA-A8-A097-01A-11R-A034-07	tumor	13.1991
TCGA-BH-A0BL-01A-11R-A115-07	tumor	7.38149
TCGA-AR-A1AY-01A-21R-A12P-07	tumor	14.7926
TCGA-D8-A1XZ-01A-11R-A14M-07	tumor	9.8076
TCGA-W8-A86G-01A-21R-A36F-07	tumor	13.6726
TCGA-A2-A1G4-01A-11R-A13Q-07	tumor	15.3905
TCGA-B6-A0WY-01A-11R-A109-07	tumor	10.5075
TCGA-BH-A1EV-01A-11R-A137-07	tumor	12.5527
TCGA-B6-A0IO-01A-11R-A034-07	tumor	10.9415
TCGA-C8-A12U-01A-11R-A115-07	tumor	10.7527
TCGA-D8-A1XW-01A-11R-A14M-07	tumor	10.5417
TCGA-AO-A0JG-01A-31R-A084-07	tumor	10.83
TCGA-A8-A07J-01A-11R-A00Z-07	tumor	8.33738
TCGA-OL-A66O-01A-11R-A31O-07	tumor	12.742
TCGA-D8-A27I-01A-11R-A16F-07	tumor	14.4285
TCGA-JL-A3YW-01A-12R-A239-07	tumor	10.7792
TCGA-B6-A0IM-01A-11R-A034-07	tumor	14.2338
TCGA-A7-A13D-01B-04R-A277-07	tumor	4.6484
TCGA-BH-A1ES-06A-12R-A24H-07	tumor	6.84751
TCGA-AC-A23G-01A-11R-A213-07	tumor	12.9243
TCGA-B6-A0RI-01A-11R-A056-07	tumor	12.3884
TCGA-D8-A1Y2-01A-11R-A157-07	tumor	12.75
TCGA-AR-A255-01A-11R-A169-07	tumor	8.9418
TCGA-E9-A1NA-01A-11R-A144-07	tumor	7.37086
TCGA-E9-A1RA-01A-11R-A14D-07	tumor	14.0579
TCGA-AC-A5XU-01A-11R-A28M-07	tumor	17.6514
TCGA-BH-A18K-01A-11R-A12D-07	tumor	9.37128
TCGA-E9-A1N4-01A-11R-A14M-07	tumor	11.661
TCGA-C8-A138-01A-11R-A115-07	tumor	10.0546
TCGA-OL-A66H-01A-11R-A29R-07	tumor	11.6848
TCGA-OL-A66N-01A-12R-A31O-07	tumor	11.1256
TCGA-AR-A0TZ-01A-12R-A084-07	tumor	8.88116
TCGA-AN-A03Y-01A-21R-A00Z-07	tumor	13.5383
TCGA-BH-A28O-01A-11R-A22K-07	tumor	19.1682
TCGA-AQ-A54O-01A-11R-A266-07	tumor	9.27294
TCGA-AR-A0TY-01A-12R-A115-07	tumor	6.92999
TCGA-A2-A3XX-01A-21R-A239-07	tumor	8.75098
TCGA-A2-A1G6-01A-11R-A13Q-07	tumor	14.2622
TCGA-AN-A0FN-01A-11R-A034-07	tumor	9.42192
TCGA-A8-A07U-01A-11R-A034-07	tumor	9.37842
TCGA-BH-A0EI-01A-11R-A115-07	tumor	12.3552
TCGA-GM-A2DN-01A-11R-A180-07	tumor	10.499
TCGA-A8-A06Z-01A-11R-A00Z-07	tumor	9.3138
TCGA-OL-A5DA-01A-11R-A27Q-07	tumor	15.671
TCGA-AO-A128-01A-11R-A10J-07	tumor	11.9061
TCGA-GM-A2DB-01A-31R-A18M-07	tumor	6.2854
TCGA-BH-A18V-06A-11R-A213-07	tumor	10.1615
TCGA-BH-A1FE-01A-11R-A13Q-07	tumor	8.80575
TCGA-D8-A1JF-01A-11R-A13Q-07	tumor	8.31913
TCGA-AN-A0FT-01A-11R-A034-07	tumor	8.23808
TCGA-S3-A6ZF-01A-32R-A32P-07	tumor	8.70089
TCGA-EW-A1PH-01A-11R-A14M-07	tumor	10.7557
TCGA-BH-A0HF-01A-11R-A056-07	tumor	10.1454
TCGA-AR-A256-01A-11R-A169-07	tumor	6.86364
TCGA-B6-A0RT-01A-21R-A084-07	tumor	9.95652
TCGA-A2-A1FW-01A-11R-A13Q-07	tumor	15.1728
TCGA-A7-A0DA-01A-31R-A115-07	tumor	8.09045
TCGA-AN-A0FV-01A-11R-A00Z-07	tumor	12.3046
TCGA-BH-A1F0-01A-11R-A137-07	tumor	6.84119
TCGA-A7-A5ZV-01A-11R-A28M-07	tumor	6.12354
TCGA-A8-A084-01A-21R-A00Z-07	tumor	15.9984
TCGA-BH-A1FE-06A-11R-A213-07	tumor	8.9757
TCGA-A8-A095-01A-11R-A00Z-07	tumor	8.77731
TCGA-A2-A0CR-01A-11R-A22K-07	tumor	11.5547
TCGA-A8-A09R-01A-11R-A00Z-07	tumor	16.0972
TCGA-A2-A0CL-01A-11R-A115-07	tumor	8.05522
TCGA-OL-A6VR-01A-32R-A33J-07	tumor	15.9468
TCGA-C8-A274-01A-11R-A16F-07	tumor	8.51009
TCGA-D8-A1XS-01A-11R-A14M-07	tumor	10.6332
TCGA-OL-A5D7-01A-11R-A27Q-07	tumor	19.0012
TCGA-C8-A131-01A-11R-A115-07	tumor	8.55261
TCGA-AR-A1AT-01A-11R-A12P-07	tumor	12.3808
TCGA-BH-A0BZ-01A-31R-A12P-07	tumor	6.82694
TCGA-E2-A152-01A-11R-A12D-07	tumor	8.28485
TCGA-E2-A14X-01A-11R-A115-07	tumor	9.48787
TCGA-A8-A07B-01A-11R-A00Z-07	tumor	11.1225
TCGA-BH-A0BW-01A-11R-A115-07	tumor	8.1316
TCGA-5T-A9QA-01A-11R-A41B-07	tumor	14.2198
TCGA-AN-A0AT-01A-11R-A034-07	tumor	9.63717
TCGA-AR-A0TP-01A-11R-A084-07	tumor	8.61014
TCGA-A2-A0YM-01A-11R-A109-07	tumor	10.5075
TCGA-C8-A1HJ-01A-11R-A13Q-07	tumor	4.38358
TCGA-E2-A15S-01A-11R-A115-07	tumor	17.3625
TCGA-B6-A3ZX-01A-11R-A239-07	tumor	12.0359
TCGA-E9-A1NC-01A-21R-A26B-07	tumor	7.96999
TCGA-EW-A1J6-01A-11R-A13Q-07	tumor	5.52089
TCGA-LL-A5YM-01A-11R-A28M-07	tumor	12.9759
TCGA-AN-A0FY-01A-11R-A034-07	tumor	10.8269
TCGA-A7-A13D-01A-13R-A277-07	tumor	8.93722
TCGA-E9-A228-01A-31R-A157-07	tumor	8.61235
TCGA-BH-A42U-01A-12R-A24H-07	tumor	14.1127
TCGA-A2-A0CO-01A-13R-A22K-07	tumor	16.2153
TCGA-E2-A158-01A-11R-A12D-07	tumor	9.73861
TCGA-BH-A1FG-01A-11R-A13Q-07	tumor	10.3311
TCGA-E2-A15R-01A-11R-A115-07	tumor	16.0857
TCGA-BH-A0E6-01A-11R-A034-07	tumor	6.88777
TCGA-AO-A03L-01A-41R-A056-07	tumor	10.1348
TCGA-C8-A1HI-01A-11R-A137-07	tumor	12.3518
TCGA-A7-A3IZ-01A-11R-A213-07	tumor	19.2916
TCGA-BH-A18I-01A-11R-A12D-07	tumor	12.6731
TCGA-C8-A12K-01A-21R-A115-07	tumor	7.77395
TCGA-C8-A27A-01A-11R-A169-07	tumor	12.8406
TCGA-EW-A1PD-01A-11R-A144-07	tumor	8.1518
TCGA-AR-A0TR-01A-11R-A084-07	tumor	17.9971
TCGA-BH-A0HL-01A-11R-A10U-07	tumor	15.1258
TCGA-OL-A66P-01A-11R-A31O-07	tumor	10.0707
TCGA-BH-A18L-01A-32R-A12D-07	tumor	12.5154
TCGA-BH-A208-01A-11R-A157-07	tumor	8.15767
TCGA-B6-A0WS-01A-11R-A115-07	tumor	8.04941
TCGA-AO-A03N-01B-11R-A10J-07	tumor	6.57371
TCGA-E9-A2JT-01A-22R-A18M-07	tumor	13.0532
TCGA-A2-A0T6-01A-11R-A084-07	tumor	13.2608
TCGA-AO-A0J9-01A-11R-A034-07	tumor	6.7439
TCGA-C8-A26Y-01A-11R-A16F-07	tumor	10.9936
TCGA-A1-A0SQ-01A-21R-A144-07	tumor	17.0923
TCGA-A7-A13E-01A-11R-A12P-07	tumor	16.4312
TCGA-AC-A3TM-01A-11R-A22K-07	tumor	11.2989
TCGA-D8-A143-01A-11R-A115-07	tumor	8.85665
TCGA-AC-A3HN-01A-11R-A213-07	tumor	15.022
TCGA-AR-A2LM-01A-11R-A180-07	tumor	17.9034
TCGA-E2-A14W-01A-11R-A12D-07	tumor	4.58411
TCGA-E2-A1IJ-01A-11R-A144-07	tumor	12.8485
TCGA-A7-A26G-01A-21R-A169-07	tumor	9.82807
TCGA-A2-A259-01A-11R-A16F-07	tumor	11.601
TCGA-A7-A0DB-01A-11R-A00Z-07	tumor	15.4827
TCGA-AN-A04A-01A-21R-A034-07	tumor	10.9019
TCGA-C8-A134-01A-11R-A115-07	tumor	6.81594
TCGA-BH-A1ES-01A-11R-A137-07	tumor	15.3685
TCGA-A8-A09W-01A-11R-A00Z-07	tumor	8.81023
TCGA-BH-A0B0-01A-21R-A115-07	tumor	11.7791
TCGA-BH-A0B9-01A-11R-A056-07	tumor	8.07272
TCGA-AO-A0JB-01A-11R-A32Y-07	tumor	8.23207
TCGA-AR-A254-01A-21R-A169-07	tumor	11.4826
TCGA-B6-A402-01A-11R-A239-07	tumor	10.3172
TCGA-EW-A1IX-01A-12R-A144-07	tumor	16.5538
TCGA-BH-A204-01A-11R-A157-07	tumor	11.1318
TCGA-GM-A2DC-01A-11R-A18M-07	tumor	10.202
TCGA-B6-A0RU-01A-11R-A084-07	tumor	11.934
TCGA-E9-A1NI-01A-11R-A14D-07	tumor	11.4305
TCGA-AC-A2FG-01A-11R-A17B-07	tumor	14.1127
TCGA-A1-A0SJ-01A-11R-A084-07	tumor	12.1101
TCGA-D8-A27N-01A-11R-A16F-07	tumor	9.31854
TCGA-BH-A18R-01A-11R-A12D-07	tumor	21.4266
TCGA-A8-A08H-01A-21R-A00Z-07	tumor	10.5623
TCGA-GM-A2DL-01A-11R-A18M-07	tumor	11.2927
TCGA-AR-A24Q-01A-12R-A169-07	tumor	11.1134
TCGA-E2-A14Q-01A-11R-A12D-07	tumor	11.7284
TCGA-C8-A1HF-01A-11R-A137-07	tumor	7.22272
TCGA-D8-A1Y0-01A-11R-A14M-07	tumor	12.1599
TCGA-B6-A0I5-01A-11R-A034-07	tumor	7.33263
TCGA-A7-A4SB-01A-21R-A266-07	tumor	12.7224
TCGA-B6-A1KI-01A-11R-A14M-07	tumor	10.2536
TCGA-D8-A1JB-01A-11R-A13Q-07	tumor	9.7565
TCGA-A2-A04T-01A-21R-A034-07	tumor	8.89022
TCGA-BH-A0DP-01A-21R-A056-07	tumor	12.0602
TCGA-OL-A5RW-01A-11R-A28M-07	tumor	6.65611
TCGA-A8-A08I-01A-11R-A00Z-07	tumor	14.0853
TCGA-GM-A5PX-01A-12R-A28M-07	tumor	11.261
TCGA-BH-A0DL-01A-11R-A115-07	tumor	7.63891
TCGA-AO-A126-01A-11R-A10J-07	tumor	6.89896
TCGA-E9-A22B-01A-11R-A157-07	tumor	9.22294
TCGA-BH-A0H5-01A-21R-A115-07	tumor	13.5002
TCGA-AN-A0AJ-01A-11R-A00Z-07	tumor	11.1947
TCGA-B6-A0RG-01A-11R-A056-07	tumor	11.8719
TCGA-D8-A4Z1-01A-21R-A266-07	tumor	19.3737
TCGA-B6-A0IJ-01A-11R-A034-07	tumor	9.3138
TCGA-A7-A2KD-01A-31R-A21T-07	tumor	10.9873
TCGA-B6-A1KC-01B-11R-A157-07	tumor	14.3996
TCGA-A2-A0CU-01A-12R-A034-07	tumor	13.5596
TCGA-D8-A142-01A-11R-A115-07	tumor	9.29485
TCGA-A2-A0CW-01A-21R-A115-07	tumor	7.94865
TCGA-BH-A0GZ-01A-11R-A056-07	tumor	10.06
TCGA-BH-A18P-01A-11R-A12D-07	tumor	8.55261
TCGA-D8-A1JC-01A-11R-A13Q-07	tumor	8.81471
TCGA-A8-A0A4-01A-11R-A00Z-07	tumor	11.2007
TCGA-A2-A25E-01A-11R-A169-07	tumor	6.41401
TCGA-GM-A2DI-01A-31R-A18M-07	tumor	11.8206
TCGA-AN-A0AM-01A-11R-A034-07	tumor	12.0148
TCGA-E9-A1RG-01A-11R-A14D-07	tumor	10.0866
TCGA-E2-A1IO-01A-11R-A144-07	tumor	12.25
TCGA-A2-A0D2-01A-21R-A034-07	tumor	7.09543
TCGA-BH-A0H3-01A-11R-A12P-07	tumor	12.1634
TCGA-D8-A1XD-01A-11R-A14D-07	tumor	19.3327
TCGA-3C-AAAU-01A-11R-A41B-07	tumor	17.2163
TCGA-AC-A6IV-01A-12R-A33J-07	tumor	15.8455
TCGA-S3-AA12-01A-11R-A41B-07	tumor	21.0492
TCGA-BH-A42T-01A-11R-A24H-07	tumor	9.39029
TCGA-AC-A2FM-01A-11R-A19W-07	tumor	16.5477
TCGA-A8-A07C-01A-11R-A034-07	tumor	5.12549
TCGA-A8-A08S-01A-11R-A034-07	tumor	13.6426
TCGA-A7-A13F-01A-11R-A12P-07	tumor	12.9921
TCGA-D8-A1XK-01A-21R-A14M-07	tumor	7.50662
TCGA-E2-A14O-01A-31R-A115-07	tumor	10.726
TCGA-D8-A3Z5-01A-41R-A24H-07	tumor	21.2456
TCGA-A8-A09N-01A-11R-A00Z-07	tumor	14.3473
TCGA-BH-A0B4-01A-11R-A00Z-07	tumor	7.09197
TCGA-D8-A141-01A-11R-A115-07	tumor	13.6291
TCGA-A8-A075-01A-11R-A084-07	tumor	10.0332
TCGA-AR-A0TV-01A-21R-A084-07	tumor	10.6909
TCGA-A7-A0CG-01A-12R-A056-07	tumor	11.0092
TCGA-AO-A0J3-01A-11R-A034-07	tumor	9.18321
TCGA-A8-A09A-01A-11R-A00Z-07	tumor	8.46572
TCGA-BH-A1F5-01A-12R-A13Q-07	tumor	7.20397
TCGA-AC-A2FE-01A-11R-A19W-07	tumor	12.5228
TCGA-BH-A0HK-01A-11R-A056-07	tumor	10.3838
TCGA-C8-A12Z-01A-11R-A115-07	tumor	11.9726
TCGA-PE-A5DE-01A-11R-A27Q-07	tumor	13.3644
TCGA-A2-A3XV-01A-21R-A239-07	tumor	10.9811
TCGA-E2-A1IK-01A-11R-A144-07	tumor	10.1803
TCGA-BH-A0HQ-01A-11R-A034-07	tumor	11.6377
TCGA-E9-A249-01A-11R-A169-07	tumor	12.2136
TCGA-BH-A0C7-01B-11R-A115-07	tumor	7.58401
TCGA-EW-A1P6-01A-11R-A144-07	tumor	12.3119
TCGA-AR-A24K-01A-11R-A169-07	tumor	13.5685
TCGA-E2-A1BD-01A-11R-A12P-07	tumor	12.7302
TCGA-D8-A1JS-01A-11R-A13Q-07	tumor	14.352
TCGA-D8-A1Y1-01A-21R-A14M-07	tumor	9.75905
TCGA-E2-A2P6-01A-11R-A19W-07	tumor	11.8035
TCGA-A8-A09D-01A-11R-A00Z-07	tumor	13.9035
TCGA-EW-A1OY-01A-11R-A144-07	tumor	12.7145
TCGA-A8-A06T-01A-11R-A00Z-07	tumor	13.3354
TCGA-E9-A229-01A-31R-A157-07	tumor	8.05323
TCGA-BH-A0B1-01A-12R-A056-07	tumor	11.1318
TCGA-BH-A0WA-01A-11R-A109-07	tumor	13.59
TCGA-AO-A0JL-01A-11R-A056-07	tumor	5.21057
TCGA-A1-A0SI-01A-11R-A144-07	tumor	15.0528
TCGA-4H-AAAK-01A-12R-A41B-07	tumor	16.7967
TCGA-D8-A1X7-01A-11R-A14M-07	tumor	12.8926
TCGA-A2-A0D3-01A-11R-A115-07	tumor	13.5596
TCGA-E9-A1RC-01A-11R-A157-07	tumor	14.1266
TCGA-BH-A0DD-01A-31R-A12P-07	tumor	12.5527
TCGA-A2-A0T5-01A-21R-A084-07	tumor	11.9237
TCGA-C8-A130-01A-31R-A115-07	tumor	7.08189
TCGA-A8-A06R-01A-11R-A00Z-07	tumor	11.5913
TCGA-Z7-A8R5-01A-42R-A41B-07	tumor	9.4828
TCGA-A8-A079-01A-21R-A00Z-07	tumor	12.2243
TCGA-A7-A13G-01B-04R-A22O-07	tumor	10.0893
TCGA-AO-A1KO-01A-31R-A13Q-07	tumor	12.688
TCGA-A7-A3J1-01A-11R-A213-07	tumor	19.5847
TCGA-BH-A42V-01A-11R-A24H-07	tumor	16.8925
TCGA-E9-A1ND-01A-11R-A144-07	tumor	11.5743
TCGA-C8-A133-01A-32R-A12D-07	tumor	13.1054
TCGA-AO-A1KT-01A-11R-A13Q-07	tumor	11.7554
TCGA-B6-A0IE-01A-11R-A034-07	tumor	6.27072
TCGA-D8-A1XG-01A-11R-A14D-07	tumor	15.4121
TCGA-A8-A09Z-01A-11R-A00Z-07	tumor	8.26215
TCGA-E2-A574-01A-11R-A29R-07	tumor	6.50965
TCGA-C8-A1HK-01A-21R-A13Q-07	tumor	8.83016
TCGA-A1-A0SE-01A-11R-A084-07	tumor	13.69
TCGA-WT-AB44-01A-11R-A41B-07	tumor	8.22997
TCGA-AC-A4ZE-01A-11R-A41B-07	tumor	23.2873
TCGA-AN-A0XP-01A-11R-A109-07	tumor	14.1781
TCGA-V7-A7HQ-01A-11R-A33J-07	tumor	10.872
TCGA-LL-A6FQ-01A-11R-A31O-07	tumor	10.2673
TCGA-A2-A0T3-01A-21R-A115-07	tumor	7.93314
TCGA-BH-AB28-01A-31R-A41B-07	tumor	19.3085
TCGA-D8-A27L-01A-11R-A16F-07	tumor	13.9348
TCGA-BH-A0HX-01A-21R-A056-07	tumor	14.5602
TCGA-WT-AB41-01A-11R-A41B-07	tumor	10.975
TCGA-5L-AAT1-01A-12R-A41B-07	tumor	14.7382
TCGA-AQ-A04H-01B-11R-A10J-07	tumor	17.1506
TCGA-A8-A0AD-01A-11R-A056-07	tumor	13.012
TCGA-D8-A1JP-01A-11R-A13Q-07	tumor	7.89719
TCGA-BH-A5J0-01A-11R-A27Q-07	tumor	9.84098
TCGA-GM-A2DO-01A-11R-A18M-07	tumor	10.6998
TCGA-EW-A1J3-01A-11R-A13Q-07	tumor	7.52479
TCGA-E2-A109-01A-11R-A10J-07	tumor	15.4444
TCGA-D8-A1XJ-01A-11R-A14M-07	tumor	9.53184
TCGA-E2-A1L6-01A-11R-A13Q-07	tumor	10.5735
TCGA-AO-A03M-01B-11R-A10J-07	tumor	8.91908
TCGA-E9-A1RH-01A-21R-A169-07	tumor	13.2485
TCGA-E2-A1B6-01A-31R-A12P-07	tumor	8.26007
TCGA-B6-A0I9-01A-11R-A034-07	tumor	9.96176
TCGA-A7-A3IY-01A-21R-A21T-07	tumor	7.60433
TCGA-AC-A2FB-01A-11R-A17B-07	tumor	13.15
TCGA-AR-A0U2-01A-11R-A109-07	tumor	6.38873
TCGA-BH-A0EE-01A-11R-A034-07	tumor	7.34981
TCGA-D8-A1XU-01A-11R-A14M-07	tumor	9.7179
TCGA-E9-A1NF-01A-11R-A14D-07	tumor	9.32091
TCGA-B6-A400-01A-11R-A239-07	tumor	11.3087
TCGA-BH-A0HW-01A-11R-A034-07	tumor	15.5099
TCGA-A2-A0CV-01A-31R-A115-07	tumor	14.9396
TCGA-EW-A1OZ-01A-11R-A144-07	tumor	15.2887
TCGA-LL-A442-01A-11R-A24H-07	tumor	16.3111
TCGA-S3-AA0Z-01A-11R-A41B-07	tumor	13.6162
TCGA-E2-A1B4-01A-11R-A12P-07	tumor	11.5253
TCGA-AR-A1AX-01A-11R-A12P-07	tumor	13.0732
TCGA-B6-A0WX-01A-11R-A109-07	tumor	6.98435
TCGA-AO-A03P-01A-11R-A00Z-07	tumor	11.6076
TCGA-A8-A08G-01A-11R-A00Z-07	tumor	13.1867
TCGA-AR-A24P-01A-11R-A169-07	tumor	12.549
TCGA-D8-A1JT-01A-31R-A13Q-07	tumor	6.65765
TCGA-AR-A1AL-01A-21R-A12P-07	tumor	11.3926
TCGA-LL-A440-01A-11R-A24H-07	tumor	15.1676
TCGA-D8-A1XL-01A-11R-A14M-07	tumor	7.83026
TCGA-AN-A0FD-01A-11R-A034-07	tumor	11.9061
TCGA-C8-A1HL-01A-11R-A137-07	tumor	8.34141
TCGA-D8-A1JA-01A-11R-A13Q-07	tumor	8.6577
TCGA-B6-A2IU-01A-32R-A18M-07	tumor	16.2512
TCGA-D8-A1X5-01A-11R-A14D-07	tumor	8.35164
TCGA-BH-A18M-01A-11R-A12D-07	tumor	14.0393
TCGA-AR-A0TT-01A-31R-A084-07	tumor	10.7202
TCGA-E9-A1R2-01A-11R-A14D-07	tumor	7.83785
TCGA-B6-A0IG-01A-11R-A034-07	tumor	6.8349
TCGA-BH-A0DH-01A-11R-A084-07	tumor	7.02377
TCGA-BH-A0HI-01A-11R-A084-07	tumor	13.0328
TCGA-E2-A1L7-01A-11R-A144-07	tumor	7.27226
TCGA-AR-A5QM-01A-11R-A27Q-07	tumor	12.0111
TCGA-BH-A0BV-01A-11R-A00Z-07	tumor	13.8491
TCGA-A2-A1FZ-01A-51R-A14D-07	tumor	9.6296
TCGA-LQ-A4E4-01A-11R-A266-07	tumor	16.0569
TCGA-BH-A0C0-01A-21R-A056-07	tumor	7.79073
TCGA-A2-A0T7-01A-21R-A084-07	tumor	14.1546
TCGA-LD-A7W6-01A-81R-A352-07	tumor	18.55
TCGA-AR-A0TS-01A-11R-A115-07	tumor	9.5741
TCGA-E9-A22E-01A-11R-A157-07	tumor	7.2858
TCGA-A2-A04U-01A-11R-A115-07	tumor	4.90359
TCGA-A8-A07P-01A-11R-A00Z-07	tumor	12.8564
TCGA-BH-A0DK-01A-21R-A056-07	tumor	9.21347
TCGA-BH-A1FM-01A-11R-A13Q-07	tumor	4.49047
TCGA-LL-A6FP-01A-11R-A31O-07	tumor	14.2622
TCGA-A2-A0EQ-01A-11R-A034-07	tumor	7.66633
TCGA-AR-A250-01A-31R-A169-07	tumor	10.2237
TCGA-BH-A8FY-01A-11R-A36F-07	tumor	12.7697
TCGA-AR-A2LH-01A-31R-A18M-07	tumor	9.78726
TCGA-B6-A0IN-01A-11R-A034-07	tumor	8.79926
TCGA-C8-A12N-01A-11R-A115-07	tumor	10.8178
TCGA-AC-A5EH-01A-11R-A28M-07	tumor	19.61
TCGA-A7-A13E-01A-11R-A277-07	tumor	16.6335
TCGA-AC-A23E-01A-11R-A157-07	tumor	10.9595
TCGA-E9-A1RI-01A-11R-A169-07	tumor	10.5679
TCGA-C8-A278-01A-11R-A169-07	tumor	8.23607
TCGA-D8-A1JJ-01A-31R-A14M-07	tumor	7.36211
TCGA-AO-A0JE-01A-11R-A056-07	tumor	6.1179
TCGA-E2-A15I-01A-21R-A137-07	tumor	14.3143
TCGA-D8-A145-01A-11R-A115-07	tumor	10.9873
TCGA-BH-A0BP-01A-11R-A115-07	tumor	11.1225
TCGA-A8-A07Z-01A-11R-A00Z-07	tumor	11.0425
TCGA-E9-A3QA-01A-61R-A22K-07	tumor	8.71176
TCGA-BH-A0HB-01A-11R-A056-07	tumor	8.98922
TCGA-BH-A1FB-01A-11R-A13Q-07	tumor	13.6426
TCGA-EW-A6S9-01A-22R-A33J-07	tumor	13.7688
TCGA-D8-A1JM-01A-11R-A13Q-07	tumor	7.04052
TCGA-E9-A1R0-01A-22R-A16F-07	tumor	14.7136
TCGA-BH-A0HN-01A-11R-A10U-07	tumor	12.9441
TCGA-E9-A1NH-01A-11R-A14D-07	tumor	13.057
TCGA-D8-A3Z6-01A-11R-A239-07	tumor	15.0323
TCGA-B6-A0RV-01A-11R-A084-07	tumor	14.7429
TCGA-A2-A0T1-01A-21R-A084-07	tumor	9.9904
TCGA-A8-A09G-01A-21R-A00Z-07	tumor	13.9303
TCGA-OL-A5RU-01A-11R-A28M-07	tumor	16.7149
TCGA-E2-A1B0-01A-11R-A12P-07	tumor	9.68491
TCGA-AR-A24U-01A-11R-A169-07	tumor	11.7969
TCGA-AR-A0TU-01A-31R-A109-07	tumor	6.49317
TCGA-A8-A099-01A-11R-A00Z-07	tumor	12.5824
TCGA-A8-A094-01A-11R-A00Z-07	tumor	5.91628
TCGA-A8-A081-01A-11R-A00Z-07	tumor	12.0148
TCGA-AR-A24O-01A-11R-A169-07	tumor	11.6411
TCGA-A7-A6VY-01A-12R-A33J-07	tumor	10.7231
TCGA-BH-A1FU-01A-11R-A14D-07	tumor	9.40963
TCGA-E9-A1QZ-01A-21R-A169-07	tumor	10.4228
TCGA-AC-A2BM-01A-11R-A21T-07	tumor	15.2887
TCGA-A7-A4SE-01A-11R-A266-07	tumor	11.8923
TCGA-C8-A12W-01A-11R-A115-07	tumor	15.385
TCGA-A1-A0SK-01A-12R-A084-07	tumor	8.38087
TCGA-E2-A10B-01A-11R-A10J-07	tumor	14.2338
TCGA-E9-A5UP-01A-11R-A28M-07	tumor	16.2335
TCGA-GM-A2DF-01A-11R-A180-07	tumor	7.46732
TCGA-B6-A401-01A-11R-A239-07	tumor	13.9933
TCGA-E2-A154-01A-11R-A115-07	tumor	13.0651
TCGA-E2-A10C-01A-21R-A10J-07	tumor	7.36912
TCGA-E2-A2P5-01A-11R-A19W-07	tumor	10.7763
TCGA-AO-A0J7-01A-11R-A034-07	tumor	14.5258
TCGA-E9-A1N9-01A-11R-A14D-07	tumor	11.5416
TCGA-BH-A0E7-01A-11R-A034-07	tumor	15.115
TCGA-A2-A0YC-01A-11R-A109-07	tumor	14.8634
TCGA-BH-A1FL-01A-11R-A13Q-07	tumor	17.9249
TCGA-AR-A0TX-01A-11R-A084-07	tumor	7.11563
TCGA-AO-A0JC-01A-11R-A056-07	tumor	11.3378
TCGA-A2-A0T0-01A-22R-A084-07	tumor	6.34735
TCGA-AC-A3TN-01A-11R-A22K-07	tumor	13.7031
TCGA-E9-A22G-01A-11R-A157-07	tumor	7.62082
TCGA-OL-A97C-01A-32R-A41B-07	tumor	12.2278
TCGA-E2-A1B1-01A-21R-A12P-07	tumor	10.248
TCGA-BH-A18F-01A-11R-A12D-07	tumor	10.9141
TCGA-A8-A085-01A-11R-A00Z-07	tumor	15.5323
TCGA-AC-A8OP-01A-11R-A36F-07	tumor	16.6651
TCGA-A1-A0SP-01A-11R-A084-07	tumor	25.8467
TCGA-Z7-A8R6-01A-11R-A41B-07	tumor	11.9271
TCGA-E2-A15O-01A-11R-A115-07	tumor	14.9601
TCGA-E2-A14N-01A-31R-A137-07	tumor	4.69607
TCGA-A2-A0YG-01A-21R-A109-07	tumor	14.1962
TCGA-A7-A26F-01B-04R-A22O-07	tumor	7.33438
TCGA-BH-A0B8-01A-21R-A056-07	tumor	8.0206
TCGA-E2-A1BC-01A-11R-A12P-07	tumor	12.7657
TCGA-E2-A14Y-01A-21R-A12D-07	tumor	10.9968
TCGA-A7-A4SF-01A-11R-A266-07	tumor	13.4703
TCGA-A2-A4RW-01A-21R-A266-07	tumor	11.3055
TCGA-E2-A1IH-01A-11R-A13Q-07	tumor	8.20562
TCGA-A8-A06O-01A-11R-A00Z-07	tumor	13.1786
TCGA-A2-A1G1-01A-21R-A13Q-07	tumor	5.96473
TCGA-BH-A1F8-01A-11R-A13Q-07	tumor	5.43899
TCGA-E9-A24A-01A-11R-A169-07	tumor	11.8413
TCGA-E9-A1NE-01A-21R-A14M-07	tumor	8.32319
TCGA-BH-A1EO-01A-11R-A137-07	tumor	12.2173
TCGA-A8-A08R-01A-11R-A034-07	tumor	8.98698
TCGA-E2-A153-01A-12R-A12D-07	tumor	11.1697
TCGA-C8-A1HG-01A-11R-A137-07	tumor	6.63567
TCGA-A7-A13D-01A-13R-A12P-07	tumor	9.51971
TCGA-BH-A0DT-01A-21R-A12D-07	tumor	13.0811
TCGA-A2-A3XY-01A-11R-A239-07	tumor	13.547
TCGA-BH-A0DV-01A-21R-A12P-07	tumor	12.7341
TCGA-A2-A0CQ-01A-21R-A034-07	tumor	10.1294
TCGA-AO-A12D-01A-11R-A115-07	tumor	13.7511
TCGA-EW-A1PG-01A-11R-A144-07	tumor	10.7409
TCGA-B6-A0RP-01A-21R-A084-07	tumor	17.6443
TCGA-C8-A3M7-01A-12R-A21T-07	tumor	13.9127
TCGA-A2-A0CT-01A-31R-A056-07	tumor	7.06032
TCGA-A2-A0SW-01A-11R-A084-07	tumor	7.65726
TCGA-E2-A14V-01A-11R-A12D-07	tumor	8.46768
TCGA-AQ-A04J-01A-02R-A034-07	tumor	7.3534
TCGA-A2-A0EU-01A-22R-A056-07	tumor	10.0546
TCGA-S3-AA17-01A-11R-A41B-07	tumor	9.357
TCGA-A2-A0SX-01A-12R-A084-07	tumor	9.00302
TCGA-A7-A56D-01A-11R-A27Q-07	tumor	8.55467
TCGA-AN-A0FF-01A-11R-A034-07	tumor	12.6805
TCGA-BH-A0E9-01B-11R-A115-07	tumor	11.5976
TCGA-E9-A227-01A-11R-A157-07	tumor	10.5931
TCGA-GM-A5PV-01A-11R-A28M-07	tumor	12.8804
TCGA-AR-A1AN-01A-11R-A12P-07	tumor	12.2065
TCGA-C8-A12T-01A-11R-A115-07	tumor	12.549
TCGA-AC-A8OS-01A-12R-A41B-07	tumor	18.3094
TCGA-BH-A0H9-01A-11R-A056-07	tumor	11.8413
TCGA-C8-A12V-01A-11R-A115-07	tumor	9.08283
TCGA-E9-A54Y-01A-11R-A466-07	tumor	10.911
TCGA-D8-A1JI-01A-11R-A13Q-07	tumor	15.9579
TCGA-E2-A15F-01A-11R-A115-07	tumor	14.03
TCGA-GI-A2C9-01A-11R-A21T-07	tumor	8.16971
TCGA-LL-A9Q3-01A-11R-A41B-07	tumor	7.26396
TCGA-A7-A6VX-01A-12R-A33J-07	tumor	9.39983
TCGA-B6-A0IK-01A-12R-A056-07	tumor	7.63711
TCGA-A7-A0CH-01A-21R-A00Z-07	tumor	14.5016
TCGA-E2-A1IL-01A-11R-A14D-07	tumor	15.5046
TCGA-E2-A56Z-01A-12R-A29R-07	tumor	10.7439
TCGA-C8-A12Y-01A-11R-A12D-07	tumor	6.03867
TCGA-A8-A09I-01A-22R-A034-07	tumor	7.47623
TCGA-GM-A2DA-01A-11R-A18M-07	tumor	10.148
TCGA-C8-A3M8-01A-11R-A213-07	tumor	8.69445
TCGA-A2-A0SY-01A-31R-A084-07	tumor	13.2196
TCGA-D8-A1JK-01A-11R-A13Q-07	tumor	9.16234
TCGA-E2-A15L-01A-11R-A12D-07	tumor	12.5637
TCGA-C8-A8HR-01A-11R-A36F-07	tumor	13.5685
TCGA-OL-A5RZ-01A-11R-A28M-07	tumor	11.1916
TCGA-A2-A04R-01A-41R-A109-07	tumor	13.2814
TCGA-A2-A0EM-01A-11R-A034-07	tumor	13.2279
TCGA-E2-A15J-01A-11R-A12P-07	tumor	14.1733
TCGA-E9-A1N8-01A-11R-A144-07	tumor	12.1886
TCGA-AO-A0J2-01A-11R-A034-07	tumor	14.8483
TCGA-E2-A15M-01A-11R-A12D-07	tumor	7.80012
TCGA-C8-A137-01A-11R-A115-07	tumor	8.10996
TCGA-A8-A06Y-01A-21R-A00Z-07	tumor	12.6582
TCGA-A2-A0EW-01A-21R-A115-07	tumor	14.0393
TCGA-AR-A0TQ-01A-11R-A084-07	tumor	13.4527
TCGA-PL-A8LY-01A-11R-A41B-07	tumor	12.8367
TCGA-AR-A1AI-01A-11R-A12P-07	tumor	9.09692
TCGA-GM-A4E0-01A-12R-A266-07	tumor	10.6017
TCGA-S3-AA15-01A-11R-A41B-07	tumor	13.5858
[truncated: 494 more rows]

## Sheet: Basal_Exp
USP19 expression in Basal like tissues
[truncated: 459 more rows]

[truncated: 3 more sheets: TCGA_clinical, TCGA_follow_up_time, TCGA_subtype]
