# Supplementary material for: Deubiquitinase USP19 modulates apoptotic calcium release and endoplasmic reticulum stress by deubiquitinating BAG6 in triple negative breast cancer
Source: Clin Transl Med. 2023 Sep 12;13(9):e1398. doi: 10.1002/ctm2.1398 (PMC10497826; doi:10.1002/ctm2.1398)
Supplement: Supplementary file 6 — Supporting Information [file CTM2-13-e1398-s005.xlsx]

## Sheet: RNAseq_Exp
USP19 expression in RNA sequence
id	USP19
T0760652	9.18521
T0776801	8.13833
T0935576	5.09335
T124674	6.56865
T140523	3.03174
T177847	6.90409
T184360	2.81729
T186058	3.19235
T186238	3.52149
T186748	6.69226
T187978	2.61728
T188442	4.85119
T189762	7.01913
T190272	4.87126
T191642	7.30485
T192022	10.6855
T193109	7.29087
T193237	6.72084
T194560	4.97648
T194740	10.0395
T196663	3.15193
T197302	7.52927
T197906	8.17127
T201409	6.03227
T202659	6.20784
T205359	4.21606
T205806	6.55136
T206542	4.03266
T206909	7.45892
T207592	3.93269
T209862	5.48313
T209989	3.4982
T210151	2.69705
T210766	1.46604
T211628	7.20687
T211850	3.534
T211859	4.20498
T212783	4.51478
T213391	5.28495
T214010	4.77045
T214608	4.30961
T214753	4.13102
T215000	7.50191
T215945	6.73859
T216253	2.47722
T216302	8.02397
T216430	4.52931
T216988	3.35764
T217442	2.82977
T224007	11.2799
T224963	2.84612
T226042	2.54794
T226096	3.68024
T227849	7.04501
T228060	5.39719
T228877	3.13134
T229376	6.11921
T229554	3.5148
T0621671	22.2074
T0654125	6.84621
T0682658	10.2119
T0858073	6.75168
T0868260	4.50756
T0928091	6.42344
T169929	4.89529
T175711	8.10875
T182940	8.78813
T183433	19.9685
T187704	14.6547
T189117	9.69786
T189939	9.13349
T189998	13.1628
T190121	9.65325
T191540	9.23279
T192694	13.2988
T194713	7.16315
T195525	5.56092
T196771	15.4983
T197972	4.64195
T199200	11.0729
T199340	11.4576
T199983	8.10174
T200167	6.61987
T201132	8.70908
T201811	5.83751
T203207	11.0427
T207598	10.0462
T208807	11.8421
T209786	5.48014
T210121	8.31576
T210390	15.198
T210724	10.7355
T211576	5.41682
T211716	10.3305
T212395	8.58243
T213202	16.2508
T213938	8.23265
T214536	12.5743
T216260	11.4717
T216733	7.98243
T216759	11.3595
T217155	11.1879
T217855	4.86951
T218471	6.13855
T218881	9.75882
T223707	11.3325
T224061	9.03685
T225000	5.26149
T225388	7.48461
T225389	7.22566
T225561	15.8571
T225566	8.87932
T225833	10.6537
T225861	11.3701
T226275	9.08374
T226996	8.36467
T227266	6.85036
T229662	8.58176
T0612639	11.1913
T0846753	7.44451
T0889749	9.99071
T0946568	4.02209
T103895	11.3843
T111520	4.93348
T129666	5.87481
T138227	3.72119
T169809	4.25467
T183009	10.799
T184347	10.0241
T186254	6.50202
T186932	2.51631
T186949	4.83938
T187696	4.47273
T188364	14.0399
T188664	6.00687
T188719	11.2204
T188750	1.27029
T188794	3.80033
T189840	2.45311
T190937	2.36073
T190971	1.68644
T192708	13.3021
T192760	8.9719
T194046	8.12465
T194368	8.32568
T194808	14.3352
T194886	5.42303
T195608	14.6303
T196050	8.46479
T196410	10.0086
T197364	4.46087
T200437	1.84066
T201386	11.8638
T201612	14.4674
T201705	3.89495
T201806	6.87346
T202645	2.28879
T205946	5.0629
T206082	5.91384
T206237	5.90258
T207082	10.5966
T208803	0.984989
T209101	11.5739
T209315	3.20633
T211229	6.174
T212688	1.70513
T212734	10.616
T212881	14.0147
T213186	3.22535
T213375	1.40518
T213503	15.202
T213837	11.1775
T214218	4.09049
T214646	2.33699
T214955	2.95727
T215960	2.75634
T216041	12.0034
T217399	14.1266
T217879	3.93851
T221163	9.08691
T222387	11.8267
T222457	2.89109
T224739	11.9093
T225524	17.5491
T225713	7.08634
T225880	11.3084
T226494	8.52351
T226696	12.4158
T227319	4.25014
T228075	6.4302
T228094	4.45466
T228156	0.0522613
T228288	15.2009
T228807	13.8225
T228808	5.37337
T229878	15.9072
T230151	13.6878

## Sheet: clinical_data
Clinical characteristics of 196 cases
Tissue_ID	ID	age	Clinical_stage	IHCsubtype	PAM50	menopause	PAM50.subtype
T225561	225561	59	IIA	TNBC	Basal	NO	Basal
T202645	202645	58	IIB	TNBC	Basal	NO	Normal
T186238	186238	66	IIA	TNBC	Basal	NO	Basal
T225566	225566	68	IIA	TNBC	Basal	NO	Basal
T208807	208807	68	IIIC	TNBC	Basal	NO	Basal
T225389	225389	58	IIA	TNBC	Her2	NO	Her2
T197972	197972	57	IA	TNBC	Basal	NO	Basal
T216733	216733	53	IA	TNBC	Basal	NO	Basal
T0868260	868260	70	IIIC	TNBC	Basal	NO	Basal
T217855	217855	53	IIIA	TNBC	Basal	NO	Basal
T187978	187978	58	IA	TNBC	Basal	NO	Basal
T218471	218471	48	IIA	TNBC	Basal	YES	Basal
T188442	188442	42	IIB	TNBC	Her2	YES	Her2
T210121	210121	39	IIA	TNBC	Basal	YES	Basal
T201132	201132	47	IA	TNBC	Basal	YES	Basal
T199340	199340	32	IA	TNBC	Basal	YES	Basal
T189117	189117	54	IIB	TNBC	Her2	YES	Her2
T225000	225000	42	IIA	TNBC	Basal	YES	Basal
T169929	169929	35	IIIA	TNBC	Basal	YES	Basal
T214608	214608	32	IA	TNBC	Basal	YES	Basal
T197906	197906	53	IA	TNBC	Her2	YES	Her2
T175711	175711	52	IA	TNBC	Her2	YES	Her2
T216430	216430	31	IA	TNBC	Basal	YES	Basal
T209989	209989	42	IIA	TNBC	Basal	YES	Basal
T194560	194560	41	IA	TNBC	Basal	YES	Basal
T212783	212783	50	IIA	TNBC	Basal	YES	Basal
T228156	228156	58	IIB	LumB	LumB	NO	LumB
T0889749	889749	53	IIA	LumB	Normal	NO	LumA
T213186	213186	55	IIA	LumB	LumB	NO	LumB
T214218	214218	58	IIA	LumB	LumB	NO	LumA
T129666	129666	64	IA	LumB	LumB	NO	LumA
T208803	208803	64	IA	LumB	Normal	NO	LumA
T200437	200437	65	IIB	LumB	LumA	NO	LumA
T212688	212688	63	IA	LumB	LumB	NO	LumB
T228094	228094	62	IIA	LumB	LumA	NO	LumA
T228075	228075	55	IA	LumB	Basal	NO	Normal
T186949	186949	54	IIIA	LumB	LumA	NO	LumA
T196410	196410	66	IIA	LumB	LumB	NO	LumB
T225713	225713	46	IIB	LumB	LumB	NO	LumB
T188719	188719	53	IIIC	LumB	LumB	NO	LumB
T227266	227266	56	IA	LumB	LumA	NO	LumB
T195608	195608	61	IIA	LumB	Basal	NO	Basal
T0858073	858073	56	IA	LumB	Basal	NO	LumA
T201386	201386	65	IIB	LumB	LumA	NO	LumA
T190937	190937	55	IIA	LumB	LumB	NO	LumB
T215960	215960	63	IIIA	LumB	LumB	NO	LumB
T226696	226696	65	IIA	LumB	LumB	NO	LumB
T194046	194046	52	IIA	LumB	LumB	NO	LumB
T201705	201705	78	IIIA	LumB	Her2	NO	Her2
T217399	217399	53	IIA	LumB	LumB	NO	LumB
T210390	210390	51	IIB	LumB	LumA	NO	LumA
T218881	218881	53	IIIA	LumB	LumA	NO	LumB
T206082	206082	64	IIIA	LumB	LumB	NO	LumB
T210724	210724	61	IIIC	LumB	LumB	NO	LumB
T223707	223707	65	IA	LumB	LumA	NO	LumB
T192760	192760	50	IA	LumB	Her2	NO	Her2
T124674	124674	66	IA	LumB	LumA	NO	LumA
T201409	201409	61	IA	LumB	LumB	NO	LumB
T228060	228060	58	IA	LumB	Her2	NO	Her2
T216253	216253	54	IIA	LumB	LumB	NO	LumB
T213375	213375	52	IIB	LumB	LumA	NO	LumA
T194713	194713	47	IIIA	LumB	LumA	YES	LumA
T0846753	846753	47	IIB	LumB	LumA	YES	LumA
T192022	192022	41	IA	LumB	LumA	YES	LumB
T227319	227319	28	IA	LumB	LumB	YES	LumB
T201806	201806	45	IIA	LumB	LumA	YES	LumA
T192708	192708	45	IA	LumB	LumA	YES	LumA
T103895	103895	48	IA	LumB	LumB	YES	LumB
T188794	188794	41	IIA	LumB	LumB	YES	LumB
T221163	221163	44	IIB	LumB	Normal	YES	LumA
T214010	214010	38	IIA	LumB	LumB	YES	LumB
T188664	188664	35	IIA	LumB	LumB	YES	LumB
T213837	213837	47	IIA	LumB	LumA	YES	LumA
T224739	224739	49	IA	LumB	Normal	YES	LumA
T209101	209101	55	IIB	LumB	LumA	YES	LumA
T183433	183433	44	IIA	LumB	LumA	YES	LumA
T205806	205806	42	IIIA	LumB	Her2	YES	Her2
T169809	169809	35	IIIA	LumB	Basal	YES	Normal
T212734	212734	41	IIA	LumB	LumB	YES	LumB
T213503	213503	39	IIIA	LumB	LumA	YES	LumA
T186748	186748	43	IIA	LumB	Her2	YES	Her2
T184347	184347	48	IIB	LumB	Basal	YES	LumB
T188750	188750	45	IIIA	LumB	Basal	YES	Basal
T205946	205946	45	IIA	LumB	LumA	YES	LumA
T216041	216041	48	IIA	LumB	LumA	YES	LumA
T226494	226494	40	IIB	LumB	Normal	YES	LumA
T209315	209315	47	IIB	LumB	LumB	YES	LumB
T229878	229878	49	IIA	LumB	Her2	YES	LumB
T189840	189840	43	IIIA	LumB	Basal	YES	Her2
T213202	213202	33	IIB	LumB	LumA	YES	LumA
T212395	212395	41	IIB	LumB	LumA	YES	LumA
T196050	196050	43	IIA	LumB	Basal	YES	LumB
T228807	228807	60	IIA	LumB	LumB	YES	LumB
T0612639	612639	51	IIB	LumB	Basal	YES	LumA
T214955	214955	47	IA	LumB	LumB	YES	LumB
T206237	206237	40	IIA	LumB	Basal	YES	LumA
T0621671	621671	53	IIA	LumB	LumA	YES	LumB
T207082	207082	48	IIA	LumB	LumB	YES	LumB
T186254	186254	31	IIA	LumB	LumB	YES	LumB
T224061	224061	42	IIA	LumB	Basal	YES	Basal
T227849	227849	47	IA	LumB	LumB	YES	LumB
T201612	201612	43	IA	LumB	Her2	YES	LumB
T228808	228808	28	IA	LumB	LumB	YES	LumB
T187704	187704	45	IIA	LumB	LumA	YES	LumA
T225524	225524	44	IIA	LumB	Normal	YES	LumA
T225880	225880	47	IA	LumB	Basal	YES	LumB
T217879	217879	47	IIA	LumB	LumA	YES	LumA
T194886	194886	36	IA	LumB	Normal	YES	LumA
T196771	196771	48	IIA	LumB	LumA	YES	LumA
T191540	191540	54	IIA	LumB	LumB	YES	LumB
T225861	225861	42	IIA	LumB	LumA	YES	LumA
T211628	211628	52	IIA	LumB	LumA	YES	LumA
T222387	222387	31	IIB	LumB	Basal	YES	LumB
T203207	203207	42	IIB	LumB	Normal	YES	Normal
T183009	183009	51	IA	LumB	Basal	YES	Basal
T194808	194808	35	IIA	LumB	Basal	YES	Normal
T194740	194740	37	IA	LumB	LumB	YES	LumB
T190121	190121	44	IIA	LumB	LumA	YES	LumA
T199983	199983	39	IIIC	LumB	LumA	YES	LumA
T186932	186932	39	IA	LumB	LumB	YES	LumA
T0935576	935576	49	IIA	LumB	LumA	YES	LumA
T189939	189939	36	IIIA	LumB	LumB	YES	LumB
T230151	230151	40	IIA	LumB	Basal	YES	LumB
T191642	191642	43	IIA	LumB	LumB	YES	LumB
T190272	190272	49	IIA	LumB	LumA	YES	LumB
T212881	212881	42	IIA	LumB	LumB	YES	LumB
T213391	213391	40	IIA	LumB	Basal	YES	Basal
T206542	206542	46	IIB	LumB	LumA	YES	LumA
T215000	215000	46	IA	LumB	LumB	YES	LumB
T216260	216260	36	IA	LumB	Normal	YES	Normal
T216988	216988	51	IIA	LumB	LumA	YES	LumA
T226042	226042	49	IIA	LumB	LumB	YES	Her2
T075869	75869	38	IIB	LumB	LumB	YES	Her2
T216302	216302	49	IA	LumB	LumB	YES	LumB
T202659	202659	40	IA	LumB	LumA	YES	LumA
T225388	225388	49	IA	LumB	Normal	YES	Normal
T197302	197302	36	IIIA	LumB	LumA	YES	LumA
T211859	211859	40	IIA	LumB	Her2	YES	Her2
T029301	29301	39	IIA	LumB	LumA	YES	LumA
T186058	186058	49	IA	LumB	Her2	YES	Her2
T189762	189762	40	IA	LumB	LumB	YES	LumB
T201811	201811	48	IA	LumB	LumA	YES	LumA
T229554	229554	48	IA	LumB	LumA	YES	LumA
T0654125	654125	46	IA	LumB	LumB	YES	LumA
T184360	184360	45	IIB	LumB	LumA	YES	LumA
T226096	226096	51	IA	LumB	Normal	YES	Normal
T224963	224963	48	IIB	LumB	Basal	YES	Basal
T111520	111520	47	IA	LumA	Basal	NO	Normal
T226996	226996	55	IA	LumA	LumB	NO	LumA
T217155	217155	51	IA	LumA	LumA	NO	LumA
T189998	189998	52	IA	LumA	LumA	YES	LumA
T226275	226275	48	IIA	LumA	LumA	YES	LumA
T182940	182940	40	IIA	LumA	Basal	YES	Basal
T225833	225833	49	IA	LumA	Normal	YES	Normal
T193237	193237	46	IIA	LumA	LumA	YES	LumB
T229662	229662	34	IIA	LumA	LumA	YES	LumA
T224007	224007	54	IIB	Her2	LumA	NO	Her2
T197364	197364	54	IA	Her2	Normal	NO	Normal
T211229	211229	51	IA	Her2	Her2	NO	Her2
T211576	211576	50	IA	Her2	Basal	NO	Basal
T214536	214536	57	IIA	Her2	Her2	NO	Her2
T209786	209786	71	IIIA	Her2	Her2	NO	Her2
T207598	207598	65	IIA	Her2	Basal	NO	Basal
T199200	199200	52		Her2	Her2	NO	Her2
T0682658	682658	66	IIA	Her2	LumA	NO	LumB
T206909	206909	54	IIIC	Her2	Basal	NO	Her2
T210151	210151	52	IIA	Her2	Her2	NO	Her2
T195525	195525	65	IIA	Her2	Basal	NO	Basal
T193109	193109	55	IA	Her2	Her2	NO	Her2
T177847	177847	69	IIB	Her2	Her2	NO	Her2
T229376	229376	70	IIB	Her2	Her2	NO	Her2
T217442	217442	51	IIA	Her2	Her2	NO	Her2
T215945	215945	61	IIA	Her2	Her2	NO	Her2
T211850	211850	57	IIA	Her2	Her2	NO	Her2
T214753	214753	55	IIIC	Her2	Her2	NO	Her2
T209862	209862	62	IIIA	Her2	LumA	NO	Normal
T187696	187696	46	IIA	Her2	Normal	YES	Normal
T196663	196663	46	IIA	Her2	Her2	YES	Her2
T213938	213938	52	IIA	Her2	Her2	YES	Basal
T211716	211716	25	IA	Her2	Basal	YES	Basal
T0928091	928091	35	IIA	Her2	LumB	YES	Basal
T140523	140523	51	IIA	Her2	LumA	YES	Normal
T205359	205359	50	IA	Her2	Her2	YES	Her2
T207592	207592	45	IA	Her2	Her2	YES	Her2
T228877	228877	37	IIA	Her2	Her2	YES	Her2
